# Supplementary material for: The Diversity and Metabolism of Culturable Nitrate-Reducing Bacteria from the Photic Zone of the Western North Pacific Ocean
Source: Microb Ecol. 2023 Aug 8;86(4):2781–9. doi: 10.1007/s00248-023-02284-w (PMC10640468; doi:10.1007/s00248-023-02284-w)
Supplement: Supplementary file 10 — ESM 7 [file 248_2023_2284_MOESM7_ESM.xlsx]

## Sheet: Sheet1
Station	Date(m/d/y)	Latitude(◦N)	Longitude(◦E)	Depth(m)	Chla.(µg/L)	Sal11 [PSU]	T090C [deg C]
E142-05	3/31/2021	3	142	5	0.04	34.39	29.42
				25	0.05	34.74	29.87
				50	0.15	34.8	29.85
				75	0.29	35.34	29.49
				100	0.13	35.35	28.97
				150	0.03	35.3	26.89
				200	0.02	34.85	20.92
E142-10	4/30/2021	8	142	5	0.03	34.19	30.06
				25	0.04	34.24	29.71
				50	0.02	34.25	29.26
				75	0.04	34.26	28.75
				100	0.08	34.34	27.97
				150	0.08	34.66	19.76
				200	0.04	34.51	13.54
E163-01	4/23/2021	-4.02	162.99	5	0.05	34.69	29.8
				25	0.08	34.83	29.81
				50	0.23	35.22	29.82
				75	0.31	35.4	29.65
				100	0.22	35.6	29.03
				150	0.05	35.59	28.21
				200	0.03	36.1	22.73
E163-05	4/21/2021	-0.01	162.99	5	0.09	35.1	30.17
				25	0.21	35.08	29.56
				50	0.32	35.09	29.44
				75	0.34	35.25	29.45
				100	0.21	35.24	29.01
				150	0.05	35.5	28.13
				200	0.03	35.51	21.38
E163-06	4/20/2021	1	163	5	0.15	25.32	29.62
				25	0.23	74.37	29.57
				50	0.27	35.28	29.25
				75	0.28	35.25	28.93
				100	0.25	35.36	28.85
				150	0.06	35.44	28.15
				200	0.02	34.96	18.3
E163-08	4/19/2021	3	163	5	0.04	34.66	29.35
				25	0.07	34.66	29.34
				50	0.27	80.25	29.6
				75	0.3	34.97	29.48
				100	0.16	35.07	29.37
				150	0.04	34.99	26.19
				200	0.04	34.6	15.32
FB-01	3/26/2021	0.05	147.27	5	0.07	34.43	30
				25	0.1	34.72	30.11
				50	0.17	34.87	29.9
				75	0.19	35.19	29.99
				100	0.14	35.33	29.71
				150	0.02	35.41	23.97
				200	0.01	35.48	21.02
FB-02	4/3/2021	2.91	138.29	5	0.05	32.83	30.2
				25	0.07	21.63	30
				50	0.38	34.76	29.86
				75	0.3	34.97	29.21
				100	0.13	35.32	27.81
				150	0.07	35.27	26.16
				200	0.03	34.79	21.11
N3-05	4/8/2021	2.99	141	5	0.03	34.62	29.97
				25	0.09	34.86	29.84
				50	0.51	35.2	29.52
				75	0.25	35.37	29.14
				100	0.1	35.36	28.68
				150	0.04	35.35	27.68
				200	0.01	34.79	20.94
QB-02	3/25/2021	-0.95	142.04	5	0.05	34.79	30.01
				25	0.06	34.94	29.9
				50	0.2	34.99	29.57
				75	0.16	35.12	29.36
				100	0.1	35.37	29.38
				150	0.03	35.61	25.9
				200	0.03	35.59	20.61
QB-06	4/9/2021	4.64	142.15	5	0.02	34.03	29.86
				25	0.04	34.07	29.44
				50	0.15	34.03	28.28
				75	0.18	34.86	27.72
				100	0.08	35.21	27.72
				150	0.04	35.01	25.11
				200	0.04	34.65	16.27
QB-08	3/29/2021	2.5	142.8	5	0.06	34.51	29.98
				25	0.09	34.62	30
				50	0.51	35.32	29.41
				100	0.11	35.38	28.89
				150	0.04	35.31	27.05
				200	0.03	34.84	21.25
QB-10	4/5/2021	4.7	140.14	5	0.03	30.33	29.48
				25	0.04	34.16	29.44
				50	0.08	34.28	29.45
				75	0.39	34.58	29.52
				100	0.1	34.79	27.73
				150	0.04	34.94	23.83
				200	0.05	34.62	16.05
QB-11	4/13/2021	9.5	150.3	5	0.02	34.25	29.14
				25	0.03	34.25	28.99
				50	0.05	34.24	28.96
				75	0.06	34.3	28.73
				100	0.09	34.27	28.55
				150	0.1	34.68	20.16
				200	0.03	34.43	13.72
QB-12	5/2/2021	10.9	138.87	5	0.02	34.11	29.88
				25	0.03	34.11	29.62
				50	0.04	34.07	29.09
				75	0.05	34.2	28.87
				100	0.14	34.18	28.5
				150	0.1	34.64	22.99
				200	0.04	34.61	16.81
QB-13	5/4/2021	11.4	138.69	5	0.03	24.46	29.58
				25	0.03	63.31	29.58
				50	0.04	38.2	29.56
				75	0.05	34.18	28.83
				100	0.07	34.27	28.73
				150	0.13	34.68	23.21
				200	0.03	34.77	17.76
QB-14	5/3/2021	11.39	138.84	5	0.01	34.18	29.57
				25	0.04	13.14	29.56
				50	0.05	34.15	28.81
				75	0.07	34.19	28.7
				100	0.07	30.29	28.6
				150	0.16	34.7	22.75
				200	0.03	34.72	17.51
QB-15	5/4/2021	11.6	139.05	5	0.03	34.17	29.64
				25	0.03	34.17	29.63
				50	0.04	34.17	29.39
				75	0.05	34.27	28.83
				100	0.08	34.26	28.58
				150	0.23	35.1	26.86
				200	0.07	34.74	18.11
QB-16	5/1/2021	10.83	140.43	5	0.03	34.99	29.64
				25	0.03	34.26	29.45
				50	0.04	34.24	28.84
				75	0.05	34.23	28.54
				100	0.11	34.23	28.3
				150	0.12	34.73	22.91
				200	0.06	37.24	14.99
QB-17	5/9/2021	18.05	135.17	5	0.02	34.54	28.91
				25	0.02	34.52	28.56
				50	0.03	34.49	28
				75	0.05	34.53	26.87
				100	0.07	34.84	25.94
				150	0.1	35.02	22.86
				200	0.03	34.87	19.23
QB-18	5/6/2021	16.5	140	5	0.02	16.77	29.28
				25	0.03	13.12	29.23
				50	0.03	12.96	28.25
				75	0.05	12.85	27.73
				100	0.06	15.89	26.93
				150	0.08	20.38	23.61
				200	0.03	34.92	20.07
QB-19	5/7/2021	16.49	138.97	5	0.02	34.25	28.93
				25	0.03	34.26	28.88
				50	0.03	34.42	28.38
				75	0.07	34.66	27.93
				100	0.1	34.68	27.2
				150	0.11	34.86	26.09
				200	0.06	35.01	22.31
