# Supplementary material for: The Diversity and Metabolism of Culturable Nitrate-Reducing Bacteria from the Photic Zone of the Western North Pacific Ocean
Source: Microb Ecol. 2023 Aug 8;86(4):2781–9. doi: 10.1007/s00248-023-02284-w (PMC10640468; doi:10.1007/s00248-023-02284-w)
Supplement: Supplementary file 11 — ESM 8 [file 248_2023_2284_MOESM8_ESM.xlsx]

## Sheet: Sheet1
Species/Stations	E142-05	E142-10	E163-01	E163-05	E163-06	E163-08	FB-01	FB-02	N3-05	QB-02	QB-06	QB-08	QB-10	QB-11	QB-12	QB-13	QB-14	QB-15	QB-16	QB-17	QB-18	QB-19
Halomonas litopenaei	1	0	0	0	0	1	0	0	0	0	0	0	0	1	0	0	0	0	0	1	0	0
Tritonibacter mobilis	0	1	0	0	0	1	0	0	2	0	0	0	0	1	0	2	0	0	0	0	0	1
Erythrobacter aureus	0	4	5	1	3	1	0	1	1	0	0	0	3	0	3	2	1	4	1	4	6	3
Vibrio campbellii	2	2	1	2	0	2	1	1	2	1	4	0	3	2	0	1	0	1	0	1	1	0
Nitratireductor kimnyeongensis	2	0	1	1	0	1	1	0	0	1	0	1	0	1	0	0	1	0	1	1	0	1
Nitratireductor aquibiodomus	0	0	0	0	0	0	0	0	0	0	0	0	0	0	0	0	0	0	0	1	1	0
Roseibium marinum	0	0	0	0	0	0	0	0	0	0	0	0	0	0	0	0	0	0	0	1	0	0
Maritimibacter alkaliphilus	0	0	0	0	0	0	0	0	0	1	0	0	0	0	0	0	0	0	0	1	0	0
Stappia indica	0	1	3	3	2	3	1	3	1	0	0	0	1	3	2	0	3	0	2	1	1	2
Sphingopyxis soli	0	0	0	0	0	0	0	0	0	0	0	0	0	0	0	0	0	0	0	0	1	0
Bacillus mycoides	0	0	0	0	0	0	0	0	0	0	0	0	0	0	0	0	0	0	0	0	1	0
Pseudidiomarina aquimaris	0	0	0	1	0	0	1	2	0	0	1	0	0	0	0	0	0	0	0	0	0	0
Pseudidiomarina homiensis	0	0	0	0	0	0	0	1	0	0	0	0	0	0	1	0	0	0	0	0	0	0
Vibrio shilonii	0	0	0	0	0	0	1	0	0	0	0	0	0	0	0	0	0	0	0	0	0	0
Citrobacter braakii	1	0	0	0	0	0	0	0	0	0	0	0	0	0	0	0	0	0	0	0	0	0
Halomonas zincidurans	0	0	0	0	0	0	0	0	0	1	0	0	0	0	0	0	0	0	0	0	0	0
Qipengyuania flava	2	1	3	4	2	4	2	2	3	5	5	3	3	5	1	3	5	4	0	1	1	1
Pacificitalea manganoxidans	0	0	0	0	1	0	0	0	0	0	0	0	0	0	0	0	0	0	0	0	0	0
Martelella mediterranea	1	0	0	0	0	0	2	0	0	0	0	0	0	0	0	0	0	1	0	0	0	0
Pseudoalteromonas lipolytica	0	0	0	0	0	0	0	0	0	1	0	0	0	0	0	0	0	0	0	0	0	0
Vibrio fluvialis	0	0	0	0	0	0	0	0	0	0	0	0	0	1	0	0	0	0	0	0	0	0
Thalassospira povalilytica	0	0	0	0	0	0	0	1	0	0	0	0	0	0	0	0	0	0	1	0	0	0
Pseudoalteromonas arabiensis	0	0	0	0	0	0	0	0	0	0	0	0	0	1	0	0	0	0	0	0	0	0
Staphylococcus equorum	0	1	0	0	0	0	0	0	0	0	0	0	0	0	0	0	0	0	0	0	0	0
Marinobacter gudaonensis	0	0	0	0	0	0	0	0	0	0	0	0	0	1	0	0	0	0	0	0	0	0
Vibrio neocaledonicus	0	0	0	0	0	0	0	0	0	0	0	1	0	0	0	0	0	0	0	0	0	0
Thalassospira profundimaris	1	1	0	1	0	1	3	0	0	0	0	1	0	0	1	0	0	0	1	0	0	1
Roseibium aggregatum	0	1	4	4	3	3	3	5	0	0	0	0	1	2	3	3	5	4	4	4	4	6
Marinobacter nauticus	2	0	0	0	0	0	0	0	0	5	0	1	0	0	0	0	0	0	0	0	0	0
