# Supplementary material for: The Diversity and Metabolism of Culturable Nitrate-Reducing Bacteria from the Photic Zone of the Western North Pacific Ocean
Source: Microb Ecol. 2023 Aug 8;86(4):2781–9. doi: 10.1007/s00248-023-02284-w (PMC10640468; doi:10.1007/s00248-023-02284-w)
Supplement: Supplementary file 12 — ESM 9 [file 248_2023_2284_MOESM9_ESM.xlsx]

## Sheet: Sheet1
Species/Depths	5 m	25 m	50 m	75 m	100 m	150 m	200 m
Halomonas litopenaei	0	1	1	0	2	0	0
Tritonibacter mobilis	2	1	1	1	1	2	0
Erythrobacter aureus	6	5	4	10	8	5	5
Vibrio campbellii	3	7	6	3	2	3	3
Nitratireductor kimnyeongensis	3	2	1	0	2	1	4
Nitratireductor aquibiodomus	0	0	0	0	0	1	1
Roseibium marinum	0	0	0	1	0	0	0
Maritimibacter alkaliphilus	0	0	0	0	1	1	0
Stappia indica	2	1	1	10	7	5	6
Sphingopyxis soli	1	0	0	0	0	0	0
Bacillus mycoides	0	0	0	0	1	0	0
Pseudidiomarina aquimaris	1	1	1	1	1	0	0
Pseudidiomarina homiensis	0	0	1	0	1	0	0
Vibrio shilonii	0	0	0	0	0	1	0
Citrobacter braakii	0	0	0	0	1	0	0
Halomonas zincidurans	0	0	1	0	0	0	0
Qipengyuania flava	9	13	11	4	8	7	8
Pacificitalea manganoxidans	0	0	1	0	0	0	0
Martelella mediterranea	0	0	0	0	1	2	1
Pseudoalteromonas lipolytica	1	0	0	0	0	0	0
Vibrio fluvialis	1	0	0	0	0	0	0
Thalassospira povalilytica	0	0	0	0	0	0	2
Pseudoalteromonas arabiensis	0	0	1	0	0	0	0
Staphylococcus equorum	0	0	1	0	0	0	0
Marinobacter gudaonensis	0	0	0	0	1	0	0
Vibrio neocaledonicus	0	1	0	0	0	0	0
Thalassospira profundimaris	2	0	2	1	2	1	3
Roseibium aggregatum	7	5	8	3	12	14	10
Marinobacter nauticus	2	2	0	1	1	1	1
