# Supplementary material for: The Diversity and Metabolism of Culturable Nitrate-Reducing Bacteria from the Photic Zone of the Western North Pacific Ocean
Source: Microb Ecol. 2023 Aug 8;86(4):2781–9. doi: 10.1007/s00248-023-02284-w (PMC10640468; doi:10.1007/s00248-023-02284-w)
Supplement: Supplementary file 13 — ESM 10 [file 248_2023_2284_MOESM10_ESM.xlsx]

## Sheet: Sheet1
query	subject	identity	length	mismatch	gapopen	qstart	qend	ssart	send	evalue	bitscore
Thalassospira profundimaris XTF-160_AHFIIHOH_01268	WP_064788038.1	98.35	303	5	0	1	303	1	303	0	621	MmtN
Thalassospira profundimaris XTF-160_AHFIIHOH_01268	WP_062957385.1	90.461	304	29	0	1	304	1	304	0	575	MmtN
Thalassospira profundimaris XTF-160_AHFIIHOH_01268	WP_044830103.1	89.474	304	32	0	1	304	2	305	0	571	MmtN
Tritonibacter mobilis XTF-65_NHLHHGBD_03085	WP_044029245.1	87.668	446	55	0	1	446	1	446	0	833	MmtN
Halomonas litopenaei XTF-114_IIIJGHCJ_00814	ACV84065.1	84.689	836	128	0	1	836	1	836	0	1496	DddD
Tritonibacter mobilis XTF-65_NHLHHGBD_03085	EAP77700.1	83.408	446	74	0	1	446	1	446	0	799	DddP
Roseibium marinum XTF-14_EOGGMKHL_05203	WP_006937642.1	81.176	340	64	0	1	340	1	340	0	569	DsyB
Roseibium marinum XTF-14_EOGGMKHL_05097	AKS25183.1	81.106	217	41	0	1	217	12	228	4.82e-139	381	DddL
Roseibium marinum XTF-14_EOGGMKHL_05203	WP_075282486.1	80.882	340	65	0	1	340	1	340	0	543	DsyB
_Roseibium aggregatum XTF-10_IHCFEBKN_02042	WP_006937642.1	100	340	0	0	1	340	1	340	0	691	DsyB
_Roseibium aggregatum XTF-10_IHCFEBKN_02968	AKS25183.1	95.633	229	10	0	1	229	1	229	1.99e-170	461	DddL
_Roseibium aggregatum XTF-10_IHCFEBKN_02042	WP_075282486.1	95.294	340	16	0	1	340	1	340	0	639	DsyB
Maritimibacter alkaliphilus XTF-27_INAAFHOM_02318	WP_018697905.1	70.833	336	98	0	1	336	1	336	5.53e-175	481	DsyB
Maritimibacter alkaliphilus XTF-27_INAAFHOM_02318	WP_026756701.1	70.71	338	98	1	1	337	1	338	3.05e-175	482	DsyB
Maritimibacter alkaliphilus XTF-27_INAAFHOM_02318	WP_007801186.1	70.091	331	99	0	6	336	6	336	6.59e-158	438	DsyB
Stappia indica XTF-106_DIBDBJEF_02258	WP_018697905.1	69.94	336	101	0	1	336	1	336	1.7e-174	480
Stappia indica XTF-106_DIBDBJEF_02258	WP_005854984.1	69.851	335	101	0	1	335	1	335	1.5e-171	473
Thalassospira profundimaris XTF-160_AHFIIHOH_01268	WP_052321947.1	67.958	284	91	0	20	303	21	304	1.03e-154	427
Stappia indica XTF-106_DIBDBJEF_02258	WP_007801186.1	67.857	336	108	0	1	336	1	336	1.04e-153	427
Stappia indica XTF-106_DIBDBJEF_02258	WP_009805585.1	67.674	331	107	0	5	335	5	335	6.21e-158	438
Maritimibacter alkaliphilus XTF-27_PABDIPJE_02518	WP_009805585.1	67.359	337	110	0	1	337	1	337	1.02e-157	437
Roseibium marinum XTF-14_EOGGMKHL_05097	WP_019955302.1	67.308	208	68	0	10	217	12	219	2.41e-108	303
Thalassospira profundimaris XTF-160_AHFIIHOH_01268	WP_066775518.1	66.197	284	95	1	20	302	21	304	3.47e-147	408
Maritimibacter alkaliphilus XTF-27_PABDIPJE_02518	WP_005854984.1	65.672	335	115	0	1	335	1	335	4.51e-159	441
Halomonas litopenaei XTF-114_IIIJGHCJ_00814	ACY02894.1	65.259	829	287	1	9	836	7	835	0	1160
Stappia indica XTF-106_DIBDBJEF_02258	WP_026756701.1	64.095	337	120	1	1	336	1	337	9.61e-159	440
Roseibium marinum XTF-14_EOGGMKHL_05203	WP_018697905.1	63.964	333	120	0	7	339	4	336	3.71e-160	444
Roseibium marinum XTF-14_EOGGMKHL_05097	ADK55772.1	63.679	212	77	0	6	217	11	222	1.64e-106	298
Halomonas litopenaei XTF-114_IIIJGHCJ_00814	WP_011659284.1	63.297	831	301	3	7	836	5	832	0	1068
Roseibium marinum XTF-14_EOGGMKHL_05203	WP_007801186.1	61.791	335	128	0	6	340	3	337	3.68e-145	406
Roseibium marinum XTF-14_EOGGMKHL_05203	WP_005854984.1	61.145	332	129	0	7	338	4	335	3.81e-147	411
Stappia indica XTF-106_DIBDBJEF_02258	WP_006937642.1	60.661	333	131	0	4	336	7	339	2.16e-144	404
Stappia indica XTF-106_DIBDBJEF_02258	WP_075282486.1	60.36	333	132	0	4	336	7	339	1.39e-136	384
Thalassospira povalilytica XTF-606_CMGDIOHH_00655	AAV97197.1	60	360	143	1	10	369	7	365	1.03e-154	432
Roseibium marinum XTF-14_EOGGMKHL_05203	WP_009805585.1	58.806	335	138	0	4	338	1	335	3.45e-137	385
Thalassospira profundimaris XTF-160_AHFIIHOH_00590	AAV97197.1	58.333	360	149	1	10	369	7	365	1.05e-149	420
Roseibium marinum XTF-14_EOGGMKHL_05203	WP_026756701.1	57.831	332	137	2	10	339	7	337	9.23e-146	407
Maritimibacter alkaliphilus XTF-27_PABDIPJE_02518	WP_006937642.1	57.817	339	140	1	1	336	1	339	4.23e-140	393
Maritimibacter alkaliphilus XTF-27_PABDIPJE_04119	AAV97197.1	57.65	366	146	3	8	373	9	365	1.53e-144	407
Maritimibacter alkaliphilus XTF-27_PABDIPJE_02518	WP_075282486.1	57.522	339	141	1	1	336	1	339	2.1e-134	379
Halomonas litopenaei XTF-114_IIIJGHCJ_00814	AEQ39135.1	57.467	837	346	4	6	836	5	837	0	975
Roseibium marinum XTF-14_EOGGMKHL_00539	AAV97197.1	56.64	369	151	3	11	379	6	365	1.5e-139	394
Halomonas litopenaei XTF-114_IIIJGHCJ_00814	ACY01992.1	56.615	839	355	4	4	836	2	837	0	952
Tritonibacter mobilis XTF-65_NHLHHGBD_01476	AAV97197.1	54.667	375	159	5	1	374	1	365	3.08e-133	378
Vibrio fluvialis XTF-565_CEIGHANA_01012	AAV97197.1	54.396	364	160	3	13	376	8	365	5.3e-132	375
Martelella mediterranea XTF-330_HPBEEJJC_02384	AAV97197.1	54.155	373	158	5	8	380	6	365	4.91e-139	393
Vibrio shilonii XTF-331_KPFCOLOM_03275	AAV97197.1	53.973	365	162	3	21	385	7	365	8.51e-135	382
Halomonas litopenaei XTF-114_IIIJGHCJ_00814	ABR72937.1	53.929	840	376	4	4	836	2	837	0	955
Vibrio neocaledonicus XTF-124_NDOADKJN_00968	AAV97197.1	53.639	371	166	3	1	371	1	365	2.58e-131	373
Tritonibacter mobilis XTF-65_NHLHHGBD_03085	AEQ39091.1	53.531	439	197	2	9	445	14	447	7.9e-175	490
Stappia indica XTF-106_DIBDBJEF_01270	AAV97197.1	53.261	368	161	4	12	378	8	365	1.63e-129	369
Vibrio campbellii XTF-18_BGMKPBMA_03177	AAV97197.1	52.561	371	170	3	1	371	1	365	9.33e-130	369
Halomonas zincidurans XTF-443_FOICNMJE_01772	AAV97197.1	52.561	371	169	4	1	370	1	365	4.79e-124	354
Halomonas litopenaei XTF-114_IIIJGHCJ_02512	AAV97197.1	52.329	365	168	3	5	368	6	365	9.72e-129	366
Roseibium marinum XTF-14_EOGGMKHL_05097	WP_009805827.1	51.389	216	105	0	5	220	15	230	6.19e-81	234
Roseibium marinum XTF-14_EOGGMKHL_05097	WP_007067665.1	50.704	213	105	0	5	217	4	216	1.39e-74	218
Roseibium marinum XTF-14_EOGGMKHL_05097	WP_011336734.1	50.463	216	107	0	5	220	12	227	3.62e-76	222
Roseibium marinum XTF-14_EOGGMKHL_05097	YP_351475.1	50.463	216	107	0	5	220	12	227	3.62e-76	222
Pacificitalea manganoxidans XTF-281_JDEJJGIE_02403	AAV97197.1	50.272	368	173	4	21	388	8	365	5.09e-122	350
Roseibium marinum XTF-14_EOGGMKHL_05203	WP_084618911.1	49.695	328	152	4	21	339	1	324	4.72e-110	316
Thalassospira profundimaris XTF-160_AHFIIHOH_00590	AAZ21486.1	48.767	365	185	2	7	370	2	365	3.28e-125	357
Thalassospira povalilytica XTF-606_CMGDIOHH_00655	AAZ21486.1	48.767	365	185	2	7	370	2	365	4e-123	352
Stappia indica XTF-106_DIBDBJEF_02258	WP_084618911.1	48.457	324	162	1	18	336	1	324	1.39e-106	307
Tritonibacter mobilis XTF-65_NHLHHGBD_01206	AAV97443.1	48.298	793	396	5	4	784	2	792	0	711
Maritimibacter alkaliphilus XTF-27_PABDIPJE_02518	WP_084618911.1	48.148	324	163	1	18	336	1	324	7.43e-105	303
Halomonas litopenaei XTF-114_IIIJGHCJ_00619	OEU17621.1	47.619	42	19	1	182	220	253	294	9.35e-06	37.7
Pseudoalteromonas arabiensis XTF-599_EMGACCGA_02135	WP_044029245.1	46.809	47	17	1	376	422	397	435	4.67e-06	40
Sphingopyxis soli XTF-92_JJEILAKK_01006	AAV97197.1	45.777	367	186	5	17	380	9	365	9.04e-104	303
Martelella mediterranea XTF-330_HPBEEJJC_02384	AAZ21486.1	45.699	372	186	6	9	378	5	362	5.58e-116	334
Vibrio neocaledonicus XTF-124_NDOADKJN_00968	AAZ21486.1	45.135	370	196	4	4	372	2	365	3.71e-111	322
Stappia indica XTF-106_DIBDBJEF_01875	AAV97197.1	44.327	379	195	5	6	383	2	365	7.68e-98	288
Vibrio shilonii XTF-331_KPFCOLOM_03275	AAZ21486.1	44.324	370	199	4	18	386	2	365	3.86e-111	322
Roseibium marinum XTF-14_EOGGMKHL_00539	AAZ21486.1	44.205	371	199	3	9	379	2	364	1.52e-114	331
Maritimibacter alkaliphilus XTF-27_PABDIPJE_04119	AAZ21486.1	44.205	371	195	6	3	371	2	362	5.5e-110	319
Nitratireductor aquibiodomus XTF-26_HPPLEGCD_02862	AAV97197.1	44.173	369	199	4	1	366	1	365	1.97e-97	286
Vibrio fluvialis XTF-565_CEIGHANA_01012	AAZ21486.1	44.054	370	200	4	9	377	2	365	2.68e-109	317
Erythrobacter aureus XTF-504_OMAMHDEO_00654	AAV97197.1	43.883	376	190	5	16	389	9	365	1.21e-101	298
Qipengyuania flava XTF-262_PPCHGOHG_00629	AAZ21486.1	43.767	377	190	7	17	390	8	365	7.7e-106	309
Halomonas zincidurans XTF-443_FOICNMJE_00953	OEU17621.1	43.75	48	27	0	203	250	255	302	3.14e-06	39.3
Sphingopyxis soli XTF-92_JJEILAKK_01006	AAZ21486.1	43.716	366	194	5	18	380	8	364	1.2e-97	288
Nitratireductor kimnyeongensis XTF-62_OMHPLKBE_00816	AAV97197.1	43.631	369	201	4	1	366	1	365	4.85e-95	280
Qipengyuania flava XTF-262_PPCHGOHG_00629	AAV97197.1	43.351	376	192	5	16	389	9	365	1.5e-100	295
Vibrio campbellii XTF-18_BGMKPBMA_03177	AAZ21486.1	43.243	370	203	4	4	372	2	365	9.16e-107	310
Halomonas litopenaei XTF-114_IIIJGHCJ_02512	AAZ21486.1	43.169	366	199	5	7	369	6	365	5.76e-109	316
Tritonibacter mobilis XTF-65_NHLHHGBD_01476	AAZ21486.1	42.973	370	202	4	3	372	2	362	3.81e-111	322
Stappia indica XTF-106_DIBDBJEF_01270	AAZ21486.1	42.935	368	202	3	9	376	3	362	7.03e-112	324
Tritonibacter mobilis XTF-65_NHLHHGBD_00767	AAV94935.1	42.899	338	192	1	8	344	4	341	1.08e-92	275
Halomonas zincidurans XTF-443_FOICNMJE_01772	AAZ21486.1	42.627	373	201	7	3	371	2	365	2.92e-104	304
Nitratireductor aquibiodomus XTF-26_HPPLEGCD_02862	AAZ21486.1	42.222	360	202	4	12	367	8	365	1.7e-96	284
Nitratireductor kimnyeongensis XTF-62_OMHPLKBE_00816	AAZ21486.1	42.105	361	201	6	12	367	8	365	6.43e-94	278
Vibrio campbellii XTF-18_BGMKPBMA_04115	WP_064788038.1	41.27	63	32	2	144	205	31	89	6.12e-06	38.5
Stappia indica XTF-106_DIBDBJEF_02317	ADK55772.1	41.176	51	28	2	46	94	138	188	1.11e-06	39.7
Halomonas litopenaei XTF-114_IIIJGHCJ_04068	ACY01992.1	41.085	129	67	1	3	131	8	127	2.23e-22	90.9
Erythrobacter aureus XTF-504_OMAMHDEO_00654	AAZ21486.1	40.849	377	201	6	17	390	8	365	5.37e-102	299
Stappia indica XTF-106_DIBDBJEF_06437	WP_011047333.1	40.678	59	33	2	54	111	126	183	8.23e-08	41.6
Maritimibacter alkaliphilus XTF-27_PABDIPJE_01122	WP_011047333.1	40.678	59	33	2	33	90	120	177	4.37e-06	36.2
Pacificitalea manganoxidans XTF-281_JDEJJGIE_02403	AAZ21486.1	40.431	371	210	5	17	386	2	362	1.03e-101	298
Maritimibacter alkaliphilus XTF-27_PABDIPJE_03658	EAP76002.1	40.351	57	33	1	134	189	125	181	2.27e-07	41.2
Pseudoalteromonas arabiensis XTF-599_EMGACCGA_02122	AAV97197.1	40.274	365	191	13	4	353	7	359	3.08e-66	206
Roseibium marinum XTF-14_EOGGMKHL_05203	OLQ07620.1	40.12	334	188	5	13	339	3298	3626	2.58e-73	238
Pseudoalteromonas lipolytica XTF-452_IFAJPFNC_03233	AAV97197.1	40	365	192	13	4	353	7	359	7.41e-66	205
Tritonibacter mobilis XTF-65_NHLHHGBD_01748	AEQ39135.1	40	120	63	2	2	117	9	123	4.34e-18	77.4
Tritonibacter mobilis XTF-65_NHLHHGBD_01748	ABR72937.1	40	115	66	2	2	115	9	121	6.97e-17	73.9
Roseibium marinum XTF-14_EOGGMKHL_00269	ACV84065.1	39.906	213	109	5	12	217	10	210	1.38e-33	124
Halomonas zincidurans XTF-443_FOICNMJE_03198	AEQ39091.1	39.896	386	231	1	39	423	61	446	3.1e-103	306
Nitratireductor aquibiodomus XTF-26_HPPLEGCD_04062	AAV97443.1	39.729	813	462	13	4	808	2	794	0	565
Halomonas zincidurans XTF-443_FOICNMJE_00197	AEQ39091.1	39.713	418	243	3	12	423	32	446	7.01e-108	318
Sphingopyxis soli XTF-92_JJEILAKK_01981	ACY01992.1	39.535	129	64	2	9	137	9	123	2.58e-21	87.8
Stappia indica XTF-106_DIBDBJEF_02258	OLQ07620.1	39.521	334	192	4	9	336	3297	3626	4.47e-73	238
Halomonas litopenaei XTF-114_IIIJGHCJ_00197	ACY01992.1	39.516	124	69	1	5	128	3	120	3.14e-24	96.3
Tritonibacter mobilis XTF-65_NHLHHGBD_00120	AEQ39135.1	39.506	162	82	6	19	177	444	592	1.47e-21	88.6
Tritonibacter mobilis XTF-65_NHLHHGBD_01748	WP_011659284.1	39.316	117	68	2	2	117	9	123	5.94e-18	77
Halomonas litopenaei XTF-114_IIIJGHCJ_00801	AEQ39091.1	39.234	418	245	3	12	423	32	446	1.14e-106	315
Stappia indica XTF-106_DIBDBJEF_02317	AKS25183.1	39.216	51	29	2	46	94	144	194	1.36e-06	39.3
Stappia indica XTF-106_DIBDBJEF_03100	WP_011659284.1	39.2	125	61	3	3	127	8	117	4.87e-18	77.4
Roseibium marinum XTF-14_EOGGMKHL_02726	ACY01992.1	39.167	120	65	2	5	124	9	120	1.3e-18	79.3
Pseudidiomarina homiensis XTF-235_EIEPBFGP_01993	AAV97197.1	39.142	373	185	16	3	352	6	359	1.03e-62	197
Pseudidiomarina aquimaris XTF-347_AGBALGPM_01963	AAV97197.1	39.142	373	185	16	3	352	6	359	2.61e-62	196
Stappia indica XTF-106_DIBDBJEF_04394	ACY01992.1	39.062	128	69	2	2	129	5	123	3.87e-23	92.8
Tritonibacter mobilis XTF-65_NHLHHGBD_04765	ACY01992.1	39.062	128	69	2	6	133	2	120	2.6e-24	96.7
Vibrio shilonii XTF-331_KPFCOLOM_03727	WP_064788038.1	38.983	59	35	1	144	201	31	89	3.41e-06	39.3
Roseibium marinum XTF-14_EOGGMKHL_00269	WP_011659284.1	38.967	213	111	5	12	217	8	208	2.21e-33	124
Stappia indica XTF-106_DIBDBJEF_03100	AEQ39135.1	38.843	121	59	3	3	123	8	113	1.87e-16	72.8
Roseibium marinum XTF-14_EOGGMKHL_04951	WP_011659284.1	38.816	152	84	3	2	151	436	580	2.78e-24	96.7
Stappia indica XTF-106_DIBDBJEF_06437	EAP76002.1	38.776	49	29	1	58	105	126	174	5.5e-08	42.4
Martelella mediterranea XTF-330_HPBEEJJC_04637	AFS47241.1	38.776	49	29	1	45	93	49	96	3.63e-06	35.8
Halomonas zincidurans XTF-443_FOICNMJE_00197	EAP77700.1	38.636	396	237	2	36	425	51	446	7.13e-94	282
Halomonas litopenaei XTF-114_IIIJGHCJ_04068	ABR72937.1	38.624	189	102	3	3	186	8	187	3.71e-28	108
Stappia indica XTF-106_DIBDBJEF_02317	WP_019955302.1	38.596	57	33	2	46	100	135	191	6.07e-07	40.4
Stappia indica XTF-106_DIBDBJEF_01875	AAZ21486.1	38.564	376	216	5	9	383	3	364	1.2e-85	257
Vibrio fluvialis XTF-565_CEIGHANA_01719	AFS47241.1	38.333	60	35	2	50	109	39	96	7.31e-06	35
Stappia indica XTF-106_DIBDBJEF_06075	WP_011659284.1	38.318	214	104	6	13	218	427	620	1.73e-27	107
Martelella mediterranea XTF-330_HPBEEJJC_01823	ACY02894.1	38.255	149	80	3	3	146	4	145	5.51e-23	92.4
Roseibium marinum XTF-14_EOGGMKHL_00269	ACY01992.1	38.208	212	114	5	12	217	8	208	6.1e-26	102
Maritimibacter alkaliphilus XTF-27_PABDIPJE_01071	WP_084618911.1	38.182	110	58	5	63	167	156	260	2.99e-14	62.8
Roseibium marinum XTF-14_EOGGMKHL_05203	KOO32714.1	38.138	333	191	7	13	334	50	378	1.48e-71	219
Halomonas litopenaei XTF-114_IIIJGHCJ_04068	AEQ39135.1	38.095	189	103	3	3	186	8	187	2.02e-27	105
Thalassospira profundimaris XTF-160_AHFIIHOH_02996	AFS47241.1	38	50	30	1	45	94	48	96	2.03e-06	36.6
Thalassospira povalilytica XTF-606_CMGDIOHH_02840	AFS47241.1	38	50	30	1	45	94	48	96	5.32e-07	38.1
Stappia indica XTF-106_DIBDBJEF_03073	AAV97443.1	37.995	808	482	8	1	803	1	794	0	546
XTF-11_NBCJHAFH_02511	AAV97197.1	37.903	372	211	9	3	364	4	365	1.8e-73	225
Thalassospira profundimaris XTF-160_AHFIIHOH_02127	ACY01992.1	37.903	124	71	3	197	317	8	128	4.65e-15	68.9
Tritonibacter mobilis XTF-65_NHLHHGBD_00278	WP_011047333.1	37.879	66	38	2	143	207	121	184	2.52e-08	44.3
Roseibium marinum XTF-14_EOGGMKHL_00269	AEQ39135.1	37.85	214	112	7	12	217	8	208	7.15e-30	114
Maritimibacter alkaliphilus XTF-27_PABDIPJE_02518	OLQ07620.1	37.725	334	198	4	9	336	3297	3626	2.5e-71	233
Nitratireductor aquibiodomus XTF-26_HPPLEGCD_02584	AEQ39135.1	37.692	130	64	3	5	134	8	120	5.52e-20	83.6
Nitratireductor kimnyeongensis XTF-62_OMHPLKBE_01087	AEQ39135.1	37.692	130	64	3	5	134	8	120	6.27e-20	83.6
Sphingopyxis soli XTF-92_JJEILAKK_01498	ACY01992.1	37.692	130	71	2	1	130	7	126	1.67e-19	82
Halomonas litopenaei XTF-114_IIIJGHCJ_03406	AEQ39135.1	37.674	215	106	8	7	210	6	203	4.01e-29	111
Martelella mediterranea XTF-330_HPBEEJJC_01913	WP_011659284.1	37.624	202	104	6	3	199	436	620	4.26e-27	105
Maritimibacter alkaliphilus XTF-27_PABDIPJE_01529	ACY01992.1	37.6	125	69	1	9	133	8	123	1.36e-22	91.7
Bacillus mycoides XTF-11_NBCJHAFH_00244	OLQ07620.1	37.5	48	30	0	3	50	2581	2628	2.45e-06	40.8
Erythrobacter aureus XTF-504_OMAMHDEO_03287	WP_011659284.1	37.5	72	44	1	14	84	78	149	3.22e-11	50.4
Tritonibacter mobilis XTF-65_NHLHHGBD_01748	ACY01992.1	37.5	120	66	2	2	117	9	123	7.83e-17	73.6
Maritimibacter alkaliphilus XTF-27_PABDIPJE_03194	ACY01992.1	37.398	123	62	2	10	127	8	120	5.01e-16	71.6
Halomonas zincidurans XTF-443_FOICNMJE_03198	EAP77700.1	37.374	396	242	2	36	425	51	446	3e-90	273
Roseibium marinum XTF-14_EOGGMKHL_05203	OEU17621.1	37.33	367	195	10	3	339	341	702	1.73e-64	209
Pseudoalteromonas arabiensis XTF-599_EMGACCGA_02122	AAZ21486.1	37.313	335	193	10	4	329	5	331	2.88e-61	193
Bacillus mycoides XTF-11_NBCJHAFH_02511	AAZ21486.1	37.297	370	209	10	6	365	5	361	1.75e-75	230
Vibrio shilonii XTF-331_KPFCOLOM_03727	WP_062957385.1	37.288	59	36	1	144	201	31	89	6.92e-06	38.1
Vibrio shilonii XTF-331_KPFCOLOM_03727	WP_044830103.1	37.288	59	36	1	144	201	32	90	9.16e-06	37.7
Staphylococcus equorum XTF-425_EEOHIIHN_02211	WP_084618911.1	37.288	59	34	1	3	61	2	57	8.45e-06	35.4
Tritonibacter mobilis XTF-65_NHLHHGBD_00120	WP_011659284.1	37.267	161	88	5	19	177	438	587	5.46e-22	90.1
Tritonibacter mobilis XTF-65_NHLHHGBD_04646	AKS25183.1	37.255	51	30	2	46	94	144	194	4.29e-07	40.8
Tritonibacter mobilis XTF-65_NHLHHGBD_04646	WP_019955302.1	37.255	51	30	2	46	94	135	185	1.05e-06	39.7
Maritimibacter alkaliphilus XTF-27_PABDIPJE_01255	ACY01992.1	37.209	129	66	2	3	129	8	123	2.22e-21	87.8
Maritimibacter alkaliphilus XTF-27_PABDIPJE_03947	ACY01992.1	37.19	121	65	1	3	123	8	117	4.41e-19	80.9
Maritimibacter alkaliphilus XTF-27_PABDIPJE_03947	AEQ39135.1	37.19	121	65	1	3	123	8	117	1.37e-18	79.3
Halomonas zincidurans XTF-443_FOICNMJE_00197	WP_044029245.1	37.121	396	243	2	36	425	51	446	9.99e-91	274
Halomonas zincidurans XTF-443_FOICNMJE_03198	WP_044029245.1	37.121	396	243	2	36	425	51	446	3.41e-91	275
Roseibium marinum XTF-14_EOGGMKHL_00269	ABR72937.1	37.118	229	124	6	12	234	8	222	1.55e-32	121
Halomonas litopenaei XTF-114_IIIJGHCJ_04452	WP_011659284.1	37.113	194	103	4	4	192	8	187	1.11e-26	103
Halomonas litopenaei XTF-114_IIIJGHCJ_04068	WP_011659284.1	37.107	159	86	5	4	158	438	586	1.01e-21	88.6
Pseudoalteromonas arabiensis XTF-599_EMGACCGA_00573	WP_028037226.1	37.097	62	35	2	66	124	36	96	4.55e-08	41.6
Halomonas litopenaei XTF-114_IIIJGHCJ_04068	WP_011659284.1	37.037	189	105	3	3	186	8	187	8.3e-26	100
Tritonibacter mobilis XTF-65_NHLHHGBD_03913	ACY01992.1	36.923	130	68	2	3	132	8	123	4.31e-21	86.7
Citrobacter braakii XTF-294_DPAILGHE_02903	AAV97197.1	36.915	363	212	11	3	357	6	359	7e-60	189
Roseibium marinum XTF-14_EOGGMKHL_03044	WP_011659284.1	36.898	187	93	5	9	190	436	602	1.92e-26	103
Roseibium marinum XTF-14_EOGGMKHL_02818	WP_026756701.1	36.842	114	65	4	76	187	165	273	1.54e-10	52.4
Stappia indica XTF-106_DIBDBJEF_03100	ACY01992.1	36.8	125	64	3	3	127	8	117	6.2e-17	73.9
Roseibium marinum XTF-14_EOGGMKHL_01808	ACY01992.1	36.8	125	70	2	4	128	8	123	1.39e-19	81.6
Halomonas litopenaei XTF-114_IIIJGHCJ_04068	ACV84065.1	36.788	193	100	5	3	186	10	189	3.34e-24	96.3
Roseibium marinum XTF-14_EOGGMKHL_03088	WP_028037226.1	36.735	49	30	1	46	94	49	96	8.39e-07	37.4
Citrobacter braakii XTF-294_DPAILGHE_00603	WP_026756701.1	36.735	49	30	1	112	160	169	216	9.48e-06	37.7
Pseudoalteromonas lipolytica XTF-452_IFAJPFNC_03233	AAZ21486.1	36.716	335	195	10	4	329	5	331	1.96e-60	191
Tritonibacter mobilis XTF-65_NHLHHGBD_04607	ACY01992.1	36.691	139	81	4	193	324	444	582	6.9e-18	77.8
Roseibium marinum XTF-14_EOGGMKHL_00269	ACY02894.1	36.62	213	116	5	12	217	8	208	2.76e-27	105
Maritimibacter alkaliphilus XTF-27_PABDIPJE_03338	WP_011659284.1	36.413	184	95	4	2	177	408	577	6.4e-24	96.3
Stappia indica XTF-106_DIBDBJEF_00844	AAV93771.1	36.364	99	62	1	21	119	49	146	6.13e-18	68.9
Stappia indica XTF-106_DIBDBJEF_05202	EAP76002.1	36.364	55	34	1	38	92	114	167	2.11e-06	37.4
Sphingopyxis soli XTF-92_JJEILAKK_01498	AEQ39135.1	36.364	132	70	4	1	130	7	126	4.01e-18	77.8
Halomonas litopenaei XTF-114_IIIJGHCJ_00801	WP_044029245.1	36.294	394	245	2	36	423	51	444	2.15e-88	268
Halomonas litopenaei XTF-114_IIIJGHCJ_03913	ACY01992.1	36.29	124	69	2	13	136	8	121	6.57e-18	78.2
Maritimibacter alkaliphilus XTF-27_PABDIPJE_03338	ACY01992.1	36.232	138	67	3	17	154	4	120	1.71e-19	82.4
Roseibium marinum XTF-14_EOGGMKHL_03222	AFS47241.1	36.207	58	36	1	381	438	47	103	6.86e-06	37.4
Maritimibacter alkaliphilus XTF-27_PABDIPJE_03658	WP_011047333.1	36.207	58	36	1	133	189	127	184	2.32e-06	38.1
Sphingopyxis soli XTF-92_JJEILAKK_02448	ACY01992.1	36.154	130	66	2	4	133	8	120	4.47e-16	71.2
Stappia indica XTF-106_DIBDBJEF_05202	WP_011047333.1	36.111	72	43	3	38	108	116	185	1.59e-07	40.4
Tritonibacter mobilis XTF-65_NHLHHGBD_02936	WP_084618911.1	36.111	108	61	4	67	170	157	260	5.52e-14	62
Halomonas litopenaei XTF-114_IIIJGHCJ_04452	ACY01992.1	36.09	133	71	2	4	136	8	126	3.32e-21	87.4
Thalassospira povalilytica XTF-606_CMGDIOHH_00295	WP_011659284.1	36.09	133	72	2	2	134	4	123	6.81e-22	89.4
Pacificitalea manganoxidans XTF-281_JDEJJGIE_01265	WP_007801186.1	36.036	111	66	4	63	170	164	272	1.09e-10	52.4
Martelella mediterranea XTF-330_HPBEEJJC_04637	WP_028037226.1	36	50	31	1	44	93	48	96	4.39e-06	35.4
Roseibium marinum XTF-14_EOGGMKHL_02818	WP_007801186.1	35.965	114	66	5	76	187	164	272	8.22e-10	50.1
Martelella mediterranea XTF-330_HPBEEJJC_01907	WP_011659284.1	35.961	203	110	4	3	203	436	620	5.13e-24	95.9
Marinobacter gudaonensis XTF-661_JMCKAIEB_01850	WP_028037226.1	35.938	64	38	2	388	450	47	108	2.15e-06	38.9
Halomonas zincidurans XTF-443_FOICNMJE_00379	ACY01992.1	35.78	109	67	2	3	111	8	113	5.88e-17	74.3
Halomonas litopenaei XTF-114_IIIJGHCJ_00801	EAP77700.1	35.765	425	263	4	10	425	23	446	1.63e-88	268
Vibrio campbellii XTF-18_BGMKPBMA_01798	WP_084618911.1	35.714	56	35	1	53	108	157	211	3e-06	38.9
Tritonibacter mobilis XTF-65_NHLHHGBD_00551	ACY01992.1	35.714	126	71	2	4	129	8	123	3.18e-19	81.3
Sphingopyxis soli XTF-92_JJEILAKK_01726	WP_005854984.1	35.714	112	64	4	36	145	167	272	5.83e-10	49.7
Halomonas zincidurans XTF-443_FOICNMJE_02225	ACY01992.1	35.545	211	112	7	6	207	8	203	3.55e-22	90.5
Maritimibacter alkaliphilus XTF-27_PABDIPJE_03947	ACY02894.1	35.537	121	67	1	3	123	8	117	2.45e-17	75.5
Thalassospira povalilytica XTF-606_CMGDIOHH_02081	WP_006937642.1	35.514	107	64	4	90	193	171	275	1.8e-09	49.3
Pseudidiomarina aquimaris XTF-347_AGBALGPM_01963	AAZ21486.1	35.503	338	194	12	4	328	5	331	1.33e-58	186
Halomonas litopenaei XTF-114_IIIJGHCJ_00197	WP_011659284.1	35.468	203	110	4	8	199	6	198	1.42e-26	103
Halomonas litopenaei XTF-114_IIIJGHCJ_04068	ACY02894.1	35.45	189	108	3	3	186	8	187	8.37e-24	95.1
Maritimibacter alkaliphilus XTF-27_PABDIPJE_02571	ACY01992.1	35.385	130	70	3	4	133	8	123	7.6e-21	85.9
Halomonas litopenaei XTF-114_IIIJGHCJ_03406	ACY01992.1	35.377	212	113	6	8	210	7	203	4.07e-23	93.2
Halomonas litopenaei XTF-114_IIIJGHCJ_03939	WP_011659284.1	35.323	201	109	4	34	231	438	620	2.55e-24	97.4
Roseibium marinum XTF-14_EOGGMKHL_05453	ACY01992.1	35.294	119	71	1	6	124	8	120	3.3e-18	78.2
Tritonibacter mobilis XTF-65_NHLHHGBD_00852	WP_011659284.1	35.294	204	118	5	7	207	428	620	9.47e-25	98.2
Tritonibacter mobilis XTF-65_NHLHHGBD_04607	AEQ39135.1	35.252	139	83	4	193	324	444	582	1.48e-16	73.6
Thalassospira profundimaris XTF-160_AHFIIHOH_03192	WP_011659284.1	35.233	193	111	4	24	212	438	620	6.37e-23	92.8
Halomonas zincidurans XTF-443_FOICNMJE_02225	AEQ39135.1	35.211	213	110	9	6	207	8	203	1.62e-25	100
Pseudidiomarina homiensis XTF-235_EIEPBFGP_01993	AAZ21486.1	35.207	338	195	12	4	328	5	331	1.99e-58	186
Maritimibacter alkaliphilus XTF-27_PABDIPJE_02518	KOO32714.1	35.207	338	204	6	9	335	49	382	4.37e-62	195
Thalassospira profundimaris XTF-160_AHFIIHOH_02127	ACY02894.1	35.196	179	96	7	197	363	8	178	2.52e-19	82.4
Roseibium marinum XTF-14_EOGGMKHL_02818	WP_005854984.1	35.185	108	65	4	82	187	168	272	2.47e-10	51.6
Marinobacter gudaonensis XTF-661_JMCKAIEB_00197	WP_011659284.1	35.149	202	112	4	3	202	436	620	1.28e-22	92
Halomonas litopenaei XTF-114_IIIJGHCJ_00197	ACV84065.1	35.135	222	119	5	1	207	1	212	6.48e-29	110
Roseibium marinum XTF-14_EOGGMKHL_03044	AEQ39135.1	35.115	131	67	3	11	141	9	121	7.39e-18	77.4
Tritonibacter mobilis XTF-65_NHLHHGBD_00571	ACY01992.1	35.115	131	74	2	4	134	8	127	1.37e-19	82.4
Roseibium marinum XTF-14_EOGGMKHL_02818	WP_009805585.1	35.088	114	67	4	76	187	164	272	1.36e-08	46.2
Maritimibacter alkaliphilus XTF-27_PABDIPJE_01071	OLQ07620.1	35.088	114	59	6	64	167	3454	3562	3.18e-06	39.3
Thalassospira profundimaris XTF-160_AHFIIHOH_03192	ACY01992.1	35.079	191	113	3	24	212	444	625	8.51e-24	95.5
Halomonas litopenaei XTF-114_IIIJGHCJ_03939	ACY01992.1	35.036	137	68	3	33	169	8	123	5.04e-17	75.1
Martelella mediterranea XTF-330_HPBEEJJC_01913	ACV84065.1	35.025	197	105	6	3	193	438	617	7.23e-24	95.5
Tritonibacter mobilis XTF-65_NHLHHGBD_04765	ACY02894.1	35	200	116	3	12	206	8	198	9.61e-28	107
Tritonibacter mobilis XTF-65_NHLHHGBD_00852	ACY01992.1	34.921	126	68	2	17	142	9	120	4.14e-18	77.8
Stappia indica XTF-106_DIBDBJEF_02258	KOO32714.1	34.884	344	207	7	4	335	44	382	6.55e-68	210
Halomonas litopenaei XTF-114_IIIJGHCJ_04452	ACV84065.1	34.848	198	102	5	4	192	10	189	8.91e-26	101
Halomonas zincidurans XTF-443_FOICNMJE_02225	ABR72937.1	34.783	230	123	7	6	226	8	219	8.44e-26	101
Stappia indica XTF-106_DIBDBJEF_02258	OEU17621.1	34.734	357	198	11	10	336	351	702	3.83e-58	191
Maritimibacter alkaliphilus XTF-27_PABDIPJE_03948	ACY01992.1	34.677	124	71	2	7	130	9	122	4.14e-11	55.8
Stappia indica XTF-106_DIBDBJEF_03013	WP_011659284.1	34.673	199	112	3	5	201	438	620	1.61e-24	97.8
Maritimibacter alkaliphilus XTF-27_PABDIPJE_04273	WP_011659284.1	34.673	199	112	5	3	194	433	620	1.02e-17	76.6
Halomonas litopenaei XTF-114_IIIJGHCJ_02772	ACY01992.1	34.646	127	73	1	2	128	7	123	2.04e-21	88.2
Tritonibacter mobilis XTF-65_NHLHHGBD_00120	ACY01992.1	34.615	182	96	7	1	171	418	587	6.54e-21	86.7
Halomonas litopenaei XTF-114_IIIJGHCJ_03406	ACV84065.1	34.599	237	120	7	6	229	7	221	1.75e-31	118
Sphingopyxis soli XTF-92_JJEILAKK_01055	ACY02894.1	34.597	211	117	7	24	225	6	204	3.33e-26	102
Thalassospira povalilytica XTF-606_CMGDIOHH_02081	WP_075282486.1	34.579	107	65	4	90	193	171	275	3.38e-08	45.1
Tritonibacter mobilis XTF-65_NHLHHGBD_04607	WP_011659284.1	34.536	194	117	5	193	378	438	629	1.16e-18	80.1
Tritonibacter mobilis XTF-65_NHLHHGBD_04607	ACY02894.1	34.532	139	84	4	193	324	438	576	2.39e-16	73.2
Citrobacter braakii XTF-294_DPAILGHE_02265	WP_052321947.1	34.524	84	52	3	133	215	23	104	2.6e-06	39.7
Vibrio neocaledonicus XTF-124_NDOADKJN_02463	WP_026756701.1	34.454	119	70	5	63	179	161	273	2.37e-11	54.7
Vibrio campbellii XTF-18_BGMKPBMA_03336	WP_026756701.1	34.454	119	70	5	63	179	161	273	2.65e-11	54.3
Tritonibacter mobilis XTF-65_NHLHHGBD_04765	ACV84065.1	34.45	209	115	4	12	211	10	205	1.13e-28	110
Maritimibacter alkaliphilus XTF-27_PABDIPJE_01128	EAP76002.1	34.426	61	38	2	37	96	117	176	2.71e-06	36.2
Martelella mediterranea XTF-330_HPBEEJJC_04861	ACY01992.1	34.4	125	72	3	15	138	8	123	2.05e-16	72.8
Thalassospira profundimaris XTF-160_AHFIIHOH_02438	WP_011659284.1	34.395	157	86	4	7	159	438	581	4.24e-21	87
Thalassospira povalilytica XTF-606_CMGDIOHH_01172	WP_011659284.1	34.395	157	86	4	7	159	438	581	8.27e-21	86.3
Citrobacter braakii XTF-294_DPAILGHE_02337	OEU17621.1	34.375	64	41	1	209	272	256	318	2.77e-06	39.7
Maritimibacter alkaliphilus XTF-27_PABDIPJE_02518	OEU17621.1	34.341	364	202	11	5	336	344	702	2.47e-51	173
Stappia indica XTF-106_DIBDBJEF_03100	ACY01992.1	34.337	166	87	6	4	164	444	592	2.33e-16	72.4
Stappia indica XTF-106_DIBDBJEF_05399	AEQ39135.1	34.254	181	110	3	19	197	444	617	8.18e-23	92.4
Pacificitalea manganoxidans XTF-281_JDEJJGIE_01265	OLQ07620.1	34.234	111	66	4	66	170	3453	3562	2.17e-07	43.1
Roseibium marinum XTF-14_EOGGMKHL_05097	EBP74803.1	34.211	76	45	3	88	160	65	138	6.73e-07	40
Vibrio neocaledonicus XTF-124_NDOADKJN_04166	WP_064788038.1	34.177	79	44	2	124	201	18	89	4.4e-07	42
Vibrio fluvialis XTF-565_CEIGHANA_04183	WP_064788038.1	34.177	79	44	2	124	201	18	89	9.71e-07	40.8
Thalassospira povalilytica XTF-606_CMGDIOHH_01172	ACY01992.1	34.161	161	91	3	2	159	439	587	1.39e-19	82.4
Tritonibacter mobilis XTF-65_NHLHHGBD_01177	ACY01992.1	34.146	123	71	2	4	126	8	120	6.24e-16	70.9
Sphingopyxis soli XTF-92_JJEILAKK_03211	ACY01992.1	34.127	126	80	1	1	126	1	123	5.86e-18	77.4
Qipengyuania flava XTF-262_PPCHGOHG_03208	AEQ39135.1	34.112	214	105	8	22	222	8	198	3.76e-23	93.2
Nitratireductor aquibiodomus XTF-26_HPPLEGCD_01582	AAZ21215.1	34.091	88	56	2	31	117	36	122	5.9e-11	48.5
Nitratireductor kimnyeongensis XTF-62_OMHPLKBE_02493	AAZ21215.1	34.091	88	56	2	31	117	36	122	4e-11	48.9
Nitratireductor aquibiodomus XTF-26_HPPLEGCD_02597	WP_052321947.1	34.066	91	50	3	16	105	21	102	5.41e-07	40.8
Staphylococcus equorum XTF-425_EEOHIIHN_01250	AAZ21486.1	33.994	353	222	8	8	355	6	352	8.4e-59	187
Martelella mediterranea XTF-330_HPBEEJJC_04861	WP_011659284.1	33.974	156	93	5	10	162	433	581	3.31e-18	78.2
Tritonibacter mobilis XTF-65_NHLHHGBD_00120	WP_011659284.1	33.953	215	120	6	18	224	8	208	1.2e-22	92
Vibrio neocaledonicus XTF-124_NDOADKJN_03186	WP_084618911.1	33.871	62	40	1	171	231	144	205	7.12e-08	44.7
Marinobacter gudaonensis XTF-661_JMCKAIEB_03230	ACY01992.1	33.846	130	76	2	4	133	8	127	9.63e-21	85.1
Thalassospira povalilytica XTF-606_CMGDIOHH_00295	ACY01992.1	33.835	133	75	1	2	134	4	123	1.2e-21	88.6
Nitratireductor aquibiodomus XTF-26_HPPLEGCD_04361	WP_011047333.1	33.824	68	43	2	21	86	103	170	3.54e-06	35.8
Nitratireductor kimnyeongensis XTF-62_OMHPLKBE_00035	WP_011047333.1	33.824	68	43	2	21	86	103	170	7.5e-07	37.7
Tritonibacter mobilis XTF-65_NHLHHGBD_04607	ACV84065.1	33.813	139	85	4	193	324	440	578	5.86e-15	68.6
Sphingopyxis soli XTF-92_JJEILAKK_01981	WP_011659284.1	33.803	213	118	6	9	216	9	203	5.96e-26	102
Sphingopyxis soli XTF-92_JJEILAKK_01981	ACV84065.1	33.796	216	114	6	9	216	11	205	1.48e-28	109
Pacificitalea manganoxidans XTF-281_JDEJJGIE_02621	AAV93771.1	33.766	77	50	1	38	114	65	140	1.14e-10	48.5
Halomonas litopenaei XTF-114_IIIJGHCJ_02914	EAP76002.1	33.735	83	49	2	92	174	112	188	1.36e-06	38.5
Nitratireductor aquibiodomus XTF-26_HPPLEGCD_01582	WP_028037226.1	33.708	89	57	2	32	119	37	124	5.25e-11	48.5
Nitratireductor kimnyeongensis XTF-62_OMHPLKBE_02493	WP_028037226.1	33.708	89	57	2	32	119	37	124	3.63e-11	48.9
Citrobacter braakii XTF-294_DPAILGHE_02903	AAZ21486.1	33.702	362	226	10	4	358	5	359	1.37e-59	189
Nitratireductor aquibiodomus XTF-26_HPPLEGCD_01582	AFS47241.1	33.696	92	59	2	31	121	36	126	9.06e-10	45.1
Sphingopyxis soli XTF-92_JJEILAKK_02448	ACY02894.1	33.673	196	113	4	5	197	438	619	2.42e-20	84.3
Roseibium marinum XTF-14_EOGGMKHL_02700	OLQ07620.1	33.654	104	59	3	20	113	3456	3559	1.46e-07	43.1
Qipengyuania flava XTF-262_PPCHGOHG_01022	WP_011659284.1	33.654	208	124	3	7	211	5	201	1.25e-25	100
Roseibium marinum XTF-14_EOGGMKHL_02818	WP_006937642.1	33.645	107	66	4	83	187	172	275	9.97e-11	52.8
Roseibium marinum XTF-14_EOGGMKHL_02818	WP_075282486.1	33.645	107	66	4	83	187	172	275	3.94e-10	51.2
Thalassospira profundimaris XTF-160_AHFIIHOH_01421	WP_006937642.1	33.645	107	66	4	90	193	171	275	1.46e-08	46.2
Vibrio shilonii XTF-331_KPFCOLOM_03553	WP_026756701.1	33.613	119	71	5	64	180	161	273	3.53e-11	53.9
Stappia indica XTF-106_DIBDBJEF_05399	ACY02894.1	33.6	125	73	1	19	143	9	123	5.3e-15	68.6
Roseibium marinum XTF-14_EOGGMKHL_04803	ACY01992.1	33.6	125	73	3	5	129	9	123	4.41e-19	80.9
Martelella mediterranea XTF-330_HPBEEJJC_01823	WP_011659284.1	33.6	125	75	4	8	129	438	557	9.11e-10	51.6
Stappia indica XTF-106_DIBDBJEF_06075	ACY01992.1	33.582	134	71	2	20	153	8	123	1.55e-16	73.6
Martelella mediterranea XTF-330_HPBEEJJC_02925	ACY01992.1	33.582	134	77	3	4	137	7	128	2.79e-18	78.2
Tritonibacter mobilis XTF-65_NHLHHGBD_00555	ACY01992.1	33.577	137	81	2	1	137	1	127	3.68e-17	74.7
Tritonibacter mobilis XTF-65_NHLHHGBD_02131	WP_011659284.1	33.498	203	114	5	11	204	438	628	5.85e-20	83.6
Halomonas litopenaei XTF-114_IIIJGHCJ_03406	ACY02894.1	33.491	212	117	6	8	210	7	203	1.04e-25	101
Thalassospira povalilytica XTF-606_CMGDIOHH_00295	ACV84065.1	33.488	215	117	6	5	210	9	206	6.19e-24	95.5
Tritonibacter mobilis XTF-65_NHLHHGBD_00266	AAV97443.1	33.462	260	152	7	592	842	424	671	2.16e-26	107
Nitratireductor aquibiodomus XTF-26_HPPLEGCD_04062	AAV97197.1	33.442	308	181	11	478	777	40	331	2.61e-34	127
Staphylococcus equorum XTF-425_EEOHIIHN_01250	AAV97197.1	33.425	362	227	7	1	356	1	354	1.12e-56	181
Stappia indica XTF-106_DIBDBJEF_06075	AEQ39135.1	33.333	201	114	5	19	217	442	624	6.76e-25	99.4
Vibrio neocaledonicus XTF-124_NDOADKJN_02463	WP_007801186.1	33.333	129	76	6	53	179	152	272	2.78e-11	54.3
Roseibium marinum XTF-14_EOGGMKHL_04795	ACY01992.1	33.333	123	72	2	32	154	9	121	1.22e-16	73.6
Thalassospira profundimaris XTF-160_AHFIIHOH_03932	WP_011047333.1	33.333	51	34	0	121	171	127	177	5.76e-08	42.7
Vibrio campbellii XTF-18_BGMKPBMA_03336	WP_007801186.1	33.333	129	76	6	53	179	152	272	2.31e-11	54.7
Maritimibacter alkaliphilus XTF-27_PABDIPJE_02956	OLQ07620.1	33.333	63	42	0	308	370	2909	2971	1.65e-06	41.6
Pacificitalea manganoxidans XTF-281_JDEJJGIE_01265	WP_084618911.1	33.333	105	66	3	68	170	158	260	6.22e-13	58.9
Martelella mediterranea XTF-330_HPBEEJJC_01913	ACY01992.1	33.333	129	69	1	5	133	9	120	2.29e-18	79
Halomonas zincidurans XTF-443_FOICNMJE_03071	AAV97443.1	33.333	66	44	0	86	151	537	602	3.52e-07	41.6
Erythrobacter aureus XTF-504_OMAMHDEO_03287	WP_011659284.1	33.333	90	52	2	2	83	492	581	9.99e-08	40.4
Pseudoalteromonas arabiensis XTF-599_EMGACCGA_00573	AFS47241.1	33.333	63	41	1	62	124	35	96	6.22e-08	41.2
Thalassospira povalilytica XTF-606_CMGDIOHH_01172	WP_011659284.1	33.333	225	125	7	7	223	9	216	2.49e-25	100
Tritonibacter mobilis XTF-65_NHLHHGBD_00120	ACV84065.1	33.333	192	102	5	19	201	440	614	8.69e-22	89.4
Marinobacter gudaonensis XTF-661_JMCKAIEB_03230	WP_011659284.1	33.333	210	114	6	4	203	8	201	1.95e-25	99.4
Tritonibacter mobilis XTF-65_NHLHHGBD_00191	AAV97443.1	33.248	782	484	14	3	770	5	762	4.44e-125	387
Thalassospira profundimaris XTF-160_AHFIIHOH_03192	ABR72937.1	33.178	214	126	4	17	225	2	203	5.29e-27	105
Martelella mediterranea XTF-330_HPBEEJJC_01913	ACY02894.1	33.173	208	112	7	3	201	436	625	4.92e-24	96.3
Martelella mediterranea XTF-330_HPBEEJJC_01900	WP_011659284.1	33.163	196	111	5	4	193	438	619	3.88e-20	84.3
Erythrobacter aureus XTF-504_OMAMHDEO_02274	WP_011659284.1	33.163	196	112	5	41	231	438	619	3.62e-21	87.4
Sphingopyxis soli XTF-92_JJEILAKK_02448	WP_011659284.1	33.163	196	114	4	5	197	438	619	6.02e-19	80.1
Halomonas litopenaei XTF-114_IIIJGHCJ_02772	ACY01992.1	33.158	190	116	4	4	190	444	625	5.26e-27	105
Tritonibacter mobilis XTF-65_NHLHHGBD_04765	AEQ39135.1	33.158	190	113	4	13	197	444	624	4.23e-23	93.2
Tritonibacter mobilis XTF-65_NHLHHGBD_04765	ACY02894.1	33.158	190	114	4	13	197	438	619	2.12e-22	90.9
Thalassospira profundimaris XTF-160_AHFIIHOH_02127	ACV84065.1	33.146	178	101	6	197	363	10	180	8.44e-17	74.3
Halomonas litopenaei XTF-114_IIIJGHCJ_04452	WP_011659284.1	33.129	163	92	3	5	163	438	587	2.98e-20	84.3
Halomonas litopenaei XTF-114_IIIJGHCJ_03913	WP_011659284.1	33.125	160	98	3	5	162	429	581	9.16e-19	80.9
Maritimibacter alkaliphilus XTF-27_PABDIPJE_03200	AEQ39135.1	33.125	160	88	5	418	574	446	589	1.52e-12	62.4
Tritonibacter mobilis XTF-65_NHLHHGBD_01177	WP_011659284.1	33.108	148	88	3	5	149	438	577	5.11e-15	68.2
Tritonibacter mobilis XTF-65_NHLHHGBD_04765	WP_011659284.1	33.108	148	87	3	13	156	438	577	1.31e-18	79.3
Roseibium marinum XTF-14_EOGGMKHL_00435	WP_007801186.1	33.099	142	86	5	24	162	137	272	2.25e-11	54.3
Nitratireductor aquibiodomus XTF-26_HPPLEGCD_02584	ACY01992.1	33.083	133	72	3	2	134	5	120	2.03e-17	75.9
Pacificitalea manganoxidans XTF-281_JDEJJGIE_01265	WP_006937642.1	33.083	133	80	4	63	188	168	298	4.12e-12	56.6
Nitratireductor kimnyeongensis XTF-62_OMHPLKBE_01087	ACY01992.1	33.083	133	72	3	2	134	5	120	2.32e-17	75.5
Tritonibacter mobilis XTF-65_NHLHHGBD_00120	ACY01992.1	33.077	130	73	1	18	147	8	123	1.62e-16	73.2
Sphingopyxis soli XTF-92_JJEILAKK_02803	ACY01992.1	33.077	130	72	3	5	134	9	123	7.92e-17	73.9
Halomonas zincidurans XTF-443_FOICNMJE_02225	ACV84065.1	33.051	236	123	6	4	226	8	221	1.94e-29	112
Roseibium marinum XTF-14_EOGGMKHL_05453	ACY02894.1	33.028	218	126	8	7	214	438	645	1.8e-20	85.1
Stappia indica XTF-106_DIBDBJEF_04394	WP_011659284.1	33.023	215	117	5	2	205	5	203	1.04e-25	100
Roseibium marinum XTF-14_EOGGMKHL_02726	ABR72937.1	33.019	212	116	6	5	202	9	208	2.53e-24	96.7
Roseibium marinum XTF-14_EOGGMKHL_04795	ABR72937.1	33.014	209	127	3	23	227	435	634	1.17e-29	113
Nitratireductor kimnyeongensis XTF-62_OMHPLKBE_02493	AFS47241.1	33.01	103	65	3	20	121	27	126	1.66e-09	44.7
Thalassospira profundimaris XTF-160_AHFIIHOH_00501	WP_011659284.1	33.005	203	116	4	3	203	436	620	3.57e-23	93.6
Thalassospira povalilytica XTF-606_CMGDIOHH_00566	WP_011659284.1	33.005	203	116	4	3	203	436	620	2.17e-23	94.4
Qipengyuania flava XTF-262_PPCHGOHG_03208	WP_011659284.1	32.99	194	115	3	23	213	438	619	2.72e-22	90.5
Sphingopyxis soli XTF-92_JJEILAKK_02803	ACY02894.1	32.99	194	115	3	5	195	438	619	1.18e-24	97.8
Halomonas litopenaei XTF-114_IIIJGHCJ_04452	ACY02894.1	32.984	191	114	3	5	192	438	617	1.13e-24	97.8
Thalassospira profundimaris XTF-160_AHFIIHOH_02127	AEQ39135.1	32.979	188	109	8	197	373	8	189	2.37e-16	73.2
Nitratireductor kimnyeongensis XTF-62_OMHPLKBE_01074	WP_052321947.1	32.979	94	53	3	15	107	18	102	9.75e-07	40
Tritonibacter mobilis XTF-65_NHLHHGBD_04765	WP_011659284.1	32.967	273	149	6	8	255	4	267	8.37e-31	116
Halomonas litopenaei XTF-114_IIIJGHCJ_00197	ACY02894.1	32.955	176	90	2	9	184	7	154	1.22e-22	91.7
Roseibium marinum XTF-14_EOGGMKHL_03088	AFS47241.1	32.941	85	50	3	16	94	13	96	9.99e-08	40
Sphingopyxis soli XTF-92_JJEILAKK_01981	WP_011659284.1	32.941	170	101	4	4	173	433	589	2.63e-17	75.5
Vibrio neocaledonicus XTF-124_NDOADKJN_04166	WP_062957385.1	32.911	79	45	2	124	201	18	89	9.29e-07	40.8
Vibrio neocaledonicus XTF-124_NDOADKJN_04166	WP_044830103.1	32.911	79	45	2	124	201	19	90	1.61e-06	40
Vibrio fluvialis XTF-565_CEIGHANA_04183	WP_062957385.1	32.911	79	45	2	124	201	18	89	1.24e-06	40.4
Vibrio fluvialis XTF-565_CEIGHANA_04183	WP_044830103.1	32.911	79	45	2	124	201	19	90	2.39e-06	39.7
Qipengyuania flava XTF-262_PPCHGOHG_01022	WP_011659284.1	32.886	149	86	4	10	154	437	575	2.14e-18	78.6
Sphingopyxis soli XTF-92_JJEILAKK_01736	WP_011659284.1	32.886	149	87	4	3	148	437	575	3.42e-18	78.2
Roseibium marinum XTF-14_EOGGMKHL_02962	WP_011047333.1	32.877	73	45	3	343	413	114	184	5.94e-06	38.5
Stappia indica XTF-106_DIBDBJEF_03496	AAV97443.1	32.869	359	205	11	613	956	425	762	3.35e-31	122
Thalassospira profundimaris XTF-160_AHFIIHOH_03192	WP_011659284.1	32.864	213	126	3	18	225	3	203	3.17e-29	112
Sphingopyxis soli XTF-92_JJEILAKK_01055	ACY01992.1	32.85	207	120	4	27	225	9	204	1.41e-22	91.7
Roseibium marinum XTF-14_EOGGMKHL_03044	ACY01992.1	32.847	137	74	3	5	141	3	121	5.56e-17	74.7
Halomonas zincidurans XTF-443_FOICNMJE_00349	ACY01992.1	32.824	131	76	2	19	149	3	121	3.47e-21	87.8
Maritimibacter alkaliphilus XTF-27_PABDIPJE_04273	ACY01992.1	32.8	125	74	2	8	132	9	123	2.99e-15	68.9
Tritonibacter mobilis XTF-65_NHLHHGBD_04607	ACV84065.1	32.796	186	106	10	192	366	10	187	2.69e-17	75.9
Erythrobacter aureus XTF-504_OMAMHDEO_01404	WP_009805585.1	32.773	119	65	4	122	239	115	219	1.45e-07	44.3
Tritonibacter mobilis XTF-65_NHLHHGBD_01748	ACV84065.1	32.773	119	73	2	2	117	11	125	2.34e-14	65.9
Tritonibacter mobilis XTF-65_NHLHHGBD_03395	WP_005854984.1	32.773	119	69	6	42	152	168	283	9.36e-07	40
Roseibium marinum XTF-14_EOGGMKHL_03083	AAZ21215.1	32.759	58	38	1	57	114	40	96	1.24e-06	37.4
Tritonibacter mobilis XTF-65_NHLHHGBD_04607	ABR72937.1	32.759	116	70	3	192	302	8	120	6.02e-15	68.6
Stappia indica XTF-106_DIBDBJEF_04082	WP_075282486.1	32.727	110	69	3	78	185	169	275	3.82e-07	42
Vibrio campbellii XTF-18_BGMKPBMA_03176	EAP76002.1	32.727	55	36	1	150	203	127	181	9.65e-06	36.6
Sphingopyxis soli XTF-92_JJEILAKK_02803	ACY01992.1	32.719	217	132	4	5	219	444	648	2.01e-24	97.4
Halomonas litopenaei XTF-114_IIIJGHCJ_03913	ACY02894.1	32.71	214	118	6	13	217	8	204	2.41e-22	92
Thalassospira profundimaris XTF-160_AHFIIHOH_01421	WP_075282486.1	32.71	107	67	4	90	193	171	275	2.75e-07	42.4
Maritimibacter alkaliphilus XTF-27_PABDIPJE_03200	WP_011659284.1	32.71	214	120	5	415	621	8	204	1.29e-18	82
Nitratireductor kimnyeongensis XTF-62_OMHPLKBE_04005	WP_084618911.1	32.71	107	65	5	111	214	158	260	1.57e-08	46.6
Sphingopyxis soli XTF-92_JJEILAKK_00096	WP_026756701.1	32.71	107	70	2	49	155	169	273	2.08e-07	42
Stappia indica XTF-106_DIBDBJEF_03100	ABR72937.1	32.701	211	111	9	3	204	8	196	1.09e-18	79.3
Stappia indica XTF-106_DIBDBJEF_03255	ACY01992.1	32.692	208	125	4	2	203	6	204	6.93e-17	73.9
Tritonibacter mobilis XTF-65_NHLHHGBD_00551	WP_011659284.1	32.692	208	114	5	4	201	8	199	1.17e-22	91.7
Thalassospira profundimaris XTF-160_AHFIIHOH_02127	WP_011659284.1	32.685	257	156	7	140	383	377	629	1.82e-24	98.2
Stappia indica XTF-106_DIBDBJEF_03255	ACV84065.1	32.683	205	123	3	5	203	11	206	3.02e-21	87
Tritonibacter mobilis XTF-65_NHLHHGBD_00551	AEQ39135.1	32.68	153	94	4	5	155	444	589	7.27e-15	67.8
Roseibium marinum XTF-14_EOGGMKHL_02726	ACY02894.1	32.673	202	122	4	5	200	9	202	3.42e-23	93.2
Maritimibacter alkaliphilus XTF-27_PABDIPJE_03809	ACY02894.1	32.667	150	90	3	3	147	435	578	2.68e-22	90.9
Nitratireductor aquibiodomus XTF-26_HPPLEGCD_02584	ACY02894.1	32.653	196	115	4	6	198	438	619	8e-24	95.1
Nitratireductor kimnyeongensis XTF-62_OMHPLKBE_01087	ACY02894.1	32.653	196	115	4	6	198	438	619	1.05e-23	94.7
Halomonas litopenaei XTF-114_IIIJGHCJ_04452	AEQ39135.1	32.642	193	107	4	2	185	6	184	9.64e-25	98.2
Halomonas litopenaei XTF-114_IIIJGHCJ_01411	ACV84065.1	32.639	288	157	10	28	288	11	288	1.5e-30	115
Martelella mediterranea XTF-330_HPBEEJJC_01907	ACV84065.1	32.632	285	166	8	3	282	438	701	1.42e-30	115
Stappia indica XTF-106_DIBDBJEF_05399	ACY01992.1	32.593	135	77	2	11	143	1	123	2.3e-18	79
Tritonibacter mobilis XTF-65_NHLHHGBD_02058	ACV84065.1	32.589	224	133	6	8	226	11	221	1.31e-27	106
Vibrio shilonii XTF-331_KPFCOLOM_03553	WP_007801186.1	32.558	129	77	6	54	180	152	272	8.62e-12	55.8
Martelella mediterranea XTF-330_HPBEEJJC_03570	WP_006937642.1	32.54	126	80	4	73	196	171	293	9.64e-11	52.8
Maritimibacter alkaliphilus XTF-27_PABDIPJE_01255	ABR72937.1	32.524	206	115	5	3	199	8	198	5.44e-25	99
Tritonibacter mobilis XTF-65_NHLHHGBD_03395	WP_018697905.1	32.52	123	72	7	37	151	163	282	8.24e-07	40
Sphingopyxis soli XTF-92_JJEILAKK_03211	ACY02894.1	32.512	203	122	6	8	200	8	205	5.96e-18	77.4
Stappia indica XTF-106_DIBDBJEF_03781	WP_011659284.1	32.5	160	91	6	6	156	430	581	8.93e-15	67.8
Roseibium marinum XTF-14_EOGGMKHL_04795	AEQ39135.1	32.487	197	124	3	23	217	435	624	2.01e-26	103
Nitratireductor aquibiodomus XTF-26_HPPLEGCD_02584	WP_011659284.1	32.487	197	116	4	6	199	438	620	4.18e-23	93.2
Pacificitalea manganoxidans XTF-281_JDEJJGIE_02847	WP_011659284.1	32.474	194	120	4	4	194	434	619	4.68e-20	83.6
Martelella mediterranea XTF-330_HPBEEJJC_01900	ACY02894.1	32.474	194	115	5	4	193	438	619	4.45e-23	93.2
Martelella mediterranea XTF-330_HPBEEJJC_01913	ACY01992.1	32.474	194	115	3	2	193	441	620	2.09e-24	97.4
Tritonibacter mobilis XTF-65_NHLHHGBD_00556	WP_011659284.1	32.461	191	119	4	10	198	438	620	7.86e-19	80.1
Nitratireductor aquibiodomus XTF-26_HPPLEGCD_01244	OLQ07620.1	32.456	114	65	6	85	190	3453	3562	4.36e-07	42.4
Tritonibacter mobilis XTF-65_NHLHHGBD_02058	ACY01992.1	32.456	228	128	6	8	226	9	219	3.99e-21	87
Stappia indica XTF-106_DIBDBJEF_04082	WP_084618911.1	32.432	111	70	3	81	189	157	264	1.51e-09	49.3
Nitratireductor kimnyeongensis XTF-62_OMHPLKBE_01087	WP_011659284.1	32.402	179	104	4	6	181	438	602	1.21e-22	91.7
Martelella mediterranea XTF-330_HPBEEJJC_00496	AAV97443.1	32.382	806	492	16	1	799	3	762	1.06e-123	384
Marinobacter gudaonensis XTF-661_JMCKAIEB_03230	ACV84065.1	32.381	210	116	5	4	203	10	203	2.89e-23	92.8
Maritimibacter alkaliphilus XTF-27_PABDIPJE_01255	ACV84065.1	32.367	207	116	5	3	200	10	201	4.4e-25	99
Qipengyuania flava XTF-262_PPCHGOHG_03208	ACY01992.1	32.353	136	77	3	17	152	3	123	2.2e-17	75.5
Roseibium marinum XTF-14_EOGGMKHL_04795	WP_011659284.1	32.338	201	124	5	21	218	429	620	5.48e-20	84
Thalassospira profundimaris XTF-160_AHFIIHOH_00501	ACY01992.1	32.331	133	72	2	5	137	9	123	2.5e-17	75.5
Marinobacter gudaonensis XTF-661_JMCKAIEB_00197	ACY01992.1	32.331	133	73	2	4	136	8	123	1.68e-18	79.3
Stappia indica XTF-106_DIBDBJEF_00844	WP_028037226.1	32.323	99	67	0	21	119	24	122	5.27e-19	70.9
Sphingopyxis soli XTF-92_JJEILAKK_01736	ACY02894.1	32.323	198	112	6	3	193	437	619	2.81e-20	84.3
Pacificitalea manganoxidans XTF-281_JDEJJGIE_01356	AAV97443.1	32.286	796	501	16	1	791	3	765	3.82e-114	358
Halomonas zincidurans XTF-443_FOICNMJE_02989	AEQ39135.1	32.275	189	117	4	4	189	444	624	2.69e-26	102
Stappia indica XTF-106_DIBDBJEF_03100	ACY02894.1	32.258	155	88	5	3	155	8	147	1.01e-14	67.4
Roseibium marinum XTF-14_EOGGMKHL_03083	WP_028037226.1	32.258	62	41	1	53	114	36	96	8.08e-08	40.8
Tritonibacter mobilis XTF-65_NHLHHGBD_00120	ABR72937.1	32.258	186	111	5	19	201	444	617	1.78e-19	82.4
Roseibium marinum XTF-14_EOGGMKHL_05453	ACV84065.1	32.243	214	131	7	7	213	440	646	5.06e-22	89.7
Maritimibacter alkaliphilus XTF-27_PABDIPJE_03823	WP_011659284.1	32.237	152	94	4	17	165	436	581	2.46e-15	69.3
Halomonas zincidurans XTF-443_FOICNMJE_02225	ACY02894.1	32.227	211	119	7	6	207	8	203	7.08e-23	92.4
Tritonibacter mobilis XTF-65_NHLHHGBD_00551	WP_011659284.1	32.215	149	88	5	5	149	438	577	6.31e-13	61.6
Stappia indica XTF-106_DIBDBJEF_03255	WP_011659284.1	32.212	208	126	3	2	203	6	204	1.02e-21	88.6
Maritimibacter alkaliphilus XTF-27_PABDIPJE_03338	ACY01992.1	32.178	202	117	6	24	223	442	625	4.68e-22	90.5
Thalassospira povalilytica XTF-606_CMGDIOHH_00295	WP_011659284.1	32.166	314	184	9	7	313	438	729	7.06e-22	89
Halomonas litopenaei XTF-114_IIIJGHCJ_03913	ACY01992.1	32.143	196	120	5	12	203	442	628	1.99e-20	85.9
Martelella mediterranea XTF-330_HPBEEJJC_01913	AEQ39135.1	32.143	196	113	5	2	193	441	620	1.01e-23	95.1
Stappia indica XTF-106_DIBDBJEF_04082	WP_026756701.1	32.11	109	67	4	80	185	169	273	2.32e-09	48.5
Stappia indica XTF-106_DIBDBJEF_04467	AAV97443.1	32.099	810	522	14	1	800	3	794	2.84e-121	377
Stappia indica XTF-106_DIBDBJEF_03781	WP_011659284.1	32.093	215	127	6	2	206	1	206	1.63e-24	97.4
Martelella mediterranea XTF-330_HPBEEJJC_02925	ACY02894.1	32.093	215	131	4	6	215	438	642	3.14e-20	84.3
Halomonas zincidurans XTF-443_FOICNMJE_02225	WP_011659284.1	32.093	215	114	5	6	207	8	203	1.4e-24	97.8
Vibrio campbellii XTF-18_BGMKPBMA_02729	AFS47241.1	32.075	53	35	1	48	100	49	100	5.25e-06	35
Roseibium marinum XTF-14_EOGGMKHL_05453	WP_011659284.1	32.051	234	133	10	3	222	430	651	8.93e-17	73.6
Maritimibacter alkaliphilus XTF-27_PABDIPJE_01255	AEQ39135.1	32.039	206	116	5	3	199	8	198	1.6e-23	94.4
Tritonibacter mobilis XTF-65_NHLHHGBD_00120	ACY02894.1	32.039	206	126	4	19	221	438	632	4.55e-23	93.2
Marinobacter gudaonensis XTF-661_JMCKAIEB_03230	ACY02894.1	32.039	206	126	5	4	205	8	203	7.3e-21	85.5
Qipengyuania flava XTF-262_PPCHGOHG_03208	WP_011659284.1	32.018	228	129	5	17	236	3	212	5.91e-26	101
Tritonibacter mobilis XTF-65_NHLHHGBD_02958	AAV97443.1	32.01	806	491	19	1	795	3	762	9.85e-112	352
Maritimibacter alkaliphilus XTF-27_PABDIPJE_03022	WP_028037226.1	32	75	46	3	23	94	24	96	1.62e-07	39.3
Maritimibacter alkaliphilus XTF-27_PABDIPJE_03809	WP_011659284.1	32	150	91	3	2	146	434	577	2.94e-19	81.6
Thalassospira povalilytica XTF-606_CMGDIOHH_02840	WP_028037226.1	32	75	46	3	23	94	24	96	1.27e-06	37
Sphingopyxis soli XTF-92_JJEILAKK_01981	AEQ39135.1	32	200	119	6	5	202	440	624	5.28e-19	80.9
Tritonibacter mobilis XTF-65_NHLHHGBD_00571	AEQ39135.1	31.944	216	128	6	2	211	6	208	2.84e-22	90.9
Halomonas zincidurans XTF-443_FOICNMJE_02989	WP_011659284.1	31.937	191	118	5	4	190	438	620	5.28e-21	86.7
Tritonibacter mobilis XTF-65_NHLHHGBD_04765	ACY01992.1	31.937	191	116	4	13	198	444	625	2.71e-22	90.9
Marinobacter gudaonensis XTF-661_JMCKAIEB_00197	ABR72937.1	31.905	210	123	6	3	210	442	633	1.3e-20	85.9
Maritimibacter alkaliphilus XTF-27_PABDIPJE_01529	ABR72937.1	31.884	207	129	4	1	203	435	633	2.32e-22	90.9
Maritimibacter alkaliphilus XTF-27_PABDIPJE_03823	WP_011659284.1	31.884	207	128	6	18	219	8	206	1.52e-23	94.7
Martelella mediterranea XTF-330_HPBEEJJC_04853	WP_011659284.1	31.863	204	126	6	18	216	8	203	4.01e-23	93.6
Sphingopyxis soli XTF-92_JJEILAKK_03214	ACY02894.1	31.863	204	122	6	2	200	438	629	6.95e-18	77
Sphingopyxis soli XTF-92_JJEILAKK_01012	WP_018697905.1	31.858	113	73	3	46	157	168	277	9.57e-08	43.1
Halomonas litopenaei XTF-114_IIIJGHCJ_04452	ABR72937.1	31.841	201	110	5	4	195	8	190	1.58e-22	91.3
Tritonibacter mobilis XTF-65_NHLHHGBD_02936	WP_006937642.1	31.818	110	69	4	64	170	169	275	1.1e-08	46.6
Sphingopyxis soli XTF-92_JJEILAKK_03144	WP_028037226.1	31.818	66	45	0	60	125	50	115	6.7e-08	40.4
Stappia indica XTF-106_DIBDBJEF_01997	EAP76002.1	31.776	107	64	5	100	203	94	194	1.04e-06	39.7
Stappia indica XTF-106_DIBDBJEF_03762	WP_007801186.1	31.776	107	71	2	46	152	169	273	2.27e-06	38.9
Nitratireductor aquibiodomus XTF-26_HPPLEGCD_01244	WP_084618911.1	31.776	107	66	5	87	190	158	260	3.37e-07	42
Nitratireductor aquibiodomus XTF-26_HPPLEGCD_02307	EAP76002.1	31.776	107	63	6	100	198	94	198	9.65e-07	39.7
Vibrio fluvialis XTF-565_CEIGHANA_00134	WP_007801186.1	31.776	107	70	2	147	253	136	239	9.01e-11	53.9
Martelella mediterranea XTF-330_HPBEEJJC_01119	WP_011659284.1	31.754	211	128	5	4	208	8	208	1.56e-24	97.4
Tritonibacter mobilis XTF-65_NHLHHGBD_01177	ACV84065.1	31.754	211	122	7	2	204	8	204	1.22e-23	94.7
Thalassospira povalilytica XTF-606_CMGDIOHH_00257	WP_009805585.1	31.737	167	95	9	101	252	110	272	4.92e-06	38.9
Sphingopyxis soli XTF-92_JJEILAKK_01055	WP_011659284.1	31.731	208	121	6	27	225	9	204	4.22e-25	99.4
Tritonibacter mobilis XTF-65_NHLHHGBD_04607	ACY02894.1	31.72	186	114	8	192	369	8	188	1.14e-18	80.1
Halomonas litopenaei XTF-114_IIIJGHCJ_02772	WP_011659284.1	31.707	205	125	4	2	201	7	201	1.23e-25	100
Maritimibacter alkaliphilus XTF-27_PABDIPJE_00920	AAV97443.1	31.689	811	514	14	1	806	3	778	1.84e-123	383
Stappia indica XTF-106_DIBDBJEF_06075	ACY01992.1	31.683	202	118	4	19	218	442	625	1.23e-24	98.6
Roseibium marinum XTF-14_EOGGMKHL_02700	WP_007801186.1	31.667	120	74	3	1	113	151	269	2.43e-07	42
Sphingopyxis soli XTF-92_JJEILAKK_01981	ACY02894.1	31.658	199	122	4	5	202	434	619	4.09e-20	84.3
Sphingopyxis soli XTF-92_JJEILAKK_01736	ACY01992.1	31.633	196	117	5	3	194	443	625	1.89e-20	85.1
Roseibium marinum XTF-14_EOGGMKHL_01808	ACV84065.1	31.604	212	118	5	4	204	10	205	6.51e-24	94.7
Roseibium marinum XTF-14_EOGGMKHL_01808	ABR72937.1	31.604	212	118	5	4	204	8	203	1.12e-23	94
Maritimibacter alkaliphilus XTF-27_PABDIPJE_01255	WP_011659284.1	31.604	212	127	6	3	208	8	207	4.01e-23	93.2
Sphingopyxis soli XTF-92_JJEILAKK_01055	ABR72937.1	31.604	212	116	5	27	225	9	204	1.78e-24	97.4
Maritimibacter alkaliphilus XTF-27_PABDIPJE_01529	ABR72937.1	31.602	231	127	7	9	227	8	219	1.72e-25	100
Halomonas zincidurans XTF-443_FOICNMJE_00349	WP_011659284.1	31.579	171	104	4	3	171	418	577	5.69e-22	90.1
Nitratireductor kimnyeongensis XTF-62_OMHPLKBE_04005	OLQ07620.1	31.579	114	66	6	109	214	3453	3562	1.28e-06	41.2
Tritonibacter mobilis XTF-65_NHLHHGBD_04646	ADK55772.1	31.579	76	49	3	46	118	138	213	6.22e-07	40.4
Stappia indica XTF-106_DIBDBJEF_03100	AEQ39135.1	31.515	165	93	5	4	164	444	592	4.28e-14	65.5
Halomonas litopenaei XTF-114_IIIJGHCJ_01411	ACY01992.1	31.507	292	159	10	28	290	9	288	5.15e-24	96.3
Tritonibacter mobilis XTF-65_NHLHHGBD_00571	ABR72937.1	31.507	219	121	7	4	211	8	208	8.55e-23	92.4
Roseibium marinum XTF-14_EOGGMKHL_04795	ACV84065.1	31.5	200	125	5	32	227	440	631	8.64e-24	95.5
Nitratireductor aquibiodomus XTF-26_HPPLEGCD_02712	AAV97443.1	31.5	800	505	11	1	798	3	761	8.99e-118	368
Stappia indica XTF-106_DIBDBJEF_05399	ABR72937.1	31.496	127	67	3	19	140	9	120	8.32e-14	64.7
Halomonas zincidurans XTF-443_FOICNMJE_02989	ACY01992.1	31.496	127	77	2	2	128	7	123	1.58e-18	79.3
Vibrio fluvialis XTF-565_CEIGHANA_00847	WP_011047333.1	31.481	54	36	1	25	77	109	162	2.12e-06	36.2
Nitratireductor kimnyeongensis XTF-62_OMHPLKBE_04005	WP_009805585.1	31.481	108	69	3	109	214	168	272	2.1e-06	40
Sphingopyxis soli XTF-92_JJEILAKK_01055	ACV84065.1	31.481	216	119	5	23	225	7	206	3.72e-25	99.8
Sphingopyxis soli XTF-92_JJEILAKK_01981	AEQ39135.1	31.481	216	119	6	9	216	9	203	2.54e-22	90.9
Stappia indica XTF-106_DIBDBJEF_03073	AAV97197.1	31.476	359	205	10	422	773	8	332	2.92e-34	126
Sphingopyxis soli XTF-92_JJEILAKK_01981	ABR72937.1	31.472	197	120	6	7	202	442	624	9.05e-20	83.2
Roseibium marinum XTF-14_EOGGMKHL_02713	ACY01992.1	31.452	124	76	2	5	128	9	123	5.22e-15	68.2
Stappia indica XTF-106_DIBDBJEF_03255	ABR72937.1	31.429	210	125	6	2	203	6	204	1.04e-18	79.3
Citrobacter braakii XTF-294_DPAILGHE_02444	AAZ21215.1	31.429	70	45	2	25	94	30	96	4.56e-08	40.8
Citrobacter braakii XTF-294_DPAILGHE_02444	AFS47241.1	31.429	70	45	2	25	94	30	96	1.43e-07	39.7
Halomonas zincidurans XTF-443_FOICNMJE_01289	AAZ21215.1	31.429	70	45	2	25	94	30	96	1.07e-06	37.4
Thalassospira profundimaris XTF-160_AHFIIHOH_02127	ABR72937.1	31.414	191	108	8	197	373	8	189	1.58e-13	63.9
Thalassospira povalilytica XTF-606_CMGDIOHH_00295	ABR72937.1	31.39	223	119	6	2	209	4	207	2.3e-21	87.4
Stappia indica XTF-106_DIBDBJEF_04082	WP_009805585.1	31.387	137	80	6	59	185	140	272	5.14e-09	47.8
Halomonas litopenaei XTF-114_IIIJGHCJ_01411	AEQ39135.1	31.379	290	162	10	28	290	9	288	5.28e-25	99.4
Stappia indica XTF-106_DIBDBJEF_04082	WP_006937642.1	31.373	153	92	5	41	185	128	275	1.75e-08	45.8
Martelella mediterranea XTF-330_HPBEEJJC_02925	ACV84065.1	31.356	236	127	9	4	226	9	222	1.19e-22	91.7
Nitratireductor kimnyeongensis XTF-62_OMHPLKBE_00966	AAV97443.1	31.343	804	501	12	1	798	3	761	7.72e-117	366
Stappia indica XTF-106_DIBDBJEF_03100	ACV84065.1	31.333	150	89	3	4	151	440	577	1.94e-15	69.3
Roseibium marinum XTF-14_EOGGMKHL_00435	WP_006937642.1	31.333	150	82	7	38	179	154	290	8.15e-09	46.6
Stappia indica XTF-106_DIBDBJEF_00844	AAZ21215.1	31.313	99	68	0	21	119	24	122	8.78e-17	65.1
Martelella mediterranea XTF-330_HPBEEJJC_02925	AEQ39135.1	31.313	198	126	3	6	201	444	633	1.11e-20	85.5
Martelella mediterranea XTF-330_HPBEEJJC_01119	ACY01992.1	31.308	214	131	4	4	211	8	211	1.33e-19	82.4
Thalassospira profundimaris XTF-160_AHFIIHOH_02438	WP_011659284.1	31.304	230	123	8	7	223	9	216	3.54e-22	90.5
Roseibium marinum XTF-14_EOGGMKHL_00435	WP_026756701.1	31.293	147	88	6	47	189	162	299	7.15e-09	46.6
Tritonibacter mobilis XTF-65_NHLHHGBD_01333	AAV97443.1	31.288	815	524	18	1	798	3	798	2.71e-112	353
Stappia indica XTF-106_DIBDBJEF_05399	WP_011659284.1	31.285	179	111	4	12	186	431	601	1.17e-19	82.8
Thalassospira profundimaris XTF-160_AHFIIHOH_03192	ACV84065.1	31.28	211	128	3	20	225	7	205	3.77e-27	105
Halomonas litopenaei XTF-114_IIIJGHCJ_03406	ABR72937.1	31.27	307	171	9	8	297	7	290	5.64e-28	107
Stappia indica XTF-106_DIBDBJEF_03255	AEQ39135.1	31.25	208	128	4	5	206	9	207	1.77e-20	84.7
Qipengyuania flava XTF-262_PPCHGOHG_03073	ACY01992.1	31.25	144	94	4	7	148	432	572	1.08e-10	54.7
Tritonibacter mobilis XTF-65_NHLHHGBD_02058	AEQ39135.1	31.25	224	136	5	8	226	9	219	7.18e-25	98.6
Sphingopyxis soli XTF-92_JJEILAKK_01012	WP_009805585.1	31.25	112	73	3	47	157	169	277	7.38e-09	46.6
Sphingopyxis soli XTF-92_JJEILAKK_01012	WP_007801186.1	31.25	144	88	5	47	182	169	309	1.04e-08	45.8
Stappia indica XTF-106_DIBDBJEF_03781	ACY01992.1	31.217	189	119	4	10	194	444	625	2.08e-18	79
Roseibium marinum XTF-14_EOGGMKHL_04795	ACY02894.1	31.217	189	120	4	32	217	438	619	4.29e-22	90.1
Nitratireductor aquibiodomus XTF-26_HPPLEGCD_01244	WP_009805585.1	31.193	109	68	4	85	190	168	272	9.63e-07	40.8
Pacificitalea manganoxidans XTF-281_JDEJJGIE_01265	WP_026756701.1	31.193	109	69	4	65	170	168	273	5.35e-10	50.4
Sphingopyxis soli XTF-92_JJEILAKK_01055	WP_011659284.1	31.176	170	97	4	8	167	416	575	4e-17	75.1
Tritonibacter mobilis XTF-65_NHLHHGBD_03587	AFS47241.1	31.169	77	50	2	38	114	33	106	4.56e-06	36.2
Tritonibacter mobilis XTF-65_NHLHHGBD_00542	ACY02894.1	31.163	215	128	4	7	212	6	209	7.27e-24	95.5
Tritonibacter mobilis XTF-65_NHLHHGBD_02131	ACY02894.1	31.163	215	126	6	11	215	438	640	1.69e-20	85.1
Nitratireductor aquibiodomus XTF-26_HPPLEGCD_00114	WP_011659284.1	31.159	276	152	9	6	252	2	268	5.28e-22	89.7
Nitratireductor aquibiodomus XTF-26_HPPLEGCD_01244	WP_006937642.1	31.132	106	68	4	87	190	173	275	4.83e-08	44.7
Nitratireductor kimnyeongensis XTF-62_OMHPLKBE_04005	WP_006937642.1	31.132	106	68	4	111	214	173	275	1.98e-07	43.1
Martelella mediterranea XTF-330_HPBEEJJC_00280	ACY01992.1	31.111	135	79	1	4	138	8	128	2.11e-15	69.7
Erythrobacter aureus XTF-504_OMAMHDEO_02274	ACY01992.1	31.111	135	78	2	36	170	4	123	4.66e-18	77.8
Tritonibacter mobilis XTF-65_NHLHHGBD_02058	WP_011659284.1	31.111	270	160	7	8	261	9	268	5.32e-29	110
Sphingopyxis soli XTF-92_JJEILAKK_02803	WP_011659284.1	31.111	225	138	5	5	226	438	648	1.64e-22	91.7
Stappia indica XTF-106_DIBDBJEF_06075	ACY02894.1	31.1	209	124	5	20	226	8	198	7.25e-23	93.2
Staphylococcus equorum XTF-425_EEOHIIHN_01191	WP_084618911.1	31.092	119	73	6	39	151	142	257	4.84e-06	38.1
Vibrio fluvialis XTF-565_CEIGHANA_03807	WP_026756701.1	31.092	119	74	5	64	180	161	273	9.16e-10	49.7
Tritonibacter mobilis XTF-65_NHLHHGBD_03913	ACY02894.1	31.088	193	119	3	4	193	438	619	2.48e-22	90.5
Roseibium marinum XTF-14_EOGGMKHL_01808	WP_011659284.1	31.081	222	125	6	4	214	8	212	2.88e-24	95.9
Roseibium marinum XTF-14_EOGGMKHL_03088	AAZ21215.1	31.081	74	48	2	23	94	24	96	3.5e-06	35.8
Thalassospira profundimaris XTF-160_AHFIIHOH_02996	WP_028037226.1	31.081	74	48	2	23	94	24	96	7.01e-06	35
Erythrobacter aureus XTF-504_OMAMHDEO_03287	ABR72937.1	31.081	74	49	1	15	86	517	590	2.59e-08	42
Maritimibacter alkaliphilus XTF-27_PABDIPJE_00313	AAV97443.1	31.078	399	230	14	577	963	396	761	5.58e-29	115
Maritimibacter alkaliphilus XTF-27_PABDIPJE_01255	ACY02894.1	31.068	206	118	5	3	199	8	198	1.07e-21	89
Maritimibacter alkaliphilus XTF-27_PABDIPJE_01529	ACY02894.1	31.053	190	122	3	8	194	436	619	4.05e-18	77.8
Tritonibacter mobilis XTF-65_NHLHHGBD_00120	ACY02894.1	31.05	219	121	5	18	224	8	208	9.12e-21	86.3
Halomonas litopenaei XTF-114_IIIJGHCJ_04452	ACY01992.1	31.034	261	152	9	5	254	444	687	3.48e-21	87.4
Roseibium marinum XTF-14_EOGGMKHL_03083	AFS47241.1	31.034	58	39	1	57	114	40	96	1.22e-06	37.4
Maritimibacter alkaliphilus XTF-27_PABDIPJE_03200	AEQ39135.1	31.008	129	74	2	410	538	3	116	8.3e-11	56.6
Vibrio fluvialis XTF-565_CEIGHANA_03807	WP_007801186.1	31.008	129	79	6	54	180	152	272	2.41e-10	51.6
Sphingopyxis soli XTF-92_JJEILAKK_01981	ACY01992.1	31	200	117	6	7	202	442	624	4.27e-17	74.7
Nitratireductor aquibiodomus XTF-26_HPPLEGCD_03137	AAV97443.1	30.986	852	519	19	1	843	3	794	4.39e-113	356
Sphingopyxis soli XTF-92_JJEILAKK_01981	ABR72937.1	30.986	213	124	5	9	216	9	203	2.62e-24	97.1
Tritonibacter mobilis XTF-65_NHLHHGBD_02131	ABR72937.1	30.973	226	139	5	8	228	6	219	8.71e-25	98.2
Roseibium marinum XTF-14_EOGGMKHL_00269	WP_011659284.1	30.968	155	94	3	7	157	432	577	1.02e-18	80.1
Maritimibacter alkaliphilus XTF-27_PABDIPJE_03200	WP_011659284.1	30.968	155	91	4	418	569	440	581	7.38e-12	60.1
Tritonibacter mobilis XTF-65_NHLHHGBD_00542	WP_011659284.1	30.968	155	91	4	8	155	436	581	6.03e-13	61.6
Maritimibacter alkaliphilus XTF-27_PABDIPJE_04273	AEQ39135.1	30.964	197	121	4	8	199	9	195	1.8e-19	82
Sphingopyxis soli XTF-92_JJEILAKK_01736	AEQ39135.1	30.964	197	115	6	3	193	443	624	4.58e-21	87
Sphingopyxis soli XTF-92_JJEILAKK_03214	ACY01992.1	30.952	126	75	2	2	127	9	122	3.91e-15	68.6
Thalassospira povalilytica XTF-606_CMGDIOHH_01172	ACY01992.1	30.935	139	82	2	2	140	4	128	8.95e-17	73.9
Halomonas litopenaei XTF-114_IIIJGHCJ_00966	AAV97443.1	30.932	236	157	2	35	270	9	238	1.61e-27	107
Halomonas litopenaei XTF-114_IIIJGHCJ_04068	ACY02894.1	30.928	194	109	7	4	186	438	617	2.01e-17	75.5
Martelella mediterranea XTF-330_HPBEEJJC_04853	WP_011659284.1	30.921	152	96	4	17	165	436	581	5.21e-14	65.5
Sphingopyxis soli XTF-92_JJEILAKK_00808	WP_018697905.1	30.921	152	96	3	140	284	121	270	1.37e-09	50.8
Halomonas litopenaei XTF-114_IIIJGHCJ_02772	ABR72937.1	30.918	207	120	6	2	199	7	199	2.45e-22	90.9
Thalassospira povalilytica XTF-606_CMGDIOHH_00566	AEQ39135.1	30.909	330	180	13	2	322	441	731	1.38e-28	110
Halomonas litopenaei XTF-114_IIIJGHCJ_02772	ACY02894.1	30.89	191	118	4	4	189	438	619	1.67e-21	88.2
Tritonibacter mobilis XTF-65_NHLHHGBD_00852	ACV84065.1	30.882	204	127	5	15	215	438	630	1.33e-23	94.7
Roseibium marinum XTF-14_EOGGMKHL_05453	AEQ39135.1	30.872	298	163	9	2	266	4	291	1.38e-26	103
Stappia indica XTF-106_DIBDBJEF_04394	WP_011659284.1	30.864	162	100	4	2	159	434	587	1.09e-15	70.1
Vibrio fluvialis XTF-565_CEIGHANA_03807	WP_005854984.1	30.841	107	69	4	76	180	169	272	4.65e-08	44.7
Sphingopyxis soli XTF-92_JJEILAKK_00096	WP_007801186.1	30.841	107	72	2	49	155	168	272	5.45e-07	40.8
Sphingopyxis soli XTF-92_JJEILAKK_01726	WP_006937642.1	30.833	120	73	4	34	150	168	280	6.16e-08	43.5
Pacificitalea manganoxidans XTF-281_JDEJJGIE_01265	WP_075282486.1	30.827	133	83	4	63	188	168	298	1.71e-09	48.9
Halomonas litopenaei XTF-114_IIIJGHCJ_04452	ACY02894.1	30.808	198	110	5	4	192	8	187	4.21e-19	80.9
Sphingopyxis soli XTF-92_JJEILAKK_01498	ABR72937.1	30.808	198	121	6	1	192	7	194	1.2e-16	73.2
Roseibium marinum XTF-14_EOGGMKHL_02726	WP_011659284.1	30.794	315	180	11	5	307	438	726	1.65e-22	91.3
Halomonas litopenaei XTF-114_IIIJGHCJ_03913	ABR72937.1	30.769	221	127	6	6	217	1	204	7.16e-23	93.6
Roseibium marinum XTF-14_EOGGMKHL_03369	ACY02894.1	30.769	195	119	4	5	196	438	619	5.45e-21	86.7
Maritimibacter alkaliphilus XTF-27_PABDIPJE_04273	AEQ39135.1	30.769	195	120	4	4	193	440	624	5.63e-19	80.5
Martelella mediterranea XTF-330_HPBEEJJC_01907	ACV84065.1	30.769	247	148	5	4	248	10	235	2.68e-28	108
Halomonas zincidurans XTF-443_FOICNMJE_01694	AAV97443.1	30.769	156	100	6	134	287	86	235	2.18e-11	57
Nitratireductor kimnyeongensis XTF-62_OMHPLKBE_03341	OEU17621.1	30.769	78	48	3	176	251	241	314	3.07e-06	39.3
Nitratireductor kimnyeongensis XTF-62_OMHPLKBE_00365	AAV97443.1	30.751	852	521	18	1	843	3	794	2.8e-113	357
Halomonas litopenaei XTF-114_IIIJGHCJ_03406	AEQ39135.1	30.732	205	121	4	10	205	444	636	2.59e-21	87.8
Stappia indica XTF-106_DIBDBJEF_03100	WP_011659284.1	30.723	166	94	6	4	164	438	587	9.88e-13	60.8
Sphingopyxis soli XTF-92_JJEILAKK_01498	WP_011659284.1	30.709	254	150	7	3	244	438	677	7.74e-24	95.5
Tritonibacter mobilis XTF-65_NHLHHGBD_04607	ACY01992.1	30.702	114	75	2	192	302	8	120	1.18e-14	67.8
Roseibium marinum XTF-14_EOGGMKHL_03369	ACV84065.1	30.698	215	120	5	4	209	10	204	5.8e-26	101
Maritimibacter alkaliphilus XTF-27_PABDIPJE_02571	AEQ39135.1	30.696	316	182	12	5	308	444	734	2.14e-28	108
Erythrobacter aureus XTF-504_OMAMHDEO_02274	AEQ39135.1	30.693	202	126	3	41	240	444	633	8.92e-22	89.4
Stappia indica XTF-106_DIBDBJEF_05202	WP_028037226.1	30.682	88	59	2	20	107	27	112	6.84e-06	35
Maritimibacter alkaliphilus XTF-27_PABDIPJE_03022	AAZ21215.1	30.667	75	47	3	23	94	24	96	1.38e-06	37
Thalassospira povalilytica XTF-606_CMGDIOHH_01172	ACY02894.1	30.66	212	125	5	7	213	9	203	3.67e-17	75.1
Thalassospira profundimaris XTF-160_AHFIIHOH_03192	ABR72937.1	30.653	199	127	2	24	220	444	633	2.19e-22	91.3
Vibrio neocaledonicus XTF-124_NDOADKJN_03186	WP_075282486.1	30.645	124	84	1	171	294	160	281	3.44e-14	64.3
Nitratireductor aquibiodomus XTF-26_HPPLEGCD_02368	OEU17621.1	30.645	62	43	0	219	280	259	320	4.44e-06	39.3
Stappia indica XTF-106_DIBDBJEF_04394	ACV84065.1	30.631	222	127	5	5	215	10	215	8.73e-26	100
Thalassospira profundimaris XTF-160_AHFIIHOH_03192	ACY01992.1	30.622	209	128	4	22	225	7	203	2.25e-23	94.4
Marinobacter gudaonensis XTF-661_JMCKAIEB_03230	AEQ39135.1	30.622	209	121	6	4	203	8	201	1.42e-23	93.6
Halomonas litopenaei XTF-114_IIIJGHCJ_03406	WP_011659284.1	30.612	196	113	5	10	196	438	619	3.36e-18	78.2
Thalassospira profundimaris XTF-160_AHFIIHOH_02127	ABR72937.1	30.612	196	121	6	198	383	444	634	1.18e-19	83.2
Thalassospira profundimaris XTF-160_AHFIIHOH_00501	AEQ39135.1	30.606	330	181	12	2	322	441	731	7.11e-30	114
Tritonibacter mobilis XTF-65_NHLHHGBD_04607	WP_011659284.1	30.601	183	114	8	192	366	8	185	1.01e-17	77.4
Sphingopyxis soli XTF-92_JJEILAKK_02803	ABR72937.1	30.594	219	134	3	5	219	444	648	7.84e-25	98.6
Thalassospira profundimaris XTF-160_AHFIIHOH_02127	AEQ39135.1	30.583	206	127	7	190	383	433	634	1.64e-17	76.6
Citrobacter braakii XTF-294_DPAILGHE_04160	WP_026756701.1	30.579	121	72	5	55	171	161	273	2.86e-08	45.1
Nitratireductor kimnyeongensis XTF-62_OMHPLKBE_01523	AAV97443.1	30.576	399	231	14	568	954	397	761	6.08e-30	119
Qipengyuania flava XTF-262_PPCHGOHG_03208	AEQ39135.1	30.57	193	120	2	23	213	444	624	3.93e-21	87
Tritonibacter mobilis XTF-65_NHLHHGBD_02131	WP_011659284.1	30.565	301	170	11	8	278	6	297	2.82e-30	114
Pacificitalea manganoxidans XTF-281_JDEJJGIE_01265	WP_009805585.1	30.556	108	71	3	65	170	167	272	8.13e-10	49.7
Martelella mediterranea XTF-330_HPBEEJJC_03570	WP_084618911.1	30.556	108	68	5	74	178	157	260	9.16e-07	40.8
Martelella mediterranea XTF-330_HPBEEJJC_01900	ACY01992.1	30.534	131	77	2	2	132	7	123	7.6e-15	67.8
Sphingopyxis soli XTF-92_JJEILAKK_02448	ACY01992.1	30.531	226	139	4	5	228	444	653	4.02e-22	89.7
Halomonas litopenaei XTF-114_IIIJGHCJ_04068	ACV84065.1	30.526	190	111	7	4	184	440	617	8.03e-18	76.6
Sphingopyxis soli XTF-92_JJEILAKK_01498	WP_011659284.1	30.522	249	142	8	1	233	7	240	4.11e-22	90.1
Thalassospira profundimaris XTF-160_AHFIIHOH_02127	WP_011659284.1	30.508	177	107	6	197	363	8	178	3.95e-17	75.5
Martelella mediterranea XTF-330_HPBEEJJC_02925	AEQ39135.1	30.508	236	131	8	3	226	6	220	1.4e-22	91.3
Vibrio fluvialis XTF-565_CEIGHANA_03807	WP_006937642.1	30.508	118	74	5	65	180	164	275	2.79e-10	51.2
Stappia indica XTF-106_DIBDBJEF_03013	ACY01992.1	30.502	259	152	7	5	256	444	681	2.15e-26	103
Maritimibacter alkaliphilus XTF-27_PABDIPJE_01255	ACV84065.1	30.5	200	126	5	4	199	440	630	5.98e-22	89.7
Martelella mediterranea XTF-330_HPBEEJJC_01907	ACY02894.1	30.488	246	150	4	4	248	8	233	5.23e-24	95.9
Halomonas zincidurans XTF-443_FOICNMJE_00379	ACY01992.1	30.464	151	103	1	2	150	442	592	1.06e-15	70.5
Stappia indica XTF-106_DIBDBJEF_03979	AFS47241.1	30.435	92	59	3	39	130	36	122	6.35e-07	38.5
Halomonas litopenaei XTF-114_IIIJGHCJ_00968	AAV97443.1	30.435	368	216	11	618	974	424	762	1.53e-28	114
Halomonas litopenaei XTF-114_IIIJGHCJ_04068	ACY01992.1	30.435	230	128	8	4	221	444	653	6.59e-18	77
Maritimibacter alkaliphilus XTF-27_PABDIPJE_03823	AEQ39135.1	30.435	207	131	5	18	219	8	206	1.92e-21	88.6
Marinobacter gudaonensis XTF-661_JMCKAIEB_01618	OEU17621.1	30.435	115	64	5	10	110	53	165	1.9e-06	40.4
Sphingopyxis soli XTF-92_JJEILAKK_01012	WP_005854984.1	30.435	115	76	3	45	158	167	278	5.01e-07	40.8
Maritimibacter alkaliphilus XTF-27_PABDIPJE_02699	AEQ39135.1	30.4	125	74	2	5	129	9	120	4e-14	60.1
Citrobacter braakii XTF-294_DPAILGHE_04160	WP_007801186.1	30.4	125	77	5	49	171	156	272	4.06e-09	47.8
Stappia indica XTF-106_DIBDBJEF_06075	ABR72937.1	30.392	204	122	4	17	218	440	625	1.13e-23	95.5
Thalassospira profundimaris XTF-160_AHFIIHOH_02762	AAV97443.1	30.389	283	175	6	600	873	425	694	5.48e-24	99.8
Tritonibacter mobilis XTF-65_NHLHHGBD_03913	ACV84065.1	30.374	214	119	7	3	206	10	203	5.37e-21	86.3
Tritonibacter mobilis XTF-65_NHLHHGBD_04765	ABR72937.1	30.364	247	154	6	8	245	439	676	3.46e-25	99.4
Tritonibacter mobilis XTF-65_NHLHHGBD_02058	ACY02894.1	30.357	224	138	5	8	226	9	219	1.12e-24	97.8
Stappia indica XTF-106_DIBDBJEF_05399	ACV84065.1	30.348	201	117	5	10	201	2	188	5.88e-18	77.8
Maritimibacter alkaliphilus XTF-27_PABDIPJE_03823	ACY01992.1	30.342	234	122	7	18	233	8	218	4.45e-22	90.5
Tritonibacter mobilis XTF-65_NHLHHGBD_00852	ACV84065.1	30.342	234	128	8	6	230	3	210	1.16e-25	100
Tritonibacter mobilis XTF-65_NHLHHGBD_03913	WP_011659284.1	30.342	234	131	7	3	226	8	219	3.24e-25	99
Martelella mediterranea XTF-330_HPBEEJJC_01119	ACV84065.1	30.332	211	131	5	4	208	10	210	3.93e-21	87
Martelella mediterranea XTF-330_HPBEEJJC_01119	AEQ39135.1	30.332	211	131	4	4	208	8	208	2.91e-23	93.6
Pseudidiomarina homiensis XTF-235_EIEPBFGP_01504	WP_007801186.1	30.323	155	89	8	33	178	139	283	1.81e-09	48.9
Pseudidiomarina aquimaris XTF-347_AGBALGPM_00998	WP_007801186.1	30.323	155	89	8	33	178	139	283	1.81e-09	48.9
Qipengyuania flava XTF-262_PPCHGOHG_03208	ACV84065.1	30.317	221	123	7	18	227	4	204	2.31e-22	90.9
Nitratireductor aquibiodomus XTF-26_HPPLEGCD_00504	AAV97443.1	30.303	396	230	13	573	956	401	762	5.93e-30	119
Maritimibacter alkaliphilus XTF-27_PABDIPJE_01071	WP_006937642.1	30.303	132	81	5	62	185	170	298	5.4e-08	44.3
Erythrobacter aureus XTF-504_OMAMHDEO_02274	ACY01992.1	30.303	231	145	4	34	262	437	653	1.86e-23	94.4
Maritimibacter alkaliphilus XTF-27_PABDIPJE_03948	AEQ39135.1	30.282	142	88	3	2	142	439	570	2.42e-14	66.2
Qipengyuania flava XTF-262_PPCHGOHG_00961	AEQ39135.1	30.275	109	65	4	5	109	444	545	4.69e-09	49.7
Martelella mediterranea XTF-330_HPBEEJJC_00788	WP_005854984.1	30.275	109	69	3	49	154	168	272	1.57e-06	39.3
Halomonas zincidurans XTF-443_FOICNMJE_00349	WP_011659284.1	30.275	218	133	5	24	235	8	212	3.18e-27	105
Erythrobacter aureus XTF-504_OMAMHDEO_03287	AEQ39135.1	30.263	76	51	1	10	83	512	587	2.51e-06	36.6
Sphingopyxis soli XTF-92_JJEILAKK_01981	ACY02894.1	30.263	228	134	7	3	223	2	211	2.71e-19	81.6
Maritimibacter alkaliphilus XTF-27_PABDIPJE_01529	ACY02894.1	30.244	205	119	5	9	203	8	198	3.91e-17	74.7
Sphingopyxis soli XTF-92_JJEILAKK_01498	AEQ39135.1	30.242	248	152	7	3	241	444	679	1.01e-28	110
Nitratireductor kimnyeongensis XTF-62_OMHPLKBE_01838	WP_011047333.1	30.233	86	56	3	106	188	104	188	6.44e-06	37
Roseibium marinum XTF-14_EOGGMKHL_03369	WP_011659284.1	30.213	235	132	6	4	229	8	219	4.23e-26	102
Roseibium marinum XTF-14_EOGGMKHL_03369	ACY01992.1	30.213	235	132	5	4	229	8	219	3.76e-24	96.3
Nitratireductor aquibiodomus XTF-26_HPPLEGCD_01244	WP_075282486.1	30.189	106	69	4	87	190	173	275	1.09e-06	40.4
Nitratireductor kimnyeongensis XTF-62_OMHPLKBE_04005	WP_075282486.1	30.189	106	69	4	111	214	173	275	4.6e-06	38.9
Stappia indica XTF-106_DIBDBJEF_03255	WP_011659284.1	30.18	222	143	7	2	219	435	648	2.68e-16	72
Vibrio neocaledonicus XTF-124_NDOADKJN_00208	OEU17621.1	30.159	63	44	0	171	233	256	318	1.86e-06	39.7
Martelella mediterranea XTF-330_HPBEEJJC_03570	WP_075282486.1	30.159	126	83	4	73	196	171	293	3.8e-08	45.1
Martelella mediterranea XTF-330_HPBEEJJC_03570	WP_007801186.1	30.159	126	78	7	73	192	168	289	5.85e-07	41.2
Roseibium marinum XTF-14_EOGGMKHL_02713	WP_011659284.1	30.151	199	124	3	5	197	9	198	9.28e-19	79.7
Roseibium marinum XTF-14_EOGGMKHL_02726	ACY02894.1	30.151	199	106	6	5	187	438	619	5.46e-18	77.4
Stappia indica XTF-106_DIBDBJEF_04082	WP_007801186.1	30.147	136	83	6	59	185	140	272	3.57e-08	45.1
Stappia indica XTF-106_DIBDBJEF_04082	WP_005854984.1	30.147	136	83	6	59	185	140	272	1.03e-06	40.4
Nitratireductor aquibiodomus XTF-26_HPPLEGCD_00114	AEQ39135.1	30.147	272	148	9	12	252	8	268	2.47e-20	84.7
Pacificitalea manganoxidans XTF-281_JDEJJGIE_01265	OEU17621.1	30.147	136	80	5	66	188	528	661	2.28e-09	48.9
Tritonibacter mobilis XTF-65_NHLHHGBD_00551	ACY02894.1	30.144	209	118	6	4	201	8	199	2.7e-17	75.1
Maritimibacter alkaliphilus XTF-27_PABDIPJE_03194	AEQ39135.1	30.108	279	153	7	1	250	1	266	5.1e-22	90.1
Stappia indica XTF-106_DIBDBJEF_03781	ACV84065.1	30.102	196	129	4	10	202	440	630	7.64e-21	86.3
Stappia indica XTF-106_DIBDBJEF_00844	AFS47241.1	30.097	103	72	0	21	123	24	126	1.68e-16	64.3
Halomonas litopenaei XTF-114_IIIJGHCJ_03913	ABR72937.1	30.088	226	139	8	11	230	441	653	4.63e-22	91.3
Tritonibacter mobilis XTF-65_NHLHHGBD_02936	OLQ07620.1	30.088	113	68	4	66	170	3453	3562	1.97e-06	40
Sphingopyxis soli XTF-92_JJEILAKK_02448	ACY02894.1	30.085	236	132	6	4	230	8	219	3.57e-23	92.8
Vibrio shilonii XTF-331_KPFCOLOM_03275	AAV97443.1	30.075	266	164	8	21	266	426	689	4.99e-22	89.7
Roseibium marinum XTF-14_EOGGMKHL_04803	ACY01992.1	30.065	153	94	4	2	150	441	584	1.2e-13	63.9
Halomonas zincidurans XTF-443_FOICNMJE_02225	WP_011659284.1	30.065	153	85	4	7	151	438	576	2.52e-15	69.3
Tritonibacter mobilis XTF-65_NHLHHGBD_04607	AEQ39135.1	30.052	193	123	8	190	372	6	196	2.06e-15	70.1
Roseibium marinum XTF-14_EOGGMKHL_02691	WP_011659284.1	30.048	416	231	16	10	398	435	817	4.94e-27	105
Roseibium marinum XTF-14_EOGGMKHL_04795	ACY02894.1	30.047	213	126	5	32	235	9	207	1.76e-17	75.9
Maritimibacter alkaliphilus XTF-27_PABDIPJE_03200	ACV84065.1	30.045	223	120	8	412	621	7	206	2.25e-15	71.6
Nitratireductor aquibiodomus XTF-26_HPPLEGCD_02584	WP_011659284.1	30.043	233	138	5	2	229	5	217	4.28e-22	90.1
Marinobacter gudaonensis XTF-661_JMCKAIEB_00197	ACY01992.1	30.043	233	141	5	2	232	441	653	5.86e-23	92.8
Maritimibacter alkaliphilus XTF-27_PABDIPJE_03194	WP_011659284.1	30.038	263	150	8	10	246	8	262	1.81e-20	85.1
Stappia indica XTF-106_DIBDBJEF_04394	ABR72937.1	30.037	273	145	7	2	244	5	261	1.94e-25	99.4
Roseibium marinum XTF-14_EOGGMKHL_03044	ACY02894.1	30.032	313	190	8	1	303	428	721	9.49e-27	104
Halomonas litopenaei XTF-114_IIIJGHCJ_03939	ABR72937.1	30	220	134	3	22	239	432	633	5.09e-23	93.6
Roseibium marinum XTF-14_EOGGMKHL_04803	WP_011659284.1	30	160	101	5	3	159	436	587	9.34e-15	67.4
Nitratireductor aquibiodomus XTF-26_HPPLEGCD_01244	WP_026756701.1	30	110	68	5	85	190	169	273	2.98e-08	45.4
Maritimibacter alkaliphilus XTF-27_PABDIPJE_04273	ABR72937.1	30	200	125	5	8	202	9	198	1.23e-19	82.8
Pacificitalea manganoxidans XTF-281_JDEJJGIE_02847	ACY02894.1	30	190	122	3	8	194	438	619	1.04e-19	82.8
Citrobacter braakii XTF-294_DPAILGHE_02444	WP_028037226.1	30	70	46	2	25	94	30	96	9.76e-07	37.4
Halomonas zincidurans XTF-443_FOICNMJE_01289	AFS47241.1	30	70	46	2	25	94	30	96	2.48e-06	36.2
Halomonas zincidurans XTF-443_FOICNMJE_01289	WP_028037226.1	30	70	46	2	25	94	30	96	2.99e-06	35.8
Nitratireductor kimnyeongensis XTF-62_OMHPLKBE_04005	WP_026756701.1	30	110	68	5	109	214	169	273	2.57e-08	45.8
Tritonibacter mobilis XTF-65_NHLHHGBD_02131	ACY01992.1	30	200	124	6	11	204	444	633	1.97e-19	81.6
Sphingopyxis soli XTF-92_JJEILAKK_01498	ACY02894.1	30	230	144	5	3	225	438	657	3.11e-23	93.6
Sphingopyxis soli XTF-92_JJEILAKK_02803	WP_011659284.1	30	230	138	6	5	229	9	220	1.86e-21	88.2
Roseibium marinum XTF-14_EOGGMKHL_03369	WP_011659284.1	29.956	227	139	6	5	227	438	648	5.4e-19	80.5
Pacificitalea manganoxidans XTF-281_JDEJJGIE_00896	AAV97443.1	29.95	404	235	14	610	996	425	797	2.74e-28	113
Stappia indica XTF-106_DIBDBJEF_03781	ABR72937.1	29.949	197	127	4	10	202	444	633	1.34e-21	88.6
Tritonibacter mobilis XTF-65_NHLHHGBD_00556	ACY01992.1	29.949	197	125	4	5	198	439	625	1.13e-21	88.6
Maritimibacter alkaliphilus XTF-27_PABDIPJE_03895	OEU17621.1	29.94	167	94	8	48	203	528	682	1.25e-06	40.8
Halomonas litopenaei XTF-114_IIIJGHCJ_02744	WP_026756701.1	29.936	157	95	6	100	246	165	316	6.21e-06	38.9
Sphingopyxis soli XTF-92_JJEILAKK_01498	ACY01992.1	29.918	244	158	5	3	241	444	679	1.27e-28	109
Sphingopyxis soli XTF-92_JJEILAKK_01726	WP_026756701.1	29.915	117	72	4	37	150	169	278	3.23e-06	38.5
Marinobacter gudaonensis XTF-661_JMCKAIEB_00197	ABR72937.1	29.907	214	128	4	4	212	8	204	5.89e-20	83.6
Maritimibacter alkaliphilus XTF-27_PABDIPJE_01529	AEQ39135.1	29.902	204	121	5	9	203	8	198	8.91e-23	92
Sphingopyxis soli XTF-92_JJEILAKK_01736	ACV84065.1	29.902	204	127	6	3	202	439	630	3.02e-18	78.2
Stappia indica XTF-106_DIBDBJEF_05399	ABR72937.1	29.897	194	124	4	9	200	437	620	3.92e-20	84.3
Vibrio neocaledonicus XTF-124_NDOADKJN_04281	WP_005854984.1	29.87	77	54	0	113	189	163	239	5.18e-06	38.5
Pacificitalea manganoxidans XTF-281_JDEJJGIE_02549	AAZ21215.1	29.87	77	53	1	30	106	40	115	8.08e-07	37.7
Pacificitalea manganoxidans XTF-281_JDEJJGIE_02549	WP_028037226.1	29.87	77	53	1	30	106	40	115	2.45e-06	36.2
Maritimibacter alkaliphilus XTF-27_PABDIPJE_03338	AEQ39135.1	29.851	268	153	10	24	281	442	684	3.17e-22	90.9
Halomonas litopenaei XTF-114_IIIJGHCJ_04068	AEQ39135.1	29.845	258	146	8	4	246	444	681	5.79e-21	86.3
Sphingopyxis soli XTF-92_JJEILAKK_01498	ABR72937.1	29.839	248	153	6	3	241	444	679	1.14e-28	109
Thalassospira profundimaris XTF-160_AHFIIHOH_03192	ACY02894.1	29.825	228	135	4	22	240	7	218	5.2e-24	96.3
Tritonibacter mobilis XTF-65_NHLHHGBD_04765	ACV84065.1	29.818	275	172	9	13	278	440	702	1e-24	98.2
Halomonas litopenaei XTF-114_IIIJGHCJ_03939	AEQ39135.1	29.811	265	153	7	34	289	444	684	6.67e-21	87
Sphingopyxis soli XTF-92_JJEILAKK_01055	AEQ39135.1	29.808	208	125	5	27	225	9	204	5.2e-23	93.2
Sphingopyxis soli XTF-92_JJEILAKK_03214	ACV84065.1	29.808	208	120	7	2	200	11	201	2.8e-17	75.1
Halomonas zincidurans XTF-443_FOICNMJE_00379	AEQ39135.1	29.801	151	104	1	2	150	442	592	3.34e-15	68.9
Roseibium marinum XTF-14_EOGGMKHL_04795	ACY01992.1	29.798	198	130	3	23	218	435	625	9.14e-26	101
Bacillus mycoides XTF-11_NBCJHAFH_00296	OEU17621.1	29.787	94	65	1	34	127	225	317	1.91e-06	37.4
Roseibium marinum XTF-14_EOGGMKHL_03369	ACY02894.1	29.787	235	133	5	4	229	8	219	8.19e-25	98.2
Martelella mediterranea XTF-330_HPBEEJJC_02925	WP_011659284.1	29.771	262	156	6	6	264	438	674	1.87e-19	82
Roseibium marinum XTF-14_EOGGMKHL_02713	ACV84065.1	29.756	205	129	3	5	203	11	206	1.92e-17	75.5
Marinobacter gudaonensis XTF-661_JMCKAIEB_00993	OLQ07620.1	29.752	121	76	4	171	287	412	527	5.55e-06	40
Stappia indica XTF-106_DIBDBJEF_05399	ACY02894.1	29.73	185	120	4	19	200	438	615	7.96e-18	77.4
Maritimibacter alkaliphilus XTF-27_PABDIPJE_03200	ACY02894.1	29.73	222	126	7	410	621	3	204	3.36e-15	70.9
Martelella mediterranea XTF-330_HPBEEJJC_03570	OLQ07620.1	29.73	111	70	4	74	178	3454	3562	2.27e-06	40
Pseudoalteromonas arabiensis XTF-599_EMGACCGA_03583	WP_028037226.1	29.73	74	51	1	25	98	36	108	1.48e-07	38.9
Maritimibacter alkaliphilus XTF-27_PABDIPJE_03809	WP_011659284.1	29.72	286	161	10	6	261	9	284	1.44e-21	88.6
Halomonas litopenaei XTF-114_IIIJGHCJ_02772	ABR72937.1	29.719	249	157	7	4	245	444	681	2.51e-27	105
Tritonibacter mobilis XTF-65_NHLHHGBD_00542	ACY02894.1	29.703	202	119	7	2	192	430	619	2.44e-15	69.3
Marinobacter gudaonensis XTF-661_JMCKAIEB_00197	AEQ39135.1	29.697	330	195	12	2	319	441	745	9.51e-25	98.2
Martelella mediterranea XTF-330_HPBEEJJC_02925	WP_011659284.1	29.694	229	140	6	4	226	7	220	1.2e-22	91.7
Tritonibacter mobilis XTF-65_NHLHHGBD_02131	AEQ39135.1	29.693	293	164	8	10	272	8	288	1.72e-26	103
Citrobacter braakii XTF-294_DPAILGHE_03149	OEU17621.1	29.688	128	79	6	33	149	512	639	1.57e-06	40.4
Martelella mediterranea XTF-330_HPBEEJJC_01913	WP_011659284.1	29.68	219	131	4	8	221	12	212	2.11e-25	100
Sphingopyxis soli XTF-92_JJEILAKK_02339	ACY02894.1	29.67	91	57	2	5	95	438	521	6.66e-09	48.9
Halomonas litopenaei XTF-114_IIIJGHCJ_03939	ACV84065.1	29.665	209	126	4	34	239	440	630	4.06e-22	90.9
Martelella mediterranea XTF-330_HPBEEJJC_00280	ABR72937.1	29.665	209	120	5	4	203	8	198	2.18e-18	79
Tritonibacter mobilis XTF-65_NHLHHGBD_02131	ABR72937.1	29.665	209	128	6	6	204	434	633	2.05e-20	84.7
Marinobacter gudaonensis XTF-661_JMCKAIEB_03230	ABR72937.1	29.665	209	123	5	4	203	8	201	3.44e-21	86.7
Bacillus mycoides XTF-11_NBCJHAFH_00244	OLQ07620.1	29.661	118	78	2	274	386	2909	3026	1.14e-12	61.2
Vibrio neocaledonicus XTF-124_NDOADKJN_02463	WP_009805585.1	29.661	118	75	5	64	179	161	272	2.88e-08	45.4
Vibrio shilonii XTF-331_KPFCOLOM_03553	WP_006937642.1	29.661	118	75	5	65	180	164	275	5.2e-10	50.4
Halomonas zincidurans XTF-443_FOICNMJE_03068	AAV97443.1	29.661	236	160	2	35	270	9	238	4.58e-26	102
Vibrio fluvialis XTF-565_CEIGHANA_03807	WP_009805585.1	29.661	118	75	5	65	180	161	272	2.23e-08	45.4
Halomonas litopenaei XTF-114_IIIJGHCJ_01411	ABR72937.1	29.655	290	167	9	28	290	9	288	8.15e-27	104
Halomonas litopenaei XTF-114_IIIJGHCJ_00197	ACV84065.1	29.648	199	122	5	11	199	440	630	4.99e-20	83.6
Halomonas zincidurans XTF-443_FOICNMJE_02225	AEQ39135.1	29.63	189	123	2	7	193	444	624	9.07e-19	80.1
Stappia indica XTF-106_DIBDBJEF_03013	AEQ39135.1	29.615	260	159	6	5	259	444	684	1.05e-25	101
Halomonas litopenaei XTF-114_IIIJGHCJ_01411	WP_011659284.1	29.612	412	244	16	26	417	436	821	7.51e-21	86.7
Sphingopyxis soli XTF-92_JJEILAKK_02339	ACY02894.1	29.612	206	110	9	5	190	9	199	8.94e-08	45.4
Stappia indica XTF-106_DIBDBJEF_03100	ACV84065.1	29.596	223	122	9	3	215	10	207	8.68e-18	76.6
Pseudoalteromonas lipolytica XTF-452_IFAJPFNC_02937	WP_007801186.1	29.565	115	73	4	59	171	164	272	5.77e-07	41.2
Tritonibacter mobilis XTF-65_NHLHHGBD_00571	ACY02894.1	29.555	247	146	9	4	234	8	242	1.96e-19	82
Maritimibacter alkaliphilus XTF-27_PABDIPJE_00723	WP_028037226.1	29.545	88	60	2	15	102	26	111	1.25e-06	36.6
Maritimibacter alkaliphilus XTF-27_PABDIPJE_03200	ACY01992.1	29.545	132	74	3	410	539	3	117	2.29e-10	55.5
Stappia indica XTF-106_DIBDBJEF_03781	ACY02894.1	29.534	193	125	4	10	196	438	625	7.17e-17	73.9
Maritimibacter alkaliphilus XTF-27_PABDIPJE_01255	ACY02894.1	29.528	254	163	8	4	251	438	681	1.15e-20	85.9
Roseibium marinum XTF-14_EOGGMKHL_03226	AAV97443.1	29.524	105	67	2	9	112	11	109	7.33e-06	39.3
Maritimibacter alkaliphilus XTF-27_PABDIPJE_03338	ACV84065.1	29.524	210	129	4	24	231	438	630	6.35e-22	90.1
Pacificitalea manganoxidans XTF-281_JDEJJGIE_01265	WP_005854984.1	29.524	105	70	3	68	170	170	272	7.25e-06	37.7
Thalassospira povalilytica XTF-606_CMGDIOHH_02081	WP_084618911.1	29.524	105	71	3	91	193	157	260	1.67e-06	40
Maritimibacter alkaliphilus XTF-27_PABDIPJE_03947	ACV84065.1	29.515	227	137	6	3	221	10	221	2.55e-17	75.5
Stappia indica XTF-106_DIBDBJEF_04372	AAV97443.1	29.5	400	237	12	579	967	396	761	5.44e-28	112
Stappia indica XTF-106_DIBDBJEF_06075	ACV84065.1	29.493	217	133	4	12	226	2	200	1.09e-21	89.4
Tritonibacter mobilis XTF-65_NHLHHGBD_00555	ACV84065.1	29.493	217	136	7	9	219	440	645	8.17e-17	73.6
Nitratireductor aquibiodomus XTF-26_HPPLEGCD_01174	OEU17621.1	29.487	78	49	3	176	251	241	314	3.36e-06	39.3
Tritonibacter mobilis XTF-65_NHLHHGBD_03913	ACY02894.1	29.487	234	133	7	3	226	8	219	5.5e-22	89.4
Martelella mediterranea XTF-330_HPBEEJJC_01661	WP_005854984.1	29.48	173	108	9	47	210	169	336	3.23e-06	38.5
Halomonas zincidurans XTF-443_FOICNMJE_02989	ACY01992.1	29.474	190	123	4	4	190	444	625	5.66e-24	95.9
Stappia indica XTF-106_DIBDBJEF_07026	WP_005854984.1	29.464	112	71	4	55	164	167	272	2.95e-06	38.9
Maritimibacter alkaliphilus XTF-27_PABDIPJE_03947	WP_011659284.1	29.464	224	133	6	3	218	8	214	1.87e-17	75.9
Pseudoalteromonas lipolytica XTF-452_IFAJPFNC_03311	WP_007801186.1	29.464	112	73	3	230	341	164	269	3.51e-06	39.7
Erythrobacter aureus XTF-504_OMAMHDEO_02147	AEQ39135.1	29.464	112	68	4	5	112	444	548	9.44e-09	48.5
Vibrio campbellii XTF-18_BGMKPBMA_03336	WP_009805585.1	29.457	129	81	6	53	179	152	272	2.63e-08	45.4
Vibrio shilonii XTF-331_KPFCOLOM_03553	WP_009805585.1	29.457	129	81	6	54	180	152	272	5.14e-09	47.4
Martelella mediterranea XTF-330_HPBEEJJC_00280	ACV84065.1	29.454	421	251	13	5	407	440	832	7.4e-36	131
Maritimibacter alkaliphilus XTF-27_PABDIPJE_03948	WP_011659284.1	29.452	146	91	4	5	147	436	572	3.09e-12	59.3
Stappia indica XTF-106_DIBDBJEF_01270	AAV97443.1	29.448	326	196	13	48	363	479	780	3.64e-17	74.7
Halomonas litopenaei XTF-114_IIIJGHCJ_03913	WP_011659284.1	29.439	214	125	6	13	217	8	204	4.25e-22	91.3
Tritonibacter mobilis XTF-65_NHLHHGBD_00120	ABR72937.1	29.437	231	130	6	18	236	8	217	2.26e-18	79
Halomonas litopenaei XTF-114_IIIJGHCJ_03913	ACV84065.1	29.434	265	150	7	10	257	436	680	1.4e-24	99
Thalassospira povalilytica XTF-606_CMGDIOHH_00295	AEQ39135.1	29.433	282	141	10	5	253	7	263	4.95e-21	86.7
Tritonibacter mobilis XTF-65_NHLHHGBD_00556	ACV84065.1	29.427	384	217	12	10	349	11	384	3.35e-36	132
Maritimibacter alkaliphilus XTF-27_PABDIPJE_02571	ABR72937.1	29.412	272	165	8	5	267	444	697	9.78e-26	100
Citrobacter braakii XTF-294_DPAILGHE_02805	OLQ07620.1	29.412	119	74	2	291	401	2920	3036	1.43e-09	51.6
Tritonibacter mobilis XTF-65_NHLHHGBD_01177	ACY02894.1	29.412	204	123	6	4	199	8	198	6.7e-20	83.2
Tritonibacter mobilis XTF-65_NHLHHGBD_02936	KOO32714.1	29.412	119	73	5	67	178	211	325	4.58e-07	41.6
Tritonibacter mobilis XTF-65_NHLHHGBD_01476	AAV97443.1	29.386	228	144	7	36	255	472	690	5.61e-17	73.9
Erythrobacter aureus XTF-504_OMAMHDEO_02274	ABR72937.1	29.384	211	131	4	34	240	437	633	1.71e-22	91.7
Maritimibacter alkaliphilus XTF-27_PABDIPJE_02699	WP_011659284.1	29.365	126	76	2	5	130	9	121	3.03e-11	52
Maritimibacter alkaliphilus XTF-27_PABDIPJE_02699	ACV84065.1	29.365	126	76	2	5	130	11	123	1.39e-11	52.8
Roseibium marinum XTF-14_EOGGMKHL_03044	ABR72937.1	29.362	235	137	8	11	240	9	219	6.19e-19	80.9
Maritimibacter alkaliphilus XTF-27_PABDIPJE_03809	ACV84065.1	29.348	184	117	4	3	179	437	614	1.01e-20	86.3
Stappia indica XTF-106_DIBDBJEF_03100	ACY02894.1	29.333	150	92	4	4	151	438	575	1.07e-11	57.8
Roseibium marinum XTF-14_EOGGMKHL_02177	AAV97443.1	29.33	716	445	24	4	704	3	672	2.64e-63	220
Stappia indica XTF-106_DIBDBJEF_05399	ACY01992.1	29.327	208	136	4	3	206	428	628	1.16e-20	85.9
Vibrio fluvialis XTF-565_CEIGHANA_01012	AAV97443.1	29.323	266	164	8	13	257	427	689	4.8e-20	83.6
Halomonas litopenaei XTF-114_IIIJGHCJ_03406	ABR72937.1	29.319	191	123	3	10	197	444	625	2.79e-20	84.7
Sphingopyxis soli XTF-92_JJEILAKK_03211	WP_011659284.1	29.31	348	183	12	8	302	8	345	1.11e-23	94.7
Stappia indica XTF-106_DIBDBJEF_03255	ACY02894.1	29.302	215	137	3	5	213	9	214	4.74e-18	77.4
Vibrio fluvialis XTF-565_CEIGHANA_03807	WP_018697905.1	29.293	198	116	8	64	259	160	335	8.21e-14	62
Tritonibacter mobilis XTF-65_NHLHHGBD_04607	ABR72937.1	29.289	239	146	8	193	412	444	678	1.02e-20	86.7
Marinobacter gudaonensis XTF-661_JMCKAIEB_00197	WP_011659284.1	29.279	222	139	3	4	224	8	212	1.87e-21	88.2
Thalassospira profundimaris XTF-160_AHFIIHOH_00501	ACY01992.1	29.278	263	156	7	3	258	442	681	2.96e-23	94
Tritonibacter mobilis XTF-65_NHLHHGBD_03587	WP_028037226.1	29.268	82	55	2	38	119	33	111	7.29e-06	35.4
Roseibium marinum XTF-14_EOGGMKHL_04795	ACV84065.1	29.258	229	129	6	16	235	5	209	5.6e-19	80.5
Roseibium marinum XTF-14_EOGGMKHL_03369	ABR72937.1	29.237	236	133	7	4	229	8	219	2.57e-22	90.9
Pacificitalea manganoxidans XTF-281_JDEJJGIE_02847	WP_011659284.1	29.236	301	179	7	7	293	8	288	3.77e-24	96.3
Roseibium marinum XTF-14_EOGGMKHL_02818	OLQ07620.1	29.231	130	78	6	83	206	3454	3575	4.52e-07	42.4
Qipengyuania flava XTF-262_PPCHGOHG_03208	ABR72937.1	29.224	219	119	7	17	222	3	198	4.03e-21	87
Martelella mediterranea XTF-330_HPBEEJJC_01907	ABR72937.1	29.218	243	149	5	4	244	8	229	2.46e-22	90.9
Qipengyuania flava XTF-262_PPCHGOHG_03208	ACY01992.1	29.208	202	129	2	15	214	436	625	6.85e-22	89.4
Martelella mediterranea XTF-330_HPBEEJJC_02925	ACY02894.1	29.187	209	120	5	4	201	7	198	2.16e-20	84.7
Martelella mediterranea XTF-330_HPBEEJJC_01907	ACY01992.1	29.185	233	142	4	3	233	442	653	1.12e-22	92
Martelella mediterranea XTF-330_HPBEEJJC_02925	ACV84065.1	29.183	257	152	7	6	249	440	679	2.86e-22	90.5
Pacificitalea manganoxidans XTF-281_JDEJJGIE_02847	ACY01992.1	29.167	216	115	6	7	206	8	201	2.82e-18	78.2
Erythrobacter aureus XTF-504_OMAMHDEO_03287	ACV84065.1	29.167	72	50	1	13	83	79	150	1.38e-07	40
Sphingopyxis soli XTF-92_JJEILAKK_01726	WP_075282486.1	29.167	120	75	4	34	150	168	280	1.03e-06	40
Maritimibacter alkaliphilus XTF-27_PABDIPJE_03948	AEQ39135.1	29.146	199	125	5	7	201	9	195	1.63e-12	60.5
Maritimibacter alkaliphilus XTF-27_PABDIPJE_03948	ABR72937.1	29.146	199	125	5	7	201	9	195	6.55e-12	58.5
Roseibium marinum XTF-14_EOGGMKHL_03369	AEQ39135.1	29.126	309	186	10	5	300	444	732	1.53e-24	97.4
Thalassospira profundimaris XTF-160_AHFIIHOH_02100	AAV97443.1	29.098	732	460	21	4	721	3	689	2.14e-71	243
Vibrio neocaledonicus XTF-124_NDOADKJN_00969	EAP76002.1	29.091	55	37	1	150	204	127	179	5.77e-06	37
Nitratireductor kimnyeongensis XTF-62_OMHPLKBE_04005	KOO32714.1	29.091	110	70	5	111	214	212	319	1.95e-07	43.1
Tritonibacter mobilis XTF-65_NHLHHGBD_02936	WP_075282486.1	29.091	110	72	4	64	170	169	275	4.06e-06	38.5
Martelella mediterranea XTF-330_HPBEEJJC_01698	ACV84065.1	29.087	416	245	12	5	400	440	825	2.04e-33	124
Roseibium marinum XTF-14_EOGGMKHL_02818	WP_018697905.1	29.082	196	110	7	76	266	164	335	6.19e-11	53.5
Roseibium marinum XTF-14_EOGGMKHL_03044	AEQ39135.1	29.078	423	241	17	4	406	437	820	1.94e-31	119
Halomonas litopenaei XTF-114_IIIJGHCJ_01411	WP_011659284.1	29.073	399	222	16	28	378	9	394	8.63e-32	119
Qipengyuania flava XTF-262_PPCHGOHG_00961	ACV84065.1	29.064	203	123	5	5	199	11	200	1.57e-11	57.4
Sphingopyxis soli XTF-92_JJEILAKK_00808	WP_007801186.1	29.06	117	81	1	168	284	156	270	2.12e-08	47
Martelella mediterranea XTF-330_HPBEEJJC_01900	AEQ39135.1	29.048	210	118	6	2	200	7	196	2.69e-15	69.3
Erythrobacter aureus XTF-504_OMAMHDEO_02274	AEQ39135.1	29.048	210	121	5	40	240	8	198	7.47e-21	86.7
Vibrio neocaledonicus XTF-124_NDOADKJN_03186	WP_006937642.1	29.032	124	86	1	171	294	160	281	6.28e-13	60.5
Qipengyuania flava XTF-262_PPCHGOHG_03208	ACV84065.1	29.018	224	134	5	2	222	429	630	5.7e-22	89.7
Maritimibacter alkaliphilus XTF-27_PABDIPJE_03947	ACY01992.1	29.016	193	120	6	4	190	444	625	1e-12	61.2
Tritonibacter mobilis XTF-65_NHLHHGBD_03913	WP_011659284.1	29.016	193	123	3	4	193	438	619	3.28e-18	77.8
Nitratireductor aquibiodomus XTF-26_HPPLEGCD_02701	AAV97443.1	29.006	362	219	11	609	956	424	761	7.55e-23	96.3
Maritimibacter alkaliphilus XTF-27_PABDIPJE_03022	AFS47241.1	29	100	61	4	1	94	1	96	7.97e-08	40.4
Maritimibacter alkaliphilus XTF-27_PABDIPJE_03948	ACV84065.1	29	200	126	5	7	202	11	198	1.93e-12	60.1
Tritonibacter mobilis XTF-65_NHLHHGBD_00555	AEQ39135.1	29	200	126	5	3	193	432	624	5.36e-15	68.2
Tritonibacter mobilis XTF-65_NHLHHGBD_00556	ABR72937.1	29	200	129	4	10	206	444	633	3.58e-20	84
Tritonibacter mobilis XTF-65_NHLHHGBD_03587	AAZ21215.1	29	100	65	4	38	135	33	128	1.33e-06	37.7
Qipengyuania flava XTF-262_PPCHGOHG_00750	ACV84065.1	28.989	376	209	14	3	323	7	379	1.2e-24	97.1
Roseibium marinum XTF-14_EOGGMKHL_02713	AEQ39135.1	28.986	207	128	6	5	203	9	204	8.1e-17	73.6
Roseibium marinum XTF-14_EOGGMKHL_04803	ACY02894.1	28.986	207	121	6	5	201	9	199	1.27e-20	85.5
Maritimibacter alkaliphilus XTF-27_PABDIPJE_03338	ABR72937.1	28.986	207	129	3	26	231	9	198	2.08e-20	85.5
Martelella mediterranea XTF-330_HPBEEJJC_00280	AEQ39135.1	28.986	207	120	5	4	201	8	196	1.83e-16	73.2
Sphingopyxis soli XTF-92_JJEILAKK_02339	WP_011659284.1	28.986	207	118	8	5	194	9	203	5.14e-10	52.8
Martelella mediterranea XTF-330_HPBEEJJC_01119	ACY01992.1	28.98	245	155	9	5	241	444	677	1.24e-19	82.4
Pacificitalea manganoxidans XTF-281_JDEJJGIE_02403	AAV97443.1	28.977	352	208	13	50	384	472	798	1.09e-20	85.5
Stappia indica XTF-106_DIBDBJEF_03428	WP_028037226.1	28.972	107	71	2	18	119	9	115	6.12e-09	43.1
Vibrio neocaledonicus XTF-124_NDOADKJN_02463	WP_005854984.1	28.972	107	71	4	75	179	169	272	1.32e-07	43.1
Vibrio campbellii XTF-18_BGMKPBMA_03336	WP_005854984.1	28.972	107	71	4	75	179	169	272	1.57e-07	43.1
Martelella mediterranea XTF-330_HPBEEJJC_01119	ABR72937.1	28.972	214	136	4	4	211	8	211	3.18e-20	84.3
Martelella mediterranea XTF-330_HPBEEJJC_03570	WP_009805585.1	28.972	107	71	4	74	178	169	272	8.14e-06	37.7
Erythrobacter aureus XTF-504_OMAMHDEO_01599	WP_005854984.1	28.972	107	73	2	55	160	169	273	8.56e-06	37.4
Stappia indica XTF-106_DIBDBJEF_04394	AEQ39135.1	28.966	290	171	7	5	269	8	287	7.74e-27	103
Tritonibacter mobilis XTF-65_NHLHHGBD_01177	ACY02894.1	28.958	259	159	10	5	252	438	682	9.72e-18	76.6
Maritimibacter alkaliphilus XTF-27_PABDIPJE_03947	ACY02894.1	28.947	190	123	5	4	189	438	619	3.56e-12	59.3
Maritimibacter alkaliphilus XTF-27_PABDIPJE_04119	AAV97443.1	28.947	228	152	5	31	253	467	689	3.33e-18	77.8
Erythrobacter aureus XTF-504_OMAMHDEO_01599	WP_018697905.1	28.947	190	123	7	41	225	155	337	1.34e-08	45.8
Tritonibacter mobilis XTF-65_NHLHHGBD_03913	AEQ39135.1	28.947	304	186	9	4	295	444	729	2.62e-24	96.3
Martelella mediterranea XTF-330_HPBEEJJC_02925	ABR72937.1	28.936	235	134	7	4	226	7	220	4.84e-19	80.5
Tritonibacter mobilis XTF-65_NHLHHGBD_00767	AAZ22069.1	28.933	356	228	7	10	341	39	393	5.55e-53	174
Halomonas litopenaei XTF-114_IIIJGHCJ_02744	WP_009805585.1	28.931	159	98	7	100	248	164	317	3.11e-07	42.7
Thalassospira profundimaris XTF-160_AHFIIHOH_00268	AAV97443.1	28.926	363	219	12	609	958	425	761	5.76e-25	102
Maritimibacter alkaliphilus XTF-27_PABDIPJE_03823	ABR72937.1	28.92	287	170	9	18	278	8	286	1.21e-23	95.1
Thalassospira profundimaris XTF-160_AHFIIHOH_02438	AEQ39135.1	28.916	415	233	16	7	398	444	819	3.17e-31	117
Thalassospira povalilytica XTF-606_CMGDIOHH_03069	AAV94935.1	28.896	308	201	8	449	751	44	338	3.69e-27	105
Halomonas litopenaei XTF-114_IIIJGHCJ_03913	ACV84065.1	28.889	270	149	8	13	253	10	265	1.18e-24	99
Pacificitalea manganoxidans XTF-281_JDEJJGIE_02847	AEQ39135.1	28.889	270	166	8	8	267	444	697	1.02e-19	82.8
Tritonibacter mobilis XTF-65_NHLHHGBD_00852	AEQ39135.1	28.889	225	124	8	17	230	9	208	3.67e-20	84.3
Sphingopyxis soli XTF-92_JJEILAKK_01498	ACV84065.1	28.889	225	147	5	3	222	440	656	1.57e-21	88.2
Sphingopyxis soli XTF-92_JJEILAKK_02448	AEQ39135.1	28.889	315	196	9	5	310	444	739	8.91e-22	88.6
Thalassospira povalilytica XTF-606_CMGDIOHH_00295	AEQ39135.1	28.881	277	162	8	7	270	444	698	2.05e-18	78.6
Thalassospira profundimaris XTF-160_AHFIIHOH_00501	WP_011659284.1	28.879	232	143	4	5	235	9	219	9.54e-24	95.5
Roseibium marinum XTF-14_EOGGMKHL_03044	ACV84065.1	28.868	433	256	17	5	419	434	832	1.96e-31	119
Martelella mediterranea XTF-330_HPBEEJJC_01900	ABR72937.1	28.866	194	123	3	4	194	444	625	4.8e-23	93.2
Tritonibacter mobilis XTF-65_NHLHHGBD_00551	AEQ39135.1	28.846	208	122	6	4	201	8	199	1.77e-19	82
Halomonas litopenaei XTF-114_IIIJGHCJ_03406	ACY02894.1	28.837	215	120	7	10	207	438	636	1.46e-19	82.4
Stappia indica XTF-106_DIBDBJEF_03013	WP_011659284.1	28.829	222	136	5	4	224	8	208	3.87e-22	90.5
Roseibium marinum XTF-14_EOGGMKHL_01808	ACY01992.1	28.829	222	138	8	5	219	444	652	6.91e-16	70.5
Tritonibacter mobilis XTF-65_NHLHHGBD_00852	ABR72937.1	28.826	281	162	7	15	282	442	697	1.49e-20	85.5
Stappia indica XTF-106_DIBDBJEF_03488	AAV97443.1	28.825	732	462	21	4	721	3	689	2.42e-63	220
Citrobacter braakii XTF-294_DPAILGHE_04160	WP_006937642.1	28.814	118	76	4	56	171	164	275	3.83e-08	44.7
Citrobacter braakii XTF-294_DPAILGHE_04160	WP_009805585.1	28.814	118	76	5	56	171	161	272	1.47e-07	43.1
Halomonas zincidurans XTF-443_FOICNMJE_01299	WP_084618911.1	28.814	177	98	8	46	204	157	323	1.35e-07	42.4
Sphingopyxis soli XTF-92_JJEILAKK_02803	AEQ39135.1	28.814	236	133	9	5	229	9	220	4.16e-19	80.9
Roseibium marinum XTF-14_EOGGMKHL_00435	WP_005854984.1	28.8	125	75	4	43	162	157	272	4.61e-07	41.2
Maritimibacter alkaliphilus XTF-27_PABDIPJE_04273	ACY01992.1	28.796	191	127	3	6	194	442	625	5.27e-18	77.8
Maritimibacter alkaliphilus XTF-27_PABDIPJE_04273	ACV84065.1	28.794	257	160	7	4	250	436	679	4.93e-24	95.9
Stappia indica XTF-106_DIBDBJEF_03781	AEQ39135.1	28.788	264	163	9	10	265	444	690	1.17e-19	82.8
Vibrio campbellii XTF-18_BGMKPBMA_03336	WP_018697905.1	28.788	198	117	8	63	258	160	335	1.4e-13	61.2
Vibrio shilonii XTF-331_KPFCOLOM_03553	WP_018697905.1	28.788	198	117	8	64	259	160	335	3.46e-14	63.2
Sphingopyxis soli XTF-92_JJEILAKK_03214	WP_011659284.1	28.782	271	171	7	2	264	438	694	1.13e-18	79.3
Martelella mediterranea XTF-330_HPBEEJJC_04861	ABR72937.1	28.78	205	131	6	15	213	8	203	1.62e-18	79.3
Sphingopyxis soli XTF-92_JJEILAKK_02448	ACV84065.1	28.78	205	129	4	5	206	440	630	2.24e-18	78.6
Maritimibacter alkaliphilus XTF-27_PABDIPJE_01529	ACV84065.1	28.774	424	236	15	6	397	436	825	3.68e-24	96.3
Tritonibacter mobilis XTF-65_NHLHHGBD_00542	ABR72937.1	28.774	212	135	4	4	208	438	640	4.51e-16	71.6
Vibrio neocaledonicus XTF-124_NDOADKJN_03186	WP_018697905.1	28.767	146	101	2	149	294	136	278	1.73e-12	59.3
Pseudoalteromonas arabiensis XTF-599_EMGACCGA_00573	AAZ21215.1	28.767	73	49	2	52	124	27	96	5.05e-07	38.9
Tritonibacter mobilis XTF-65_NHLHHGBD_00852	WP_011659284.1	28.763	299	154	8	17	279	9	284	2.44e-25	100
Halomonas litopenaei XTF-114_IIIJGHCJ_04068	ABR72937.1	28.761	226	137	6	4	221	444	653	8.42e-19	79.7
Pacificitalea manganoxidans XTF-281_JDEJJGIE_02847	ACV84065.1	28.761	226	137	5	2	218	5	215	8.67e-21	85.9
Nitratireductor kimnyeongensis XTF-62_OMHPLKBE_01087	ACY01992.1	28.761	226	143	4	6	229	444	653	4.04e-23	93.2
Martelella mediterranea XTF-330_HPBEEJJC_03811	OEU17621.1	28.75	240	115	12	57	259	103	323	4.15e-07	42
Citrobacter braakii XTF-294_DPAILGHE_02906	EAP77700.1	28.75	160	83	7	265	419	303	436	5.78e-06	39.7
Pacificitalea manganoxidans XTF-281_JDEJJGIE_02549	AFS47241.1	28.736	87	61	1	30	116	40	125	8.68e-06	34.7
Tritonibacter mobilis XTF-65_NHLHHGBD_00138	WP_011047333.1	28.736	87	56	3	102	184	104	188	3.9e-08	43.5
Roseibium marinum XTF-14_EOGGMKHL_04951	ACY02894.1	28.718	195	121	5	2	189	436	619	6.51e-19	80.5
Tritonibacter mobilis XTF-65_NHLHHGBD_03913	ACV84065.1	28.713	202	130	4	4	202	440	630	3.55e-22	89.7
Tritonibacter mobilis XTF-65_NHLHHGBD_04765	AEQ39135.1	28.713	404	215	14	6	354	2	387	6.98e-31	116
Thalassospira povalilytica XTF-606_CMGDIOHH_00295	ACY02894.1	28.708	209	123	5	5	204	7	198	3.3e-18	77.8
Sphingopyxis soli XTF-92_JJEILAKK_02803	ACV84065.1	28.707	317	200	6	5	318	440	733	8.64e-28	107
Thalassospira profundimaris XTF-160_AHFIIHOH_02756	AAV97443.1	28.704	324	205	10	451	765	475	781	7.2e-24	99
Maritimibacter alkaliphilus XTF-27_PABDIPJE_01071	WP_007801186.1	28.704	108	73	3	62	167	167	272	3.91e-06	38.5
Tritonibacter mobilis XTF-65_NHLHHGBD_00852	ABR72937.1	28.7	223	127	6	17	230	9	208	2.88e-20	84.7
Staphylococcus equorum XTF-425_EEOHIIHN_01250	AAV94935.1	28.693	352	236	9	2	345	7	351	4.64e-37	129
Maritimibacter alkaliphilus XTF-27_PABDIPJE_02571	ACY01992.1	28.685	251	161	5	5	250	444	681	3.84e-26	101
Thalassospira profundimaris XTF-160_AHFIIHOH_03192	ACV84065.1	28.682	258	165	6	24	274	440	685	3.27e-21	87.8
Nitratireductor kimnyeongensis XTF-62_OMHPLKBE_00977	AAV97197.1	28.678	401	232	15	608	994	5	365	9.96e-28	107
Maritimibacter alkaliphilus XTF-27_PABDIPJE_02699	AEQ39135.1	28.671	143	90	2	2	142	441	573	1.48e-20	78.6
Maritimibacter alkaliphilus XTF-27_PABDIPJE_03948	ACY02894.1	28.671	143	91	3	2	141	433	567	5.37e-14	65.1
Tritonibacter mobilis XTF-65_NHLHHGBD_02131	ACV84065.1	28.671	286	168	8	10	268	10	286	4.77e-27	104
Thalassospira povalilytica XTF-606_CMGDIOHH_00655	AAV97443.1	28.669	293	193	8	47	333	479	761	2.84e-20	84
Maritimibacter alkaliphilus XTF-27_PABDIPJE_01757	WP_009805585.1	28.662	157	101	5	24	176	123	272	2.49e-09	48.9
Halomonas litopenaei XTF-114_IIIJGHCJ_00197	AEQ39135.1	28.649	185	121	4	11	189	444	623	5.34e-15	68.2
Sphingopyxis soli XTF-92_JJEILAKK_00076	OLQ07620.1	28.646	192	121	6	41	223	3442	3626	6.42e-09	47.4
Martelella mediterranea XTF-330_HPBEEJJC_04035	ACV84065.1	28.645	391	206	13	5	339	11	384	7.98e-31	115
Halomonas litopenaei XTF-114_IIIJGHCJ_00197	ACY02894.1	28.643	199	124	6	1	189	428	618	2.89e-16	72
Roseibium marinum XTF-14_EOGGMKHL_02713	ACY02894.1	28.643	199	127	3	5	197	9	198	3.62e-15	68.6
Roseibium marinum XTF-14_EOGGMKHL_04795	ABR72937.1	28.638	213	129	5	32	235	9	207	2.73e-19	81.6
Roseibium marinum XTF-14_EOGGMKHL_04795	AEQ39135.1	28.638	213	129	5	32	235	9	207	6.64e-20	83.6
Nitratireductor aquibiodomus XTF-26_HPPLEGCD_03505	ACY01992.1	28.636	220	143	5	12	227	444	653	3.42e-19	81.6
Nitratireductor kimnyeongensis XTF-62_OMHPLKBE_03879	ACY01992.1	28.636	220	143	5	12	227	444	653	7.78e-20	83.6
Maritimibacter alkaliphilus XTF-27_PABDIPJE_02571	ABR72937.1	28.632	234	135	8	4	227	8	219	7.05e-22	89
Stappia indica XTF-106_DIBDBJEF_06075	WP_011659284.1	28.627	255	153	6	20	263	8	244	5.22e-23	93.6
Thalassospira povalilytica XTF-606_CMGDIOHH_00295	ACY01992.1	28.615	325	190	12	2	313	439	734	3.63e-17	74.7
Halomonas litopenaei XTF-114_IIIJGHCJ_03939	ABR72937.1	28.571	245	130	8	33	264	8	220	3.87e-20	84.7
Thalassospira profundimaris XTF-160_AHFIIHOH_00501	ACY02894.1	28.571	343	192	12	3	330	436	740	9.32e-25	98.6
Thalassospira profundimaris XTF-160_AHFIIHOH_01421	WP_084618911.1	28.571	105	72	3	91	193	157	260	3.13e-06	39.3
Thalassospira profundimaris XTF-160_AHFIIHOH_02438	ACY02894.1	28.571	217	123	6	7	213	9	203	1.21e-15	70.5
Maritimibacter alkaliphilus XTF-27_PABDIPJE_02571	ACV84065.1	28.571	210	123	5	4	204	10	201	2.05e-22	90.5
Pacificitalea manganoxidans XTF-281_JDEJJGIE_02621	AAZ21215.1	28.571	77	55	0	34	110	36	112	1.36e-10	47.8
Pacificitalea manganoxidans XTF-281_JDEJJGIE_02621	AFS47241.1	28.571	77	55	0	34	110	36	112	6.94e-10	45.8
Halomonas zincidurans XTF-443_FOICNMJE_00349	ACY02894.1	28.571	217	138	5	24	235	8	212	1.59e-22	91.7
Erythrobacter aureus XTF-504_OMAMHDEO_02274	ACV84065.1	28.571	217	125	6	36	241	4	201	1.99e-21	88.2
Erythrobacter aureus XTF-504_OMAMHDEO_02274	ACV84065.1	28.571	203	130	4	41	240	440	630	1.2e-20	85.9
Erythrobacter aureus XTF-504_OMAMHDEO_03287	AEQ39135.1	28.571	77	54	1	8	83	72	148	1.4e-07	40
Thalassospira povalilytica XTF-606_CMGDIOHH_00566	ACY02894.1	28.571	336	201	10	3	330	436	740	1.25e-24	98.2
Tritonibacter mobilis XTF-65_NHLHHGBD_00551	ABR72937.1	28.571	273	150	9	4	247	8	264	7.11e-22	89
Tritonibacter mobilis XTF-65_NHLHHGBD_00555	AEQ39135.1	28.571	210	134	4	8	211	8	207	7.29e-18	77
Sphingopyxis soli XTF-92_JJEILAKK_03214	WP_011659284.1	28.571	210	118	5	2	199	9	198	6.94e-18	77
Roseibium marinum XTF-14_EOGGMKHL_04951	AEQ39135.1	28.517	263	164	7	2	256	442	688	4.85e-25	99
Qipengyuania flava XTF-262_PPCHGOHG_03073	ABR72937.1	28.517	263	157	9	17	253	7	264	3.39e-18	77.8
Qipengyuania flava XTF-262_PPCHGOHG_03073	ACY01992.1	28.517	263	159	7	14	251	4	262	3e-15	68.9
Halomonas litopenaei XTF-114_IIIJGHCJ_03939	ACY02894.1	28.5	200	122	4	34	230	438	619	1.36e-19	82.8
Nitratireductor aquibiodomus XTF-26_HPPLEGCD_02862	AAV97443.1	28.499	393	230	14	1	358	418	794	1.42e-23	94
Nitratireductor aquibiodomus XTF-26_HPPLEGCD_00114	ABR72937.1	28.472	288	175	9	12	273	8	290	6.92e-18	77
Maritimibacter alkaliphilus XTF-27_PABDIPJE_02699	WP_011659284.1	28.472	144	87	4	3	142	436	567	2.77e-17	69.3
Tritonibacter mobilis XTF-65_NHLHHGBD_00542	AEQ39135.1	28.47	281	153	10	4	264	438	690	1.17e-15	70.5
Martelella mediterranea XTF-330_HPBEEJJC_02384	AAV97443.1	28.467	274	166	9	8	260	425	689	1.5e-15	69.7
Roseibium marinum XTF-14_EOGGMKHL_02726	WP_011659284.1	28.46	383	201	12	8	334	12	377	5.12e-26	101
Pacificitalea manganoxidans XTF-281_JDEJJGIE_02847	AEQ39135.1	28.452	239	130	6	5	227	6	219	4.57e-20	83.6
Thalassospira povalilytica XTF-606_CMGDIOHH_00566	WP_011659284.1	28.448	232	144	4	5	235	9	219	7.81e-23	92.4
Thalassospira povalilytica XTF-606_CMGDIOHH_00146	AAV97443.1	28.431	102	68	2	15	116	494	590	2.42e-06	40
Sphingopyxis soli XTF-92_JJEILAKK_02448	ABR72937.1	28.431	204	130	2	5	206	444	633	4.28e-22	89.7
Nitratireductor aquibiodomus XTF-26_HPPLEGCD_02701	AAV97197.1	28.429	401	233	15	608	994	5	365	1.93e-27	107
Sphingopyxis soli XTF-92_JJEILAKK_00076	WP_018697905.1	28.421	190	121	8	41	224	157	337	2.53e-07	42
Maritimibacter alkaliphilus XTF-27_PABDIPJE_03947	WP_011659284.1	28.417	278	168	8	4	268	438	697	1.89e-12	60.1
Maritimibacter alkaliphilus XTF-27_PABDIPJE_02571	WP_011659284.1	28.384	229	142	5	4	227	8	219	1.77e-24	96.7
Martelella mediterranea XTF-330_HPBEEJJC_01823	WP_011659284.1	28.382	377	204	12	7	328	8	373	1.77e-27	105
Qipengyuania flava XTF-262_PPCHGOHG_03208	ACY02894.1	28.378	370	223	13	23	385	438	772	1.55e-24	97.4
Maritimibacter alkaliphilus XTF-27_PABDIPJE_03948	ACY01992.1	28.378	148	94	4	5	148	442	581	9.43e-13	61.2
Thalassospira povalilytica XTF-606_CMGDIOHH_01172	ACV84065.1	28.365	208	127	4	7	209	11	201	4.73e-19	80.9
Stappia indica XTF-106_DIBDBJEF_04394	ACY02894.1	28.358	335	186	12	5	301	8	326	9e-24	94.4
Thalassospira profundimaris XTF-160_AHFIIHOH_02438	ACY01992.1	28.358	134	82	2	7	140	9	128	8.09e-14	64.7
Halomonas zincidurans XTF-443_FOICNMJE_00379	ACY02894.1	28.358	201	131	6	3	196	8	202	6.62e-15	67.8
Marinobacter gudaonensis XTF-661_JMCKAIEB_03230	ACY02894.1	28.351	194	124	6	3	191	436	619	5.76e-16	70.9
Pseudidiomarina aquimaris XTF-347_AGBALGPM_01963	AAZ22069.1	28.333	360	211	18	4	326	45	394	1.3e-30	113
Thalassospira povalilytica XTF-606_CMGDIOHH_03069	AAV97443.1	28.308	325	203	11	450	764	475	779	1.91e-23	97.4
Roseibium marinum XTF-14_EOGGMKHL_00885	AEQ39091.1	28.283	396	268	9	43	430	61	448	1.47e-35	128
Martelella mediterranea XTF-330_HPBEEJJC_02925	ABR72937.1	28.283	198	132	3	6	201	444	633	8.71e-19	79.7
Tritonibacter mobilis XTF-65_NHLHHGBD_02776	WP_009805585.1	28.283	99	69	2	58	156	169	265	7.23e-06	37.7
Thalassospira profundimaris XTF-160_AHFIIHOH_02756	AAV94935.1	28.274	336	218	9	450	776	44	365	2.01e-28	109
Halomonas litopenaei XTF-114_IIIJGHCJ_03939	WP_011659284.1	28.27	237	141	6	33	264	8	220	2.93e-21	88.2
Sphingopyxis soli XTF-92_JJEILAKK_02448	ABR72937.1	28.27	237	135	7	4	230	8	219	4.36e-17	74.3
Erythrobacter aureus XTF-504_OMAMHDEO_02274	WP_011659284.1	28.261	230	137	5	35	255	3	213	1.3e-24	97.8
Maritimibacter alkaliphilus XTF-27_PABDIPJE_03194	ABR72937.1	28.244	262	156	9	10	246	8	262	2.34e-20	84.7
Erythrobacter aureus XTF-504_OMAMHDEO_02426	ABR72937.1	28.244	262	159	7	17	253	7	264	1.08e-19	82.8
Tritonibacter mobilis XTF-65_NHLHHGBD_03577	AAV97197.1	28.238	386	234	11	618	997	6	354	7.34e-29	111
Roseibium marinum XTF-14_EOGGMKHL_05097	EAP76002.1	28.226	124	75	7	99	216	79	194	4.94e-06	37.4
Tritonibacter mobilis XTF-65_NHLHHGBD_00571	WP_011659284.1	28.223	287	171	9	4	266	8	283	2.52e-20	84.7
Sphingopyxis soli XTF-92_JJEILAKK_00096	WP_009805585.1	28.221	163	113	3	49	209	168	328	2.61e-07	42
Qipengyuania flava XTF-262_PPCHGOHG_01022	ACY01992.1	28.218	202	129	5	2	199	435	624	1.21e-21	88.6
Tritonibacter mobilis XTF-65_NHLHHGBD_00542	ACV84065.1	28.218	202	134	4	5	201	435	630	3.78e-15	68.6
Halomonas litopenaei XTF-114_IIIJGHCJ_03406	ACV84065.1	28.205	234	139	6	10	231	440	656	5.74e-21	86.7
Vibrio neocaledonicus XTF-124_NDOADKJN_02463	OEU17621.1	28.205	117	73	5	71	179	525	638	2.7e-07	42.7
Maritimibacter alkaliphilus XTF-27_PABDIPJE_03194	WP_011659284.1	28.205	156	95	4	5	150	429	577	6.2e-12	58.5
Pacificitalea manganoxidans XTF-281_JDEJJGIE_01265	WP_018697905.1	28.205	195	109	7	63	249	164	335	7.62e-10	50.1
Tritonibacter mobilis XTF-65_NHLHHGBD_00542	ACY01992.1	28.194	227	140	6	8	227	442	652	8.01e-13	61.2
Tritonibacter mobilis XTF-65_NHLHHGBD_00571	ABR72937.1	28.191	188	123	3	5	189	444	622	2.52e-19	81.6
Roseibium marinum XTF-14_EOGGMKHL_00435	WP_075282486.1	28.188	149	88	6	38	179	154	290	1.76e-06	39.7
Tritonibacter mobilis XTF-65_NHLHHGBD_00571	WP_011659284.1	28.188	149	93	3	5	149	438	576	1.09e-12	61.2
Stappia indica XTF-106_DIBDBJEF_07026	WP_026756701.1	28.182	110	71	3	57	164	170	273	8.14e-06	37.4
Roseibium marinum XTF-14_EOGGMKHL_01808	ABR72937.1	28.182	220	142	9	5	219	444	652	1.85e-16	72.4
Nitratireductor aquibiodomus XTF-26_HPPLEGCD_01244	KOO32714.1	28.182	110	71	5	87	190	212	319	1.05e-06	40.8
Martelella mediterranea XTF-330_HPBEEJJC_01119	WP_011659284.1	28.18	401	241	14	5	383	438	813	1.37e-19	82.4
Halomonas litopenaei XTF-114_IIIJGHCJ_00197	WP_011659284.1	28.169	142	96	2	11	149	438	576	3.06e-12	59.7
Bacillus mycoides XTF-11_NBCJHAFH_04449	OLQ07620.1	28.169	142	84	5	88	221	549	680	5.15e-07	41.6
Roseibium marinum XTF-14_EOGGMKHL_00435	WP_009805585.1	28.169	142	93	4	24	162	137	272	2.11e-09	48.1
Roseibium marinum XTF-14_EOGGMKHL_04803	WP_011659284.1	28.158	380	200	12	5	327	9	372	7.3e-29	110
Qipengyuania flava XTF-262_PPCHGOHG_00961	WP_011659284.1	28.155	103	65	3	5	105	438	533	3.57e-08	47
Erythrobacter aureus XTF-504_OMAMHDEO_00730	ACV84065.1	28.152	341	193	12	3	291	7	347	6.32e-26	100
Martelella mediterranea XTF-330_HPBEEJJC_01823	ACY01992.1	28.15	373	210	12	7	328	8	373	5.19e-26	101
Nitratireductor aquibiodomus XTF-26_HPPLEGCD_00114	ACV84065.1	28.148	270	156	9	12	252	10	270	6.55e-19	80.5
Maritimibacter alkaliphilus XTF-27_PABDIPJE_01071	KOO32714.1	28.148	135	83	6	63	185	210	342	3.73e-08	45.1
Thalassospira povalilytica XTF-606_CMGDIOHH_01955	OLQ07620.1	28.148	135	81	4	64	196	3444	3564	1.26e-06	41.2
Martelella mediterranea XTF-330_HPBEEJJC_04035	ACY02894.1	28.141	199	110	6	5	187	438	619	4.06e-16	71.6
Stappia indica XTF-106_DIBDBJEF_03013	AEQ39135.1	28.125	224	135	7	4	224	8	208	4.11e-17	75.1
Maritimibacter alkaliphilus XTF-27_PABDIPJE_03809	AEQ39135.1	28.125	288	163	8	6	261	9	284	6.7e-20	83.6
Martelella mediterranea XTF-330_HPBEEJJC_04035	AEQ39135.1	28.117	409	217	13	5	355	9	398	3.75e-31	117
Thalassospira profundimaris XTF-160_AHFIIHOH_01324	AEQ39091.1	28.108	185	108	9	220	392	270	441	5.2e-09	48.9
Erythrobacter aureus XTF-504_OMAMHDEO_01599	WP_007801186.1	28.099	121	84	2	41	160	155	273	8.57e-07	40.4
Stappia indica XTF-106_DIBDBJEF_06075	ABR72937.1	28.095	210	129	5	20	226	8	198	1.74e-18	79.3
Qipengyuania flava XTF-262_PPCHGOHG_03208	ABR72937.1	28.095	210	137	3	15	222	436	633	1.21e-21	88.6
Martelella mediterranea XTF-330_HPBEEJJC_01900	ABR72937.1	28.095	210	124	7	2	202	7	198	4.31e-16	71.6
Sphingopyxis soli XTF-92_JJEILAKK_03214	AEQ39135.1	28.095	210	119	5	2	199	9	198	4.46e-19	80.9
Martelella mediterranea XTF-330_HPBEEJJC_04035	WP_011659284.1	28.087	413	214	12	5	356	9	399	2.22e-30	114
Thalassospira profundimaris XTF-160_AHFIIHOH_00590	AAV97443.1	28.082	292	194	10	48	333	480	761	3.05e-18	77.8
Maritimibacter alkaliphilus XTF-27_PABDIPJE_02699	ACY02894.1	28.082	146	85	3	3	142	436	567	1.36e-14	61.6
Roseibium marinum XTF-14_EOGGMKHL_01185	AAV97443.1	28.07	399	243	13	575	962	397	762	1.31e-23	98.6
Thalassospira profundimaris XTF-160_AHFIIHOH_03730	OLQ07620.1	28.07	114	78	2	311	420	2909	3022	1.27e-08	48.5
Tritonibacter mobilis XTF-65_NHLHHGBD_01177	AEQ39135.1	28.063	253	162	7	5	249	444	684	5.33e-18	77.4
Thalassospira profundimaris XTF-160_AHFIIHOH_00475	OLQ07620.1	28.058	139	84	5	50	175	3422	3557	2.67e-07	43.5
Pseudidiomarina homiensis XTF-235_EIEPBFGP_01993	AAZ22069.1	28.056	360	212	18	4	326	45	394	1.48e-30	113
Maritimibacter alkaliphilus XTF-27_PABDIPJE_00079	AAV97443.1	28.037	214	133	7	37	244	7	205	9.38e-09	48.9
Staphylococcus equorum XTF-425_EEOHIIHN_01250	AAV97443.1	28.035	346	222	9	6	332	425	762	5.9e-40	142
Martelella mediterranea XTF-330_HPBEEJJC_01913	ACY02894.1	28.033	239	146	5	5	238	9	226	4.5e-22	90.1
Pacificitalea manganoxidans XTF-281_JDEJJGIE_02664	AEQ39091.1	28.03	396	269	10	43	430	61	448	7.09e-35	126
Maritimibacter alkaliphilus XTF-27_PABDIPJE_01529	WP_011659284.1	28.029	421	237	14	8	397	436	821	2.45e-18	78.6
Halomonas litopenaei XTF-114_IIIJGHCJ_01872	WP_007801186.1	28	125	80	6	46	168	156	272	1.4e-06	40
Nitratireductor aquibiodomus XTF-26_HPPLEGCD_01244	WP_007801186.1	28	125	77	5	76	190	151	272	4.73e-06	38.5
Maritimibacter alkaliphilus XTF-27_PABDIPJE_01529	AEQ39135.1	28	325	201	9	1	317	435	734	1.81e-23	94.4
Tritonibacter mobilis XTF-65_NHLHHGBD_04619	AAV97443.1	28	125	89	1	157	280	109	233	3.72e-08	46.6
Martelella mediterranea XTF-330_HPBEEJJC_04035	WP_011659284.1	27.987	318	191	9	5	310	438	729	4.23e-19	80.9
Maritimibacter alkaliphilus XTF-27_PABDIPJE_03338	ABR72937.1	27.982	218	130	6	10	223	431	625	1.18e-19	83.2
Erythrobacter aureus XTF-504_OMAMHDEO_01404	WP_007801186.1	27.976	168	99	8	137	296	129	282	3.83e-06	40
Sphingopyxis soli XTF-92_JJEILAKK_01006	AAV97443.1	27.976	336	208	15	51	372	479	794	4.14e-21	87
Qipengyuania flava XTF-262_PPCHGOHG_03073	AEQ39135.1	27.972	286	176	8	13	272	3	284	1.83e-17	75.9
Sphingopyxis soli XTF-92_JJEILAKK_01981	ACV84065.1	27.969	261	167	7	7	262	438	682	1.1e-20	85.9
Halomonas litopenaei XTF-114_IIIJGHCJ_01872	WP_009805585.1	27.966	118	77	5	53	168	161	272	2.21e-06	39.3
Sphingopyxis soli XTF-92_JJEILAKK_02448	AEQ39135.1	27.966	236	137	6	4	230	8	219	4.86e-17	74.3
Roseibium marinum XTF-14_EOGGMKHL_03369	ACV84065.1	27.962	211	135	5	5	212	440	636	9.93e-21	85.9
Martelella mediterranea XTF-330_HPBEEJJC_01119	ACY02894.1	27.962	211	136	4	4	208	8	208	7.1e-21	86.3
Sphingopyxis soli XTF-92_JJEILAKK_02339	ACY01992.1	27.957	93	60	2	5	97	444	529	2.24e-07	44.3
Tritonibacter mobilis XTF-65_NHLHHGBD_01177	ACY01992.1	27.953	254	155	10	5	246	444	681	1.92e-16	72.4
Halomonas litopenaei XTF-114_IIIJGHCJ_02744	WP_006937642.1	27.95	161	105	6	100	252	167	324	9.33e-07	41.6
Tritonibacter mobilis XTF-65_NHLHHGBD_00852	ACY02894.1	27.95	322	196	9	14	326	435	729	2.98e-24	96.7
Maritimibacter alkaliphilus XTF-27_PABDIPJE_03809	ABR72937.1	27.946	297	152	11	6	261	9	284	9.26e-17	73.9
Roseibium marinum XTF-14_EOGGMKHL_04951	ACV84065.1	27.941	204	129	5	2	198	438	630	1.02e-20	85.9
Maritimibacter alkaliphilus XTF-27_PABDIPJE_03200	WP_011659284.1	27.941	204	111	7	6	191	9	194	5.37e-08	47.8
Halomonas litopenaei XTF-114_IIIJGHCJ_02772	AEQ39135.1	27.934	426	213	17	4	386	444	818	4.07e-31	117
Stappia indica XTF-106_DIBDBJEF_03013	ABR72937.1	27.928	222	138	4	4	224	8	208	3.35e-18	78.6
Roseibium marinum XTF-14_EOGGMKHL_01808	AEQ39135.1	27.928	333	210	11	5	328	444	755	6.12e-20	82.8
Halomonas zincidurans XTF-443_FOICNMJE_00349	ACY01992.1	27.928	222	145	5	25	243	444	653	2.06e-23	94.4
Tritonibacter mobilis XTF-65_NHLHHGBD_02936	WP_026756701.1	27.928	111	72	4	64	170	167	273	5.84e-07	41.2
Nitratireductor aquibiodomus XTF-26_HPPLEGCD_03505	ACY02894.1	27.924	419	243	12	11	381	8	415	1.25e-33	125
Qipengyuania flava XTF-262_PPCHGOHG_03073	WP_011659284.1	27.922	154	100	4	19	165	438	587	1.89e-08	47.4
Marinobacter gudaonensis XTF-661_JMCKAIEB_03230	WP_011659284.1	27.922	154	100	3	3	153	436	581	1.67e-16	72.4
Pseudoalteromonas lipolytica XTF-452_IFAJPFNC_03233	AAV97443.1	27.92	351	210	10	4	326	426	761	4.95e-28	107
Maritimibacter alkaliphilus XTF-27_PABDIPJE_01004	AAV97197.1	27.919	197	120	6	28	222	30	206	2.45e-06	40.8
Tritonibacter mobilis XTF-65_NHLHHGBD_03913	ABR72937.1	27.917	240	129	6	3	226	8	219	1.58e-18	79
Roseibium marinum XTF-14_EOGGMKHL_02726	AEQ39135.1	27.907	387	214	13	5	339	9	382	1.99e-25	99.8
Tritonibacter mobilis XTF-65_NHLHHGBD_00852	ACY01992.1	27.899	276	173	7	15	283	442	698	6.95e-22	89.4
Maritimibacter alkaliphilus XTF-27_PABDIPJE_02535	AEQ39091.1	27.888	251	149	12	158	396	211	441	6.47e-10	52
Tritonibacter mobilis XTF-65_NHLHHGBD_01177	ACV84065.1	27.888	251	164	8	5	248	440	680	1.71e-18	79
Martelella mediterranea XTF-330_HPBEEJJC_01900	AEQ39135.1	27.881	269	156	8	4	264	444	682	4.08e-22	90.1
Stappia indica XTF-106_DIBDBJEF_03255	ACV84065.1	27.876	226	146	8	3	224	438	650	7.31e-18	77
Stappia indica XTF-106_DIBDBJEF_04467	AAZ21486.1	27.876	226	145	8	583	802	145	358	5.65e-13	62.8
Nitratireductor aquibiodomus XTF-26_HPPLEGCD_02584	ACY01992.1	27.876	226	145	4	6	229	444	653	2.07e-21	87.8
Roseibium marinum XTF-14_EOGGMKHL_05453	ABR72937.1	27.875	287	165	8	6	260	8	284	2.26e-21	87.8
Qipengyuania flava XTF-262_PPCHGOHG_03073	WP_011659284.1	27.874	348	187	13	17	309	7	345	1.63e-24	97.1
Qipengyuania flava XTF-262_PPCHGOHG_02855	WP_009805585.1	27.869	122	83	4	47	166	155	273	1.46e-06	39.7
Sphingopyxis soli XTF-92_JJEILAKK_01687	WP_011659284.1	27.855	359	167	14	26	313	8	345	4.89e-23	93.2
Erythrobacter aureus XTF-504_OMAMHDEO_02274	ABR72937.1	27.854	219	122	6	35	240	3	198	4.18e-20	84.3
Thalassospira profundimaris XTF-160_AHFIIHOH_02756	AAV97197.1	27.851	377	238	12	416	783	6	357	6.04e-27	105
Thalassospira povalilytica XTF-606_CMGDIOHH_03069	AAV97197.1	27.851	377	238	13	415	782	6	357	4.01e-26	102
Thalassospira profundimaris XTF-160_AHFIIHOH_01314	WP_084618911.1	27.848	158	79	8	109	252	169	305	1.55e-06	40
Martelella mediterranea XTF-330_HPBEEJJC_01119	ACV84065.1	27.845	413	233	21	5	385	440	819	5.06e-24	95.9
Martelella mediterranea XTF-330_HPBEEJJC_04861	WP_011659284.1	27.845	413	241	14	11	376	4	406	3.2e-24	96.7
Halomonas zincidurans XTF-443_FOICNMJE_03070	AAV97443.1	27.838	370	226	11	627	986	424	762	2.11e-27	110
Erythrobacter aureus XTF-504_OMAMHDEO_02274	ACY02894.1	27.838	370	225	12	41	403	438	772	1.1e-23	95.1
Qipengyuania flava XTF-262_PPCHGOHG_03208	ACY02894.1	27.832	309	173	10	22	299	8	297	1.18e-24	97.8
Pseudoalteromonas arabiensis XTF-599_EMGACCGA_02433	WP_007801186.1	27.826	115	75	4	59	171	164	272	2.41e-06	39.3
Thalassospira povalilytica XTF-606_CMGDIOHH_03063	AAV97443.1	27.824	363	226	11	600	951	425	762	2.16e-21	91.3
Sphingopyxis soli XTF-92_JJEILAKK_01055	AEQ39135.1	27.823	248	157	5	25	262	442	677	1.29e-18	79.7
Martelella mediterranea XTF-330_HPBEEJJC_03570	KOO32714.1	27.82	133	84	6	74	198	211	339	4.82e-09	47.8
Halomonas zincidurans XTF-443_FOICNMJE_02225	ACV84065.1	27.812	320	193	11	7	311	440	736	2.15e-22	91.3
Qipengyuania flava XTF-262_PPCHGOHG_03073	AEQ39135.1	27.807	187	121	6	19	197	444	624	2.96e-10	53.1
Roseibium marinum XTF-14_EOGGMKHL_02713	ABR72937.1	27.805	205	133	4	5	203	9	204	1.93e-16	72.4
Roseibium marinum XTF-14_EOGGMKHL_01808	AEQ39135.1	27.797	295	176	8	4	272	8	291	1.11e-24	97.1
Pseudidiomarina aquimaris XTF-347_AGBALGPM_01963	AAV97443.1	27.794	349	214	12	3	325	425	761	5.14e-28	107
Vibrio neocaledonicus XTF-124_NDOADKJN_02463	WP_018697905.1	27.778	198	119	8	63	258	160	335	5.03e-13	59.7
Tritonibacter mobilis XTF-65_NHLHHGBD_00551	ACV84065.1	27.778	360	202	13	4	333	10	341	2.21e-23	93.6
Marinobacter gudaonensis XTF-661_JMCKAIEB_01026	WP_006937642.1	27.778	198	119	9	68	263	164	339	5.83e-09	47.4
Sphingopyxis soli XTF-92_JJEILAKK_00076	WP_005854984.1	27.778	108	71	3	53	157	169	272	2.16e-07	42
Maritimibacter alkaliphilus XTF-27_PABDIPJE_03194	ACY01992.1	27.749	191	121	5	11	193	444	625	5.04e-12	58.9
Roseibium marinum XTF-14_EOGGMKHL_00435	WP_018697905.1	27.731	119	73	4	24	138	137	246	7.02e-06	37.7
Pseudidiomarina homiensis XTF-235_EIEPBFGP_01504	WP_026756701.1	27.731	119	78	5	55	171	161	273	1.11e-08	46.6
Pseudidiomarina aquimaris XTF-347_AGBALGPM_00998	WP_026756701.1	27.731	119	78	5	55	171	161	273	1.11e-08	46.6
Roseibium marinum XTF-14_EOGGMKHL_03454	AAZ21486.1	27.727	220	129	10	43	257	38	232	1.43e-08	47.8
Martelella mediterranea XTF-330_HPBEEJJC_01119	ABR72937.1	27.727	220	144	6	5	219	444	653	2.22e-19	81.6
Thalassospira povalilytica XTF-606_CMGDIOHH_01172	AEQ39135.1	27.727	220	137	5	4	218	6	208	6.67e-17	74.3
Halomonas litopenaei XTF-114_IIIJGHCJ_01411	AEQ39135.1	27.723	404	241	14	26	407	442	816	9.01e-30	113
Roseibium marinum XTF-14_EOGGMKHL_01808	ACY02894.1	27.719	285	164	9	4	260	8	278	2.17e-20	84.3
Maritimibacter alkaliphilus XTF-27_PABDIPJE_03809	ACY01992.1	27.719	285	168	8	6	261	9	284	4.94e-14	65.5
Stappia indica XTF-106_DIBDBJEF_04082	WP_018697905.1	27.717	184	112	6	81	262	169	333	3.03e-09	48.1
Qipengyuania flava XTF-262_PPCHGOHG_00750	ABR72937.1	27.704	379	206	15	6	324	8	378	1.12e-24	97.1
Stappia indica XTF-106_DIBDBJEF_01011	AAV97443.1	27.692	260	174	5	11	259	9	265	1.44e-17	76.3
Roseibium marinum XTF-14_EOGGMKHL_05453	ACY01992.1	27.692	195	130	5	7	195	444	633	5.04e-16	71.2
Martelella mediterranea XTF-330_HPBEEJJC_01823	AEQ39135.1	27.688	372	213	11	7	328	8	373	5.98e-29	110
Halomonas zincidurans XTF-443_FOICNMJE_02225	ACY02894.1	27.686	242	130	9	7	228	438	654	2.07e-17	75.9
Nitratireductor kimnyeongensis XTF-62_OMHPLKBE_03879	ACY02894.1	27.685	419	244	12	11	381	8	415	2.19e-33	124
Thalassospira povalilytica XTF-606_CMGDIOHH_01172	ABR72937.1	27.679	224	138	5	7	225	9	213	1.05e-16	73.6
Maritimibacter alkaliphilus XTF-27_PABDIPJE_04273	ABR72937.1	27.675	271	181	5	6	271	442	702	2.55e-18	78.6
Halomonas litopenaei XTF-114_IIIJGHCJ_03913	ACY02894.1	27.667	300	197	7	10	298	434	724	2.01e-18	79.7
Qipengyuania flava XTF-262_PPCHGOHG_00750	WP_011659284.1	27.666	347	189	13	2	291	4	345	9.44e-25	97.4
Tritonibacter mobilis XTF-65_NHLHHGBD_00555	ABR72937.1	27.66	235	142	6	1	225	1	217	9.67e-19	79.7
Sphingopyxis soli XTF-92_JJEILAKK_02339	WP_011659284.1	27.66	282	164	12	5	266	438	699	5.12e-12	58.9
Roseibium marinum XTF-14_EOGGMKHL_04803	AEQ39135.1	27.65	217	139	9	2	209	441	648	2.16e-14	66.2
Maritimibacter alkaliphilus XTF-27_PABDIPJE_03823	ABR72937.1	27.65	217	148	3	13	226	438	648	2.9e-18	78.6
Maritimibacter alkaliphilus XTF-27_PABDIPJE_03809	ACV84065.1	27.645	293	172	11	2	264	7	289	5.05e-16	71.6
Roseibium marinum XTF-14_EOGGMKHL_02726	ABR72937.1	27.638	199	128	6	5	196	444	633	1.05e-15	70.1
Pacificitalea manganoxidans XTF-281_JDEJJGIE_02621	WP_028037226.1	27.632	76	55	0	35	110	37	112	1.13e-09	45.4
Erythrobacter aureus XTF-504_OMAMHDEO_03287	ACV84065.1	27.632	76	53	1	10	83	508	583	2.71e-06	36.2
Roseibium marinum XTF-14_EOGGMKHL_02691	AEQ39135.1	27.628	409	245	13	7	393	438	817	7.67e-33	123
Thalassospira profundimaris XTF-160_AHFIIHOH_02127	ACY01992.1	27.619	210	141	6	198	399	444	650	1.17e-17	77
Erythrobacter aureus XTF-504_OMAMHDEO_00730	WP_011659284.1	27.616	344	193	12	2	291	4	345	3.41e-27	104
Martelella mediterranea XTF-330_HPBEEJJC_04861	AEQ39135.1	27.604	192	120	6	12	195	440	620	6.49e-14	65.1
Tritonibacter mobilis XTF-65_NHLHHGBD_00542	AEQ39135.1	27.595	395	222	11	9	353	8	388	4.35e-32	120
Tritonibacter mobilis XTF-65_NHLHHGBD_02936	OEU17621.1	27.586	116	74	4	63	170	525	638	6.14e-07	41.6
Thalassospira povalilytica XTF-606_CMGDIOHH_01172	AEQ39135.1	27.578	417	244	14	4	399	441	820	8.91e-30	113
Stappia indica XTF-106_DIBDBJEF_05399	ACV84065.1	27.568	185	124	4	19	200	440	617	1.18e-19	82.8
Thalassospira profundimaris XTF-160_AHFIIHOH_03192	AEQ39135.1	27.566	341	213	7	1	334	421	734	7.01e-25	99
Roseibium marinum XTF-14_EOGGMKHL_03369	ACY01992.1	27.556	225	146	5	5	227	444	653	4.51e-21	87
Thalassospira profundimaris XTF-160_AHFIIHOH_02438	ACV84065.1	27.551	196	113	4	7	192	11	187	4.71e-17	74.7
Martelella mediterranea XTF-330_HPBEEJJC_01913	ABR72937.1	27.542	236	145	5	8	238	12	226	1.1e-20	85.9
Roseibium marinum XTF-14_EOGGMKHL_05453	ACV84065.1	27.541	305	177	9	3	274	7	300	7.43e-23	92
Stappia indica XTF-106_DIBDBJEF_03013	ACY02894.1	27.536	207	133	4	4	209	8	198	5.13e-17	74.7
Roseibium marinum XTF-14_EOGGMKHL_02726	ACV84065.1	27.532	316	191	11	5	307	440	730	8.4e-23	92
Sphingopyxis soli XTF-92_JJEILAKK_03214	AEQ39135.1	27.53	247	158	9	2	241	444	676	1.8e-16	72.8
Halomonas zincidurans XTF-443_FOICNMJE_00504	OLQ07620.1	27.517	149	92	7	28	168	3422	3562	6.43e-06	38.5
Nitratireductor kimnyeongensis XTF-62_OMHPLKBE_03879	ACV84065.1	27.512	418	250	14	12	404	440	829	6.09e-31	117
Tritonibacter mobilis XTF-65_NHLHHGBD_02058	AEQ39135.1	27.506	429	241	17	2	394	434	828	2.79e-25	99.8
Maritimibacter alkaliphilus XTF-27_PABDIPJE_01757	OEU17621.1	27.5	160	89	7	73	219	528	673	1.03e-08	47.4
Tritonibacter mobilis XTF-65_NHLHHGBD_00556	ACY02894.1	27.5	200	131	4	2	197	430	619	3.67e-18	77.8
Maritimibacter alkaliphilus XTF-27_PABDIPJE_00313	AAV94935.1	27.49	251	167	7	664	911	53	291	3.23e-19	82.4
Thalassospira povalilytica XTF-606_CMGDIOHH_01172	ACV84065.1	27.488	422	247	17	7	405	440	825	1.25e-26	103
Pacificitalea manganoxidans XTF-281_JDEJJGIE_01265	KOO32714.1	27.481	131	85	5	68	188	212	342	2.17e-08	45.4
Bacillus mycoides XTF-11_NBCJHAFH_02511	AAV94935.1	27.476	313	210	7	28	332	35	338	2.77e-35	125
Stappia indica XTF-106_DIBDBJEF_06075	ACY02894.1	27.463	335	203	10	18	343	435	738	3.33e-22	90.9
Halomonas litopenaei XTF-114_IIIJGHCJ_00197	ACY01992.1	27.461	193	127	5	11	197	444	629	6.88e-16	70.9
Martelella mediterranea XTF-330_HPBEEJJC_01913	ABR72937.1	27.461	193	124	3	3	193	442	620	1.25e-20	85.9
Halomonas litopenaei XTF-114_IIIJGHCJ_03939	AEQ39135.1	27.459	244	134	7	33	264	8	220	1.54e-17	76.6
Maritimibacter alkaliphilus XTF-27_PABDIPJE_03338	WP_011659284.1	27.458	295	174	8	26	297	9	286	7.08e-24	95.9
Pseudoalteromonas arabiensis XTF-599_EMGACCGA_02135	AEQ39091.1	27.451	255	151	9	174	422	211	437	2.13e-09	50.4
Roseibium marinum XTF-14_EOGGMKHL_02691	ACV84065.1	27.446	419	248	16	10	402	437	825	1.03e-30	116
Stappia indica XTF-106_DIBDBJEF_04394	ACY02894.1	27.439	328	190	13	6	313	438	737	1.67e-17	75.5
Maritimibacter alkaliphilus XTF-27_PABDIPJE_03200	ABR72937.1	27.434	226	132	7	415	630	8	211	1.09e-13	66.2
Citrobacter braakii XTF-294_DPAILGHE_02903	AAV94935.1	27.434	339	224	12	3	330	11	338	9.49e-25	95.9
Sphingopyxis soli XTF-92_JJEILAKK_02803	ACV84065.1	27.426	237	141	6	2	229	8	222	5.18e-21	87
Maritimibacter alkaliphilus XTF-27_PABDIPJE_02571	WP_011659284.1	27.425	299	196	7	5	295	438	723	2.79e-24	96.3
Maritimibacter alkaliphilus XTF-27_PABDIPJE_03948	WP_011659284.1	27.411	197	131	4	7	201	9	195	5.2e-11	55.5
Sphingopyxis soli XTF-92_JJEILAKK_01736	ABR72937.1	27.411	197	124	5	3	194	443	625	4.5e-17	74.7
Pseudoalteromonas lipolytica XTF-452_IFAJPFNC_03233	AAZ22069.1	27.41	332	191	17	31	327	78	394	1.01e-25	99.4
Pseudoalteromonas arabiensis XTF-599_EMGACCGA_02122	AAZ22069.1	27.41	332	191	17	31	327	78	394	4.07e-26	100
Halomonas zincidurans XTF-443_FOICNMJE_03081	WP_084618911.1	27.407	135	88	4	46	173	134	265	8.18e-06	37.7
Martelella mediterranea XTF-330_HPBEEJJC_00280	WP_011659284.1	27.4	427	240	14	5	401	438	824	1.73e-28	109
Roseibium marinum XTF-14_EOGGMKHL_02726	AEQ39135.1	27.389	314	191	11	5	307	444	731	2.63e-19	81.3
Maritimibacter alkaliphilus XTF-27_PABDIPJE_01757	WP_007801186.1	27.389	157	103	5	24	176	123	272	2.16e-06	39.7
Maritimibacter alkaliphilus XTF-27_PABDIPJE_00723	AFS47241.1	27.381	84	54	2	22	99	26	108	8.02e-06	34.3
Pseudidiomarina homiensis XTF-235_EIEPBFGP_01989	EAP77700.1	27.368	190	98	9	242	425	281	436	1.36e-08	47.8
Pseudidiomarina aquimaris XTF-347_AGBALGPM_01959	EAP77700.1	27.368	190	98	9	242	425	281	436	1.36e-08	47.8
Tritonibacter mobilis XTF-65_NHLHHGBD_01177	ABR72937.1	27.368	190	125	3	5	190	444	624	1.15e-16	73.2
Stappia indica XTF-106_DIBDBJEF_03073	AAV94935.1	27.362	307	204	10	471	770	44	338	1.65e-19	82.8
Roseibium marinum XTF-14_EOGGMKHL_05453	WP_011659284.1	27.362	307	167	11	6	269	8	301	1.03e-22	91.7
Vibrio fluvialis XTF-565_CEIGHANA_03807	OEU17621.1	27.35	117	74	5	72	180	525	638	3.76e-07	42.4
Pseudoalteromonas arabiensis XTF-599_EMGACCGA_02122	AAV97443.1	27.35	351	212	10	4	326	426	761	1.53e-27	105
Sphingopyxis soli XTF-92_JJEILAKK_02803	ABR72937.1	27.35	234	139	6	5	229	9	220	6.92e-21	86.7
Sphingopyxis soli XTF-92_JJEILAKK_02803	ACY02894.1	27.35	234	139	7	5	229	9	220	2.67e-19	81.6
Stappia indica XTF-106_DIBDBJEF_03842	AAV97443.1	27.342	395	221	17	29	386	3	368	5.03e-17	75.1
Maritimibacter alkaliphilus XTF-27_PABDIPJE_01071	OEU17621.1	27.338	139	86	5	60	185	525	661	1.29e-07	43.5
Maritimibacter alkaliphilus XTF-27_PABDIPJE_03194	ACV84065.1	27.338	278	164	9	1	250	1	268	1.32e-20	85.5
Staphylococcus equorum XTF-425_EEOHIIHN_00139	WP_007801186.1	27.333	150	80	7	15	153	152	283	1e-06	39.7
Tritonibacter mobilis XTF-65_NHLHHGBD_02333	AEQ39091.1	27.318	399	268	10	43	430	61	448	2.7e-32	119
Maritimibacter alkaliphilus XTF-27_PABDIPJE_01529	ACY01992.1	27.316	421	251	14	1	396	435	825	2.13e-24	97.1
Tritonibacter mobilis XTF-65_NHLHHGBD_00555	WP_011659284.1	27.304	293	177	8	1	267	1	283	1.59e-21	88.2
Qipengyuania flava XTF-262_PPCHGOHG_00750	AEQ39135.1	27.297	381	222	12	6	332	8	387	2.63e-23	93.2
Martelella mediterranea XTF-330_HPBEEJJC_01698	ACY02894.1	27.295	414	240	14	5	392	438	816	1.61e-27	106
Stappia indica XTF-106_DIBDBJEF_03013	ACV84065.1	27.294	425	247	19	5	406	440	825	2.3e-24	97.4
Stappia indica XTF-106_DIBDBJEF_01270	AAV94935.1	27.273	341	218	12	44	372	45	367	5.59e-21	85.1
Stappia indica XTF-106_DIBDBJEF_03496	AAV97197.1	27.273	363	227	14	613	966	6	340	6.44e-22	90.5
Maritimibacter alkaliphilus XTF-27_PABDIPJE_02571	ACY02894.1	27.273	319	208	7	5	312	438	743	4.07e-27	104
Maritimibacter alkaliphilus XTF-27_PABDIPJE_03200	ACV84065.1	27.273	198	120	8	6	191	11	196	9.89e-06	40
Martelella mediterranea XTF-330_HPBEEJJC_02925	ACY01992.1	27.273	198	134	2	6	201	444	633	2.04e-17	75.5
Martelella mediterranea XTF-330_HPBEEJJC_03570	WP_018697905.1	27.273	187	113	8	74	257	169	335	3.8e-09	47.8
Martelella mediterranea XTF-330_HPBEEJJC_04488	WP_011047333.1	27.273	110	74	4	84	188	80	188	1.24e-06	39.3
Martelella mediterranea XTF-330_HPBEEJJC_04861	ACV84065.1	27.273	154	105	3	11	162	435	583	3.77e-13	62.4
Halomonas zincidurans XTF-443_FOICNMJE_00504	WP_006937642.1	27.273	110	71	5	63	168	171	275	5.46e-08	44.3
Erythrobacter aureus XTF-504_OMAMHDEO_00730	WP_011659284.1	27.273	154	103	3	3	147	434	587	3.1e-11	56.2
Erythrobacter aureus XTF-504_OMAMHDEO_03287	ACY02894.1	27.273	88	62	1	10	95	506	593	6.64e-09	43.9
Pseudoalteromonas arabiensis XTF-599_EMGACCGA_02433	WP_026756701.1	27.273	121	83	3	53	171	156	273	2.13e-06	39.3
Maritimibacter alkaliphilus XTF-27_PABDIPJE_03809	AEQ39135.1	27.251	411	239	18	3	383	441	821	1.87e-23	94.4
Roseibium marinum XTF-14_EOGGMKHL_02726	ACY01992.1	27.236	246	163	8	5	242	444	681	1.2e-16	73.2
Roseibium marinum XTF-14_EOGGMKHL_05453	AEQ39135.1	27.23	213	142	6	7	213	444	649	7.25e-15	67.8
Qipengyuania flava XTF-262_PPCHGOHG_00961	WP_011659284.1	27.23	213	124	6	5	204	9	203	2.25e-10	53.9
Maritimibacter alkaliphilus XTF-27_PABDIPJE_03947	ABR72937.1	27.23	213	112	5	3	196	8	196	5.15e-16	71.2
Thalassospira profundimaris XTF-160_AHFIIHOH_02438	ACV84065.1	27.229	415	257	16	7	405	440	825	2.06e-28	109
Maritimibacter alkaliphilus XTF-27_PABDIPJE_00191	AAZ21486.1	27.228	202	128	9	43	241	38	223	9.2e-08	45.4
Thalassospira povalilytica XTF-606_CMGDIOHH_01955	WP_084618911.1	27.215	158	82	7	109	253	169	306	2.88e-06	39.3
Maritimibacter alkaliphilus XTF-27_PABDIPJE_03809	ACY02894.1	27.208	283	161	8	6	256	9	278	1.17e-16	73.6
Tritonibacter mobilis XTF-65_NHLHHGBD_03577	AAV97443.1	27.206	408	241	14	580	972	396	762	3.95e-24	100
Maritimibacter alkaliphilus XTF-27_PABDIPJE_02699	ACY01992.1	27.2	125	78	2	5	129	9	120	6.23e-13	56.6
Citrobacter braakii XTF-294_DPAILGHE_02903	AAZ22069.1	27.193	342	210	15	17	331	65	394	4.96e-28	105
Stappia indica XTF-106_DIBDBJEF_03255	ACY02894.1	27.189	217	137	7	2	209	435	639	2.72e-15	68.9
Nitratireductor aquibiodomus XTF-26_HPPLEGCD_03505	ACY01992.1	27.184	412	239	13	9	371	6	405	1.28e-23	95.1
Erythrobacter aureus XTF-504_OMAMHDEO_00730	ABR72937.1	27.177	379	208	14	6	324	8	378	1.33e-24	97.1
Nitratireductor aquibiodomus XTF-26_HPPLEGCD_02342	WP_028037226.1	27.174	92	52	1	32	108	28	119	8.22e-07	37
Pacificitalea manganoxidans XTF-281_JDEJJGIE_03184	AEQ39091.1	27.165	254	152	10	142	375	193	433	7.25e-14	63.9
Martelella mediterranea XTF-330_HPBEEJJC_04035	ABR72937.1	27.163	416	226	13	5	362	9	405	8.05e-30	113
Maritimibacter alkaliphilus XTF-27_PABDIPJE_03948	ACV84065.1	27.16	162	105	5	3	161	436	587	2.47e-11	56.6
Thalassospira profundimaris XTF-160_AHFIIHOH_00501	ACV84065.1	27.155	232	147	4	5	235	11	221	2.21e-22	91.3
Halomonas litopenaei XTF-114_IIIJGHCJ_02112	AAV97443.1	27.149	221	139	7	5	219	9	213	2.59e-13	62.8
Maritimibacter alkaliphilus XTF-27_PABDIPJE_04119	AAV94935.1	27.148	291	188	8	20	301	27	302	1.59e-18	77.8
Halomonas litopenaei XTF-114_IIIJGHCJ_01411	ACY02894.1	27.143	420	250	12	28	401	9	418	3.05e-30	115
Maritimibacter alkaliphilus XTF-27_PABDIPJE_02780	OEU17621.1	27.143	70	51	0	169	238	254	323	1.22e-06	40.4
Tritonibacter mobilis XTF-65_NHLHHGBD_02058	WP_011659284.1	27.139	409	245	11	6	388	436	817	3.47e-21	87.4
Halomonas litopenaei XTF-114_IIIJGHCJ_04452	AEQ39135.1	27.134	328	199	8	5	322	444	741	3.67e-21	87
Tritonibacter mobilis XTF-65_NHLHHGBD_01748	ACY02894.1	27.134	328	186	14	2	289	9	323	3.1e-18	77.8
Maritimibacter alkaliphilus XTF-27_PABDIPJE_03200	ACY01992.1	27.126	247	135	12	4	231	442	662	1.63e-08	49.3
Vibrio shilonii XTF-331_KPFCOLOM_03553	WP_075282486.1	27.119	118	78	5	65	180	164	275	1.59e-07	43.1
Citrobacter braakii XTF-294_DPAILGHE_04160	WP_005854984.1	27.119	118	78	5	56	171	161	272	1.49e-07	43.1
Halomonas zincidurans XTF-443_FOICNMJE_01772	AAV97443.1	27.114	343	214	10	36	362	472	794	2.96e-24	96.3
Roseibium marinum XTF-14_EOGGMKHL_02691	WP_011659284.1	27.11	391	223	12	12	353	8	385	1.45e-28	110
Vibrio neocaledonicus XTF-124_NDOADKJN_02463	WP_084618911.1	27.103	107	73	4	75	179	157	260	2.68e-08	45.4
Vibrio campbellii XTF-18_BGMKPBMA_03336	WP_084618911.1	27.103	107	73	4	75	179	157	260	2.08e-08	45.8
Halomonas zincidurans XTF-443_FOICNMJE_00504	WP_005854984.1	27.103	107	73	4	64	168	169	272	1.59e-06	39.7
Thalassospira povalilytica XTF-606_CMGDIOHH_00295	ACY02894.1	27.103	321	201	10	7	317	438	735	6.8e-21	86.3
Maritimibacter alkaliphilus XTF-27_PABDIPJE_03947	ABR72937.1	27.099	262	172	6	4	260	444	691	1.22e-14	67
Roseibium marinum XTF-14_EOGGMKHL_03369	ABR72937.1	27.094	203	133	3	5	205	444	633	3e-20	84.3
Pseudidiomarina homiensis XTF-235_EIEPBFGP_01993	AAV97443.1	27.089	347	219	11	3	325	425	761	2.12e-28	108
Tritonibacter mobilis XTF-65_NHLHHGBD_00556	WP_011659284.1	27.083	384	216	11	10	344	9	377	6.54e-28	107
Halomonas litopenaei XTF-114_IIIJGHCJ_02512	AAV97443.1	27.059	340	216	11	36	360	472	794	1.14e-21	88.2
Roseibium marinum XTF-14_EOGGMKHL_01185	AAZ22069.1	27.059	340	209	13	640	961	75	393	4.9e-21	89
Nitratireductor aquibiodomus XTF-26_HPPLEGCD_02177	WP_011047333.1	27.059	85	60	2	106	188	104	188	8.92e-06	36.6
Pseudoalteromonas lipolytica XTF-452_IFAJPFNC_03556	AEQ39091.1	27.059	255	152	9	174	422	211	437	4.08e-09	49.7
Halomonas litopenaei XTF-114_IIIJGHCJ_02022	AAV97443.1	27.056	377	239	9	5	353	10	378	1.55e-22	90.9
Staphylococcus equorum XTF-425_EEOHIIHN_01243	EAP77700.1	27.049	244	152	12	119	343	199	435	1.67e-11	56.6
Halomonas litopenaei XTF-114_IIIJGHCJ_03406	WP_011659284.1	27.041	392	212	12	8	345	7	378	2.92e-26	102
Tritonibacter mobilis XTF-65_NHLHHGBD_00556	ACY02894.1	27.041	392	232	11	4	351	3	384	6.2e-31	116
Halomonas zincidurans XTF-443_FOICNMJE_01635	AAV97443.1	27.039	233	150	7	30	253	10	231	4.49e-11	56.2
Nitratireductor kimnyeongensis XTF-62_OMHPLKBE_00977	AAV97443.1	27.033	418	249	13	569	956	370	761	2.81e-22	94.4
Stappia indica XTF-106_DIBDBJEF_03428	AAZ21215.1	27.027	111	76	1	18	123	9	119	1.29e-08	42.4
Nitratireductor kimnyeongensis XTF-62_OMHPLKBE_03879	ACY02894.1	27.027	407	267	13	12	404	438	828	4.1e-26	102
Thalassospira profundimaris XTF-160_AHFIIHOH_02127	ACY02894.1	27.016	248	164	6	156	390	393	636	5.17e-19	81.3
Staphylococcus equorum XTF-425_EEOHIIHN_01243	WP_044029245.1	27.016	248	149	11	119	344	199	436	6.77e-11	54.7
Nitratireductor aquibiodomus XTF-26_HPPLEGCD_02584	ABR72937.1	27.014	211	132	4	2	207	5	198	1.69e-16	72.8
Erythrobacter aureus XTF-504_OMAMHDEO_02426	ACY01992.1	27.014	211	132	8	13	207	438	642	6.4e-10	52
Nitratireductor kimnyeongensis XTF-62_OMHPLKBE_01087	ABR72937.1	27.014	211	132	4	2	207	5	198	1.21e-16	73.2
Tritonibacter mobilis XTF-65_NHLHHGBD_00551	ACY01992.1	27.014	211	132	6	10	209	449	648	1.86e-15	69.3
Martelella mediterranea XTF-330_HPBEEJJC_00644	AAV97443.1	27.007	411	233	15	557	945	397	762	3.45e-26	106
Qipengyuania flava XTF-262_PPCHGOHG_01022	ACV84065.1	27.003	337	195	13	10	321	439	749	3.04e-20	84.3
Tritonibacter mobilis XTF-65_NHLHHGBD_01476	AAZ22069.1	27.003	337	191	15	35	338	79	393	3.29e-22	89.4
Stappia indica XTF-106_DIBDBJEF_03013	ACY01992.1	26.991	226	146	5	4	228	8	215	4.49e-17	74.7
Marinobacter gudaonensis XTF-661_JMCKAIEB_03230	AEQ39135.1	26.989	352	208	11	2	337	441	759	8.67e-22	88.6
Maritimibacter alkaliphilus XTF-27_PABDIPJE_02699	ACY02894.1	26.984	126	79	2	5	130	9	121	1.69e-09	47
Martelella mediterranea XTF-330_HPBEEJJC_01907	WP_011659284.1	26.974	304	199	5	4	304	8	291	5.13e-26	102
Pacificitalea manganoxidans XTF-281_JDEJJGIE_02847	ABR72937.1	26.971	241	135	7	3	227	4	219	3.22e-18	78.2
Thalassospira povalilytica XTF-606_CMGDIOHH_01172	ACY02894.1	26.969	419	236	16	7	396	438	815	1.41e-24	97.8
Roseibium marinum XTF-14_EOGGMKHL_00410	WP_075282486.1	26.961	204	125	8	164	358	135	323	9.19e-06	38.5
Stappia indica XTF-106_DIBDBJEF_01010	AAV97443.1	26.953	256	169	4	10	255	3	250	8.54e-18	77.4
Sphingopyxis soli XTF-92_JJEILAKK_02803	AEQ39135.1	26.946	334	204	10	5	328	444	747	1.4e-22	91.7
Nitratireductor kimnyeongensis XTF-62_OMHPLKBE_03879	ACY01992.1	26.942	412	240	13	9	371	6	405	6.34e-24	95.9
Vibrio campbellii XTF-18_BGMKPBMA_03336	OEU17621.1	26.923	130	85	5	58	179	511	638	2.58e-07	42.7
Maritimibacter alkaliphilus XTF-27_PABDIPJE_02535	WP_044029245.1	26.923	182	114	8	226	398	270	441	2.39e-08	47
Pacificitalea manganoxidans XTF-281_JDEJJGIE_02847	ACV84065.1	26.923	208	123	4	8	203	440	630	3.38e-19	81.3
Martelella mediterranea XTF-330_HPBEEJJC_04293	AAZ21215.1	26.923	78	57	0	27	104	38	115	1.47e-06	36.2
Roseibium marinum XTF-14_EOGGMKHL_01525	AAV97443.1	26.906	223	127	9	6	211	9	212	3.44e-08	46.6
Roseibium marinum XTF-14_EOGGMKHL_00269	AEQ39135.1	26.905	420	254	16	9	406	440	828	9e-25	98.6
Halomonas litopenaei XTF-114_IIIJGHCJ_01411	ACV84065.1	26.895	409	261	15	26	417	438	825	5.04e-25	99.4
Nitratireductor aquibiodomus XTF-26_HPPLEGCD_03505	ACV84065.1	26.895	409	240	13	11	371	10	407	3.07e-29	112
Martelella mediterranea XTF-330_HPBEEJJC_01913	ACV84065.1	26.891	238	148	5	5	237	11	227	1.46e-22	91.7
Vibrio shilonii XTF-331_KPFCOLOM_03553	OEU17621.1	26.891	119	72	5	72	180	525	638	2.19e-06	40
Stappia indica XTF-106_DIBDBJEF_03100	ABR72937.1	26.887	212	132	7	4	210	444	637	2.93e-11	56.2
Bacillus mycoides XTF-11_NBCJHAFH_03534	WP_044029245.1	26.877	253	157	11	114	346	192	436	1.62e-12	59.7
Qipengyuania flava XTF-262_PPCHGOHG_01992	OEU17621.1	26.872	227	145	8	24	230	74	299	2.72e-09	48.5
Citrobacter braakii XTF-294_DPAILGHE_00090	AAV97443.1	26.872	227	154	7	6	227	4	223	2.88e-09	50.8
Martelella mediterranea XTF-330_HPBEEJJC_01698	WP_011659284.1	26.866	402	220	12	4	350	8	390	1.56e-25	100
Erythrobacter aureus XTF-504_OMAMHDEO_02274	ACY02894.1	26.861	309	176	9	40	317	8	297	1.56e-23	94.7
Maritimibacter alkaliphilus XTF-27_PABDIPJE_01757	KOO32714.1	26.857	175	113	6	52	219	188	354	4.52e-11	54.3
Roseibium marinum XTF-14_EOGGMKHL_01808	WP_011659284.1	26.852	324	202	12	5	316	438	738	1.41e-14	66.2
Pseudidiomarina homiensis XTF-235_EIEPBFGP_01504	WP_084618911.1	26.852	108	74	3	66	171	156	260	3.82e-08	44.7
Pseudidiomarina aquimaris XTF-347_AGBALGPM_00998	WP_084618911.1	26.852	108	74	3	66	171	156	260	3.82e-08	44.7
Tritonibacter mobilis XTF-65_NHLHHGBD_02936	WP_007801186.1	26.852	108	75	3	65	170	167	272	6.94e-06	37.7
Sphingopyxis soli XTF-92_JJEILAKK_01687	AEQ39135.1	26.852	432	249	14	26	396	8	433	2.37e-25	100
Martelella mediterranea XTF-330_HPBEEJJC_00280	ACY02894.1	26.847	406	252	10	5	391	438	817	9.8e-33	122
Martelella mediterranea XTF-330_HPBEEJJC_04853	AEQ39135.1	26.842	190	130	3	16	202	441	624	7.11e-14	65.1
Martelella mediterranea XTF-330_HPBEEJJC_04035	AEQ39135.1	26.814	317	195	11	5	310	444	734	5.19e-20	83.6
Roseibium marinum XTF-14_EOGGMKHL_03369	AEQ39135.1	26.809	235	140	5	4	229	8	219	3.44e-20	84.3
Roseibium marinum XTF-14_EOGGMKHL_00269	ACV84065.1	26.807	332	202	12	3	321	430	733	1.85e-22	91.3
Stappia indica XTF-106_DIBDBJEF_03428	AFS47241.1	26.804	97	66	2	31	122	22	118	2.24e-06	36.2
Maritimibacter alkaliphilus XTF-27_PABDIPJE_03194	ABR72937.1	26.804	194	119	8	11	193	444	625	2.12e-10	53.9
Erythrobacter aureus XTF-504_OMAMHDEO_02147	WP_011659284.1	26.804	97	64	2	5	101	438	527	2.01e-07	44.3
Stappia indica XTF-106_DIBDBJEF_01875	AAV97443.1	26.801	347	229	11	13	347	428	761	2.48e-17	75.5
Qipengyuania flava XTF-262_PPCHGOHG_00961	ACY02894.1	26.797	153	94	6	5	148	438	581	2.11e-07	44.3
Martelella mediterranea XTF-330_HPBEEJJC_01907	ACY02894.1	26.797	306	196	7	3	300	436	721	7.2e-24	95.5
Stappia indica XTF-106_DIBDBJEF_06075	AEQ39135.1	26.794	209	133	3	20	226	8	198	6.57e-17	74.7
Roseibium marinum XTF-14_EOGGMKHL_00269	ACY01992.1	26.794	418	250	15	11	404	442	827	1.45e-24	97.8
Nitratireductor aquibiodomus XTF-26_HPPLEGCD_03505	ACV84065.1	26.794	418	253	14	12	404	440	829	2.62e-29	112
Qipengyuania flava XTF-262_PPCHGOHG_00750	ACY01992.1	26.79	377	218	14	1	321	1	375	1.71e-22	90.5
Sphingopyxis soli XTF-92_JJEILAKK_01736	WP_011659284.1	26.79	377	218	11	4	335	9	372	1.23e-25	100
Roseibium marinum XTF-14_EOGGMKHL_00885	EAP77700.1	26.781	407	255	17	40	422	51	438	6.51e-26	100
Halomonas litopenaei XTF-114_IIIJGHCJ_04452	ACV84065.1	26.774	310	199	9	5	298	440	737	1.01e-20	85.9
Maritimibacter alkaliphilus XTF-27_PABDIPJE_01255	WP_011659284.1	26.772	254	171	6	4	252	438	681	6.39e-21	86.7
Marinobacter gudaonensis XTF-661_JMCKAIEB_03230	ACY01992.1	26.772	254	170	7	2	250	441	683	3.68e-18	77.4
Thalassospira profundimaris XTF-160_AHFIIHOH_02756	AAZ22069.1	26.769	325	209	9	447	752	79	393	1.38e-31	120
Tritonibacter mobilis XTF-65_NHLHHGBD_02058	ACY01992.1	26.764	411	251	12	6	392	442	826	1.02e-25	101
Qipengyuania flava XTF-262_PPCHGOHG_01022	AEQ39135.1	26.761	284	173	9	10	287	443	697	4.19e-21	87
Tritonibacter mobilis XTF-65_NHLHHGBD_00542	ACY01992.1	26.761	426	250	12	9	385	8	420	2.27e-26	103
Nitratireductor aquibiodomus XTF-26_HPPLEGCD_02584	ACV84065.1	26.756	299	189	10	6	293	440	719	2.19e-22	90.9
Nitratireductor kimnyeongensis XTF-62_OMHPLKBE_01087	ACV84065.1	26.756	299	189	10	6	293	440	719	2.85e-22	90.5
Sphingopyxis soli XTF-92_JJEILAKK_02448	WP_011659284.1	26.756	299	169	8	4	272	8	286	1.76e-21	87.8
Halomonas zincidurans XTF-443_FOICNMJE_03070	AAV97197.1	26.75	400	246	14	623	1016	1	359	3.17e-32	121
Roseibium marinum XTF-14_EOGGMKHL_02691	ACY01992.1	26.747	415	251	14	5	396	436	820	3.31e-29	112
Stappia indica XTF-106_DIBDBJEF_03013	ACY02894.1	26.744	430	240	16	5	404	438	822	9.52e-24	95.5
Maritimibacter alkaliphilus XTF-27_PABDIPJE_02535	EAP77700.1	26.744	258	156	13	156	398	202	441	5.49e-09	48.9
Vibrio neocaledonicus XTF-124_NDOADKJN_00968	AAV97443.1	26.741	359	230	11	7	345	426	771	9.03e-19	79.7
Martelella mediterranea XTF-330_HPBEEJJC_01913	AEQ39135.1	26.74	273	163	9	5	265	9	256	1.59e-19	82.4
Pacificitalea manganoxidans XTF-281_JDEJJGIE_02207	AKS25183.1	26.733	101	65	4	17	109	109	208	5.87e-06	35.4
Martelella mediterranea XTF-330_HPBEEJJC_04853	ABR72937.1	26.728	217	150	3	13	226	438	648	1.72e-15	70.1
Roseibium marinum XTF-14_EOGGMKHL_02713	ACV84065.1	26.724	348	207	14	5	337	440	754	2.98e-19	81.3
Thalassospira profundimaris XTF-160_AHFIIHOH_00501	ACY02894.1	26.724	232	148	4	5	235	9	219	1.05e-20	85.9
Thalassospira profundimaris XTF-160_AHFIIHOH_00501	ABR72937.1	26.724	232	148	4	5	235	9	219	9.05e-19	80.1
Vibrio neocaledonicus XTF-124_NDOADKJN_03186	WP_007801186.1	26.712	146	104	2	149	294	136	278	1.43e-11	56.2
Maritimibacter alkaliphilus XTF-27_PABDIPJE_02699	ACV84065.1	26.712	146	87	3	3	142	438	569	3.6e-14	60.5
Halomonas zincidurans XTF-443_FOICNMJE_00349	ACY02894.1	26.712	292	194	7	9	292	423	702	5.6e-22	90.1
Bacillus mycoides XTF-11_NBCJHAFH_03641	OLQ07620.1	26.708	161	97	6	117	259	555	712	6.02e-06	39.3
Stappia indica XTF-106_DIBDBJEF_04372	AAZ22069.1	26.705	352	220	12	656	983	81	418	1.39e-22	93.6
Bacillus mycoides XTF-11_NBCJHAFH_02511	AAV97443.1	26.702	382	242	11	5	360	425	794	2.28e-34	125
Roseibium marinum XTF-14_EOGGMKHL_01808	ACY02894.1	26.702	191	126	6	5	190	438	619	8.95e-13	60.8
Tritonibacter mobilis XTF-65_NHLHHGBD_01177	WP_011659284.1	26.702	382	221	12	4	337	8	378	1.98e-24	97.1
Stappia indica XTF-106_DIBDBJEF_03781	ACY02894.1	26.7	397	230	15	2	350	1	384	2.07e-21	88.2
Halomonas litopenaei XTF-114_IIIJGHCJ_01785	AAV97443.1	26.7	397	247	13	4	372	9	389	2.23e-19	81.6
Halomonas litopenaei XTF-114_IIIJGHCJ_02772	WP_011659284.1	26.699	412	253	14	4	394	438	821	3.47e-24	96.3
Roseibium marinum XTF-14_EOGGMKHL_02691	AEQ39135.1	26.698	427	245	13	12	386	8	418	5.85e-29	111
Nitratireductor aquibiodomus XTF-26_HPPLEGCD_03505	WP_011659284.1	26.698	427	252	13	6	404	432	825	8.2e-23	92.4
Vibrio fluvialis XTF-565_CEIGHANA_01123	AAV97443.1	26.697	221	150	7	12	227	10	223	1.73e-08	48.5
Sphingopyxis soli XTF-92_JJEILAKK_01687	ACV84065.1	26.697	442	237	17	26	396	10	435	9.62e-23	92
Maritimibacter alkaliphilus XTF-27_PABDIPJE_01255	ABR72937.1	26.692	266	176	7	4	264	444	695	9.17e-25	98.2
Roseibium marinum XTF-14_EOGGMKHL_04803	ABR72937.1	26.689	296	171	9	5	270	9	288	6.02e-21	86.7
Tritonibacter mobilis XTF-65_NHLHHGBD_00542	ACV84065.1	26.683	401	223	13	9	356	10	392	2.65e-29	111
Tritonibacter mobilis XTF-65_NHLHHGBD_00556	AEQ39135.1	26.683	416	236	15	10	374	9	406	7.6e-27	104
Maritimibacter alkaliphilus XTF-27_PABDIPJE_02571	ACV84065.1	26.667	270	178	7	5	268	440	695	3.16e-26	102
Tritonibacter mobilis XTF-65_NHLHHGBD_00556	ABR72937.1	26.667	405	223	14	10	360	9	393	7.14e-32	119
Nitratireductor kimnyeongensis XTF-62_OMHPLKBE_03879	ACV84065.1	26.65	409	241	13	11	371	10	407	4.01e-29	111
Maritimibacter alkaliphilus XTF-27_PABDIPJE_04273	WP_011659284.1	26.649	379	220	13	8	339	9	376	1.03e-23	95.1
Pacificitalea manganoxidans XTF-281_JDEJJGIE_00896	AAZ22069.1	26.648	349	211	14	636	961	67	393	6.56e-19	82.4
Tritonibacter mobilis XTF-65_NHLHHGBD_02058	ABR72937.1	26.642	274	167	7	8	261	9	268	5.79e-24	95.9
Thalassospira profundimaris XTF-160_AHFIIHOH_00501	ACV84065.1	26.634	413	252	15	3	392	438	822	7.94e-27	104
Thalassospira profundimaris XTF-160_AHFIIHOH_02127	ACV84065.1	26.633	199	126	6	198	383	440	631	4.08e-14	65.9
Stappia indica XTF-106_DIBDBJEF_04394	ACV84065.1	26.627	338	179	12	6	313	440	738	2.29e-17	75.1
Maritimibacter alkaliphilus XTF-27_PABDIPJE_03200	ACY02894.1	26.623	154	99	2	418	569	440	581	1.62e-09	52.4
Tritonibacter mobilis XTF-65_NHLHHGBD_02058	ACV84065.1	26.619	417	261	11	2	395	434	828	9.36e-31	116
Halomonas litopenaei XTF-114_IIIJGHCJ_00968	AAV97197.1	26.617	402	241	13	614	1004	1	359	2.36e-33	124
Martelella mediterranea XTF-330_HPBEEJJC_04861	ACY02894.1	26.616	263	158	11	12	257	434	678	2.1e-16	72.8
Halomonas litopenaei XTF-114_IIIJGHCJ_01872	WP_005854984.1	26.613	124	80	5	63	178	168	288	3.08e-06	38.9
Roseibium marinum XTF-14_EOGGMKHL_03521	AAV97443.1	26.613	248	157	9	2	241	5	235	1.73e-10	53.9
Vibrio fluvialis XTF-565_CEIGHANA_03807	WP_084618911.1	26.613	124	86	4	59	180	140	260	2.17e-08	45.4
Sphingopyxis soli XTF-92_JJEILAKK_00678	WP_084618911.1	26.613	124	79	5	151	266	154	273	6.61e-06	38.5
Stappia indica XTF-106_DIBDBJEF_03255	AEQ39135.1	26.606	327	216	12	3	317	442	756	3.36e-14	65.5
Roseibium marinum XTF-14_EOGGMKHL_05453	ACY02894.1	26.603	312	184	11	4	281	6	306	1.41e-22	91.3
Qipengyuania flava XTF-262_PPCHGOHG_01022	ABR72937.1	26.601	203	131	5	2	199	435	624	3.31e-18	78.2
Roseibium marinum XTF-14_EOGGMKHL_02713	WP_011659284.1	26.592	267	179	8	5	263	438	695	3.71e-16	71.6
Martelella mediterranea XTF-330_HPBEEJJC_01823	AEQ39135.1	26.592	267	167	13	8	259	444	696	3.4e-08	46.6
Erythrobacter aureus XTF-504_OMAMHDEO_02426	ACV84065.1	26.59	346	194	10	17	309	9	347	5.54e-24	95.5
Thalassospira povalilytica XTF-606_CMGDIOHH_00566	ACV84065.1	26.588	425	255	14	3	407	438	825	8.95e-29	110
Thalassospira profundimaris XTF-160_AHFIIHOH_02438	AEQ39135.1	26.577	222	131	6	7	218	9	208	1.38e-14	67
Maritimibacter alkaliphilus XTF-27_PABDIPJE_02699	ACY01992.1	26.573	143	93	2	2	142	441	573	2.87e-16	66.2
Martelella mediterranea XTF-330_HPBEEJJC_01090	AAV97443.1	26.562	384	261	7	3	369	9	388	2.77e-29	111
Tritonibacter mobilis XTF-65_NHLHHGBD_00555	ACY01992.1	26.562	256	169	7	2	249	437	681	3.61e-18	77.8
Erythrobacter aureus XTF-504_OMAMHDEO_00730	AEQ39135.1	26.558	369	217	11	6	321	8	375	7.37e-25	97.8
Marinobacter gudaonensis XTF-661_JMCKAIEB_00197	ACY02894.1	26.555	418	246	16	3	397	436	815	4.4e-24	96.3
Sphingopyxis soli XTF-92_JJEILAKK_01012	WP_084618911.1	26.549	113	81	2	45	157	155	265	1.75e-06	39.3
Roseibium marinum XTF-14_EOGGMKHL_02691	ABR72937.1	26.546	388	229	11	12	353	8	385	5.94e-31	117
Roseibium marinum XTF-14_EOGGMKHL_03044	WP_011659284.1	26.538	260	152	6	11	254	9	245	1.28e-18	79.7
Nitratireductor aquibiodomus XTF-26_HPPLEGCD_03505	ACY02894.1	26.536	407	269	13	12	404	438	828	3.82e-25	99.8
Thalassospira povalilytica XTF-606_CMGDIOHH_03074	AAV97197.1	26.536	358	238	12	1	349	1	342	6.02e-21	84.7
Nitratireductor kimnyeongensis XTF-62_OMHPLKBE_00816	AAV97443.1	26.536	358	229	11	1	334	418	765	8.16e-20	82.8
Tritonibacter mobilis XTF-65_NHLHHGBD_01206	AAV97197.1	26.536	358	232	11	434	782	18	353	1.47e-25	100
Tritonibacter mobilis XTF-65_NHLHHGBD_02058	ACY02894.1	26.536	407	265	11	2	390	432	822	4.33e-31	117
Nitratireductor aquibiodomus XTF-26_HPPLEGCD_04062	AAZ21486.1	26.509	381	243	12	428	800	6	357	3.36e-26	102
Stappia indica XTF-106_DIBDBJEF_07178	AFS47241.1	26.506	83	59	2	23	104	23	104	4.51e-07	38.9
Bacillus mycoides XTF-11_NBCJHAFH_03065	WP_044029245.1	26.506	249	159	10	128	358	196	438	3.77e-10	52.4
Qipengyuania flava XTF-262_PPCHGOHG_00199	WP_084618911.1	26.496	117	84	2	25	141	153	267	2.53e-07	41.6
Staphylococcus equorum XTF-425_EEOHIIHN_00516	OEU17621.1	26.49	151	95	7	9	144	485	634	9.92e-08	43.9
Nitratireductor kimnyeongensis XTF-62_OMHPLKBE_04005	WP_018697905.1	26.486	185	115	6	111	293	170	335	1.06e-09	50.1
Stappia indica XTF-106_DIBDBJEF_04369	AAV97443.1	26.471	374	247	10	36	389	10	375	5.15e-24	96.3
Tritonibacter mobilis XTF-65_NHLHHGBD_03913	ACY01992.1	26.457	223	149	4	4	224	444	653	1.27e-19	82
Roseibium marinum XTF-14_EOGGMKHL_03044	ACY01992.1	26.45	431	270	12	3	419	436	833	5.49e-28	108
Sphingopyxis soli XTF-92_JJEILAKK_00096	WP_084618911.1	26.437	174	100	9	50	209	157	316	3.67e-07	41.2
Martelella mediterranea XTF-330_HPBEEJJC_01119	AEQ39135.1	26.42	405	242	15	5	383	444	818	1.83e-22	91.3
Martelella mediterranea XTF-330_HPBEEJJC_01119	ACY02894.1	26.42	405	246	16	5	383	438	816	1.81e-22	91.3
Pseudidiomarina homiensis XTF-235_EIEPBFGP_01504	WP_005854984.1	26.415	159	104	8	18	171	122	272	7.09e-07	40.8
Pseudidiomarina aquimaris XTF-347_AGBALGPM_00998	WP_005854984.1	26.415	159	104	8	18	171	122	272	7.09e-07	40.8
Tritonibacter mobilis XTF-65_NHLHHGBD_00551	ACY02894.1	26.415	318	199	12	5	309	438	733	3.62e-13	62.4
Sphingopyxis soli XTF-92_JJEILAKK_03211	AEQ39135.1	26.41	390	223	12	8	341	8	389	1.76e-19	82
Maritimibacter alkaliphilus XTF-27_PABDIPJE_03194	ACY02894.1	26.408	284	176	9	10	267	8	284	1.72e-16	72.8
Halomonas litopenaei XTF-114_IIIJGHCJ_02744	WP_075282486.1	26.404	178	119	7	100	269	167	340	9.77e-06	38.1
Thalassospira profundimaris XTF-160_AHFIIHOH_02751	AAV97197.1	26.404	356	241	11	1	349	1	342	2.77e-21	85.9
Maritimibacter alkaliphilus XTF-27_PABDIPJE_02699	ABR72937.1	26.4	125	79	2	5	129	9	120	2.78e-11	52
Vibrio campbellii XTF-18_BGMKPBMA_03336	WP_006937642.1	26.396	197	121	8	64	258	164	338	1.82e-10	52
Martelella mediterranea XTF-330_HPBEEJJC_01698	AEQ39135.1	26.396	394	211	14	4	342	8	377	3.64e-26	102
Halomonas zincidurans XTF-443_FOICNMJE_00349	ACV84065.1	26.392	413	256	15	25	417	440	824	6.3e-25	99
Erythrobacter aureus XTF-504_OMAMHDEO_02426	WP_011659284.1	26.377	345	200	9	17	311	7	347	7.48e-24	95.1
Tritonibacter mobilis XTF-65_NHLHHGBD_01784	EAP77700.1	26.374	182	115	8	224	396	270	441	2.37e-08	47
Pseudoalteromonas lipolytica XTF-452_IFAJPFNC_00921	AEQ39091.1	26.36	239	161	7	127	354	206	440	2.63e-14	65.1
Sphingopyxis soli XTF-92_JJEILAKK_01736	ACV84065.1	26.357	387	227	12	4	345	11	384	3.77e-25	99.4
Sphingopyxis soli XTF-92_JJEILAKK_03214	ACY01992.1	26.354	277	166	13	2	264	444	696	3e-15	68.9
Pseudoalteromonas arabiensis XTF-599_EMGACCGA_02433	WP_018697905.1	26.344	186	116	5	67	250	169	335	7.29e-10	50.1
Qipengyuania flava XTF-262_PPCHGOHG_00629	AAV97443.1	26.331	357	229	11	34	381	463	794	9.23e-23	92
Thalassospira povalilytica XTF-606_CMGDIOHH_03069	AAZ22069.1	26.331	357	233	10	446	782	79	425	4.8e-32	122
Qipengyuania flava XTF-262_PPCHGOHG_00937	EAP77700.1	26.316	285	185	11	280	560	183	446	5.53e-07	43.5
Maritimibacter alkaliphilus XTF-27_PABDIPJE_02634	AAV97443.1	26.316	228	130	9	144	344	161	377	1.34e-09	50.8
Thalassospira povalilytica XTF-606_CMGDIOHH_03074	AAV97443.1	26.316	304	200	10	40	336	475	761	5.78e-17	73.9
Sphingopyxis soli XTF-92_JJEILAKK_01687	WP_011659284.1	26.316	152	104	2	25	168	436	587	1.41e-11	57.4
Nitratireductor aquibiodomus XTF-26_HPPLEGCD_00114	ACY02894.1	26.296	270	161	9	12	252	8	268	6.64e-15	67.8
Bacillus mycoides XTF-11_NBCJHAFH_03719	OLQ07620.1	26.293	464	258	17	3	395	2581	3031	1.16e-33	125
Martelella mediterranea XTF-330_HPBEEJJC_04861	ABR72937.1	26.289	194	133	5	6	195	433	620	2.95e-13	62.8
Thalassospira profundimaris XTF-160_AHFIIHOH_01324	EAP77700.1	26.275	255	149	12	151	394	215	441	4.09e-10	52.4
Stappia indica XTF-106_DIBDBJEF_05399	WP_011659284.1	26.263	297	178	7	11	280	1	283	5.61e-18	77.8
Halomonas litopenaei XTF-114_IIIJGHCJ_03939	ACY02894.1	26.263	297	171	8	33	302	8	283	2.29e-21	88.6
Halomonas zincidurans XTF-443_FOICNMJE_02225	ABR72937.1	26.263	198	120	3	7	194	444	625	1.85e-17	75.9
Marinobacter gudaonensis XTF-661_JMCKAIEB_01026	WP_075282486.1	26.263	198	122	9	68	263	164	339	3.58e-06	38.9
Qipengyuania flava XTF-262_PPCHGOHG_00750	ACY02894.1	26.26	377	208	12	6	321	8	375	4.36e-22	89.4
Roseibium marinum XTF-14_EOGGMKHL_00539	AAV97443.1	26.257	358	222	12	11	345	425	763	2.05e-14	66.2
Roseibium marinum XTF-14_EOGGMKHL_02177	AAZ22069.1	26.25	240	152	10	586	812	167	394	1.9e-12	61.6
Maritimibacter alkaliphilus XTF-27_PABDIPJE_01757	WP_006937642.1	26.25	160	111	4	24	181	126	280	7e-06	38.1
Tritonibacter mobilis XTF-65_NHLHHGBD_02131	ACV84065.1	26.25	320	210	9	11	324	440	739	2.46e-23	93.6
Stappia indica XTF-106_DIBDBJEF_03781	AEQ39135.1	26.238	404	223	15	2	350	1	384	1.49e-25	100
Halomonas zincidurans XTF-443_FOICNMJE_02989	WP_011659284.1	26.238	202	134	4	2	198	7	198	1.55e-18	79.3
Thalassospira profundimaris XTF-160_AHFIIHOH_01421	WP_018697905.1	26.23	183	114	7	91	270	169	333	6.57e-08	44.3
Thalassospira povalilytica XTF-606_CMGDIOHH_02081	WP_018697905.1	26.23	183	114	7	91	270	169	333	8.16e-08	43.9
Tritonibacter mobilis XTF-65_NHLHHGBD_01784	WP_044029245.1	26.23	183	114	9	224	396	270	441	4.51e-09	49.3
Marinobacter gudaonensis XTF-661_JMCKAIEB_00197	ACV84065.1	26.23	427	253	15	3	406	438	825	5.34e-24	96.3
Maritimibacter alkaliphilus XTF-27_PABDIPJE_01255	ACY01992.1	26.225	408	258	12	4	392	444	827	1.65e-24	97.4
Tritonibacter mobilis XTF-65_NHLHHGBD_00852	AEQ39135.1	26.225	347	210	8	4	339	433	744	1.27e-24	97.8
Sphingopyxis soli XTF-92_JJEILAKK_03211	ABR72937.1	26.225	408	237	14	1	352	1	400	7.05e-20	83.2
Maritimibacter alkaliphilus XTF-27_PABDIPJE_03947	AEQ39135.1	26.217	267	168	9	4	260	444	691	3.09e-13	62.8
Roseibium marinum XTF-14_EOGGMKHL_01808	ACV84065.1	26.211	351	223	12	5	336	440	773	9.07e-20	82.4
Roseibium marinum XTF-14_EOGGMKHL_05097	EAP76001.1	26.207	145	96	6	64	201	45	185	1.55e-07	42
Martelella mediterranea XTF-330_HPBEEJJC_03570	WP_026756701.1	26.19	126	86	5	74	196	170	291	2.1e-06	39.7
Sphingopyxis soli XTF-92_JJEILAKK_03214	ABR72937.1	26.19	210	123	5	2	199	9	198	3.01e-17	75.1
Maritimibacter alkaliphilus XTF-27_PABDIPJE_00313	AAV97197.1	26.184	359	220	11	615	963	6	329	2.45e-25	100
Vibrio shilonii XTF-331_KPFCOLOM_03553	WP_084618911.1	26.168	107	74	4	76	180	157	260	1.89e-07	42.7
Marinobacter gudaonensis XTF-661_JMCKAIEB_01026	WP_084618911.1	26.168	107	74	4	79	183	157	260	2.06e-07	42.7
Thalassospira profundimaris XTF-160_AHFIIHOH_00268	AAZ22069.1	26.163	344	217	11	632	958	70	393	1.38e-21	90.5
Sphingopyxis soli XTF-92_JJEILAKK_03211	ACV84065.1	26.163	344	199	12	8	302	10	347	1.01e-18	79.7
Thalassospira profundimaris XTF-160_AHFIIHOH_02438	ACY02894.1	26.161	409	254	12	7	397	438	816	2.86e-23	94
Qipengyuania flava XTF-262_PPCHGOHG_02117	OEU17621.1	26.154	130	80	5	65	184	525	648	2.84e-06	39.3
Nitratireductor aquibiodomus XTF-26_HPPLEGCD_00504	AAZ22069.1	26.154	325	210	10	647	955	83	393	1.8e-21	90.1
Maritimibacter alkaliphilus XTF-27_PABDIPJE_01529	ACV84065.1	26.154	390	221	13	9	346	10	384	3.75e-26	102
Stappia indica XTF-106_DIBDBJEF_03653	OEU17621.1	26.147	218	133	7	56	250	105	317	1.4e-08	46.6
Martelella mediterranea XTF-330_HPBEEJJC_01282	AAZ21486.1	26.147	218	137	9	43	258	38	233	9.99e-08	45.1
Pseudoalteromonas lipolytica XTF-452_IFAJPFNC_01795	AEQ39091.1	26.141	241	159	8	127	354	206	440	2.32e-11	56.2
Stappia indica XTF-106_DIBDBJEF_01875	AAV94935.1	26.136	264	180	8	92	347	82	338	5.2e-12	58.2
Tritonibacter mobilis XTF-65_NHLHHGBD_01476	AAV94935.1	26.136	264	171	13	4	255	10	261	3.55e-10	52.4
Pseudoalteromonas lipolytica XTF-452_IFAJPFNC_03311	WP_084618911.1	26.115	157	103	4	192	341	107	257	7.79e-07	41.6
Pseudoalteromonas arabiensis XTF-599_EMGACCGA_02913	WP_084618911.1	26.115	157	103	5	192	341	107	257	2.56e-07	43.1
Halomonas zincidurans XTF-443_FOICNMJE_02658	AAV97443.1	26.11	383	240	13	5	358	10	378	1.09e-15	70.1
Tritonibacter mobilis XTF-65_NHLHHGBD_00571	ACV84065.1	26.108	406	235	13	4	364	10	395	8.75e-28	107
Nitratireductor kimnyeongensis XTF-62_OMHPLKBE_01087	ABR72937.1	26.106	226	149	4	6	229	444	653	2.3e-19	81.6
Halomonas zincidurans XTF-443_FOICNMJE_02989	ABR72937.1	26.104	249	166	7	4	245	444	681	1.26e-22	91.7
Sphingopyxis soli XTF-92_JJEILAKK_01055	ACV84065.1	26.101	318	202	8	25	330	438	734	1.41e-17	76.3
Tritonibacter mobilis XTF-65_NHLHHGBD_00266	AAV97197.1	26.1	341	218	12	635	967	40	354	1.34e-21	89.4
Maritimibacter alkaliphilus XTF-27_PABDIPJE_03823	ACY01992.1	26.087	253	163	6	13	254	438	677	6.96e-16	71.2
Erythrobacter aureus XTF-504_OMAMHDEO_00730	ACY02894.1	26.087	345	189	12	6	291	8	345	2.91e-22	90.1
Sphingopyxis soli XTF-92_JJEILAKK_01687	AEQ39135.1	26.077	418	225	16	21	388	434	817	9.52e-18	76.6
Maritimibacter alkaliphilus XTF-27_PABDIPJE_03338	AEQ39135.1	26.076	395	217	15	26	370	9	378	1.03e-20	86.3
Stappia indica XTF-106_DIBDBJEF_01875	AAZ22069.1	26.073	303	191	10	88	360	116	415	7.4e-19	79.3
Thalassospira profundimaris XTF-160_AHFIIHOH_00501	AEQ39135.1	26.068	234	147	6	5	235	9	219	3.21e-17	75.1
Pacificitalea manganoxidans XTF-281_JDEJJGIE_00500	AAV97443.1	26.068	234	153	6	36	264	5	223	3.77e-06	40.4
Thalassospira profundimaris XTF-160_AHFIIHOH_03192	ACY02894.1	26.065	399	246	11	24	400	438	809	1.8e-21	88.6
Erythrobacter aureus XTF-504_OMAMHDEO_02172	EAP77700.1	26.056	284	186	12	280	559	183	446	1.17e-06	42.4
Thalassospira povalilytica XTF-606_CMGDIOHH_03074	AAZ21486.1	26.048	334	209	11	8	325	6	317	1.95e-27	103
Halomonas litopenaei XTF-114_IIIJGHCJ_00197	AEQ39135.1	26.047	430	257	11	9	387	7	426	7.28e-27	104
Nitratireductor kimnyeongensis XTF-62_OMHPLKBE_03879	WP_011659284.1	26.047	430	259	13	2	404	428	825	7.21e-22	89.7
Maritimibacter alkaliphilus XTF-27_PABDIPJE_01071	WP_018697905.1	26.042	192	112	6	62	246	167	335	2.69e-08	45.1
Erythrobacter aureus XTF-504_OMAMHDEO_02426	AEQ39135.1	26.042	192	118	7	19	197	444	624	6.53e-09	48.9
Sphingopyxis soli XTF-92_JJEILAKK_01687	ACY01992.1	26.034	411	231	14	26	371	8	410	9.27e-21	86.3
Halomonas litopenaei XTF-114_IIIJGHCJ_03406	ACY01992.1	26.033	242	168	4	10	248	444	677	1.53e-18	79.3
Roseibium marinum XTF-14_EOGGMKHL_02691	ACV84065.1	26.03	461	273	13	12	420	10	454	4.77e-33	123
Tritonibacter mobilis XTF-65_NHLHHGBD_00555	ACV84065.1	26.027	292	179	8	2	267	5	285	3.18e-23	93.2
Marinobacter gudaonensis XTF-661_JMCKAIEB_03230	ACV84065.1	26.027	219	140	6	3	216	438	639	1.45e-16	72.4
Halomonas litopenaei XTF-114_IIIJGHCJ_00197	ABR72937.1	26.02	392	225	12	8	346	6	385	1.4e-27	106
Martelella mediterranea XTF-330_HPBEEJJC_01698	ACV84065.1	26.02	392	211	12	4	340	10	377	3.35e-29	111
Maritimibacter alkaliphilus XTF-27_PABDIPJE_03200	AEQ39135.1	25.98	204	135	6	6	201	9	204	3.98e-06	41.6
Martelella mediterranea XTF-330_HPBEEJJC_01698	AEQ39135.1	25.98	408	263	8	5	399	444	825	5.23e-27	105
Martelella mediterranea XTF-330_HPBEEJJC_04853	ACV84065.1	25.98	408	245	12	18	378	10	407	2.13e-26	103
Qipengyuania flava XTF-262_PPCHGOHG_00750	WP_011659284.1	25.974	154	105	3	3	147	434	587	2.55e-11	56.2
Maritimibacter alkaliphilus XTF-27_PABDIPJE_03200	ACV84065.1	25.974	154	100	3	418	569	442	583	2.67e-08	48.5
Halomonas zincidurans XTF-443_FOICNMJE_00349	ACV84065.1	25.971	412	240	16	24	385	10	406	4.03e-25	99.8
Vibrio campbellii XTF-18_BGMKPBMA_03177	AAV97443.1	25.967	362	229	12	7	345	426	771	3.84e-18	77.8
Qipengyuania flava XTF-262_PPCHGOHG_00961	ABR72937.1	25.962	208	123	6	5	199	9	198	5.78e-09	49.3
Sphingopyxis soli XTF-92_JJEILAKK_01055	ACY02894.1	25.952	289	176	11	25	293	436	706	1.65e-13	63.5
Sphingopyxis soli XTF-92_JJEILAKK_01687	ABR72937.1	25.952	420	238	13	26	381	8	418	1.59e-24	97.4
Thalassospira povalilytica XTF-606_CMGDIOHH_00295	ACV84065.1	25.949	316	203	8	7	313	440	733	2.43e-21	87.4
Thalassospira povalilytica XTF-606_CMGDIOHH_00295	ABR72937.1	25.949	316	200	8	7	313	444	734	2.03e-18	78.6
Thalassospira profundimaris XTF-160_AHFIIHOH_01324	WP_044029245.1	25.946	185	116	9	220	394	268	441	8.42e-08	45.1
Halomonas zincidurans XTF-443_FOICNMJE_00379	ABR72937.1	25.943	212	153	3	2	211	442	651	3.92e-15	68.6
Marinobacter gudaonensis XTF-661_JMCKAIEB_00257	OEU17621.1	25.94	266	155	12	31	275	73	317	4.22e-08	45.4
Stappia indica XTF-106_DIBDBJEF_00531	AAV97443.1	25.938	320	194	10	144	428	84	395	4.88e-08	46.6
Nitratireductor aquibiodomus XTF-26_HPPLEGCD_02862	AAV94935.1	25.937	347	224	11	31	359	35	366	7.78e-19	78.6
Tritonibacter mobilis XTF-65_NHLHHGBD_02131	ACY01992.1	25.935	428	254	12	8	385	6	420	1.72e-24	97.1
Martelella mediterranea XTF-330_HPBEEJJC_01698	WP_011659284.1	25.926	405	258	9	5	394	438	815	5.44e-23	92.8
Martelella mediterranea XTF-330_HPBEEJJC_01823	ACV84065.1	25.926	378	212	12	7	328	10	375	8.85e-24	94.7
Martelella mediterranea XTF-330_HPBEEJJC_01823	ACY02894.1	25.926	135	88	3	8	135	438	567	6.54e-08	45.8
Halomonas zincidurans XTF-443_FOICNMJE_02225	ACY01992.1	25.926	243	167	6	7	245	444	677	6.96e-16	70.9
Tritonibacter mobilis XTF-65_NHLHHGBD_00571	AEQ39135.1	25.917	409	241	13	5	386	444	817	3.9e-20	84.3
Pacificitalea manganoxidans XTF-281_JDEJJGIE_02847	ACY01992.1	25.909	220	151	3	8	225	444	653	4.23e-18	77.8
Maritimibacter alkaliphilus XTF-27_PABDIPJE_03200	ABR72937.1	25.907	193	127	4	418	607	446	625	3.92e-10	54.7
Citrobacter braakii XTF-294_DPAILGHE_02903	AAV97443.1	25.905	359	217	12	3	332	425	763	3.49e-21	86.7
Martelella mediterranea XTF-330_HPBEEJJC_00955	AAV97443.1	25.891	421	276	8	13	431	2	388	4.16e-30	115
Vibrio neocaledonicus XTF-124_NDOADKJN_02463	WP_006937642.1	25.888	197	122	8	64	258	164	338	2.11e-10	51.6
Nitratireductor aquibiodomus XTF-26_HPPLEGCD_02342	AAZ21215.1	25.882	85	63	0	24	108	35	119	1.19e-06	36.6
Maritimibacter alkaliphilus XTF-27_PABDIPJE_01255	AEQ39135.1	25.879	398	258	11	4	385	444	820	7.67e-26	101
Nitratireductor kimnyeongensis XTF-62_OMHPLKBE_01087	ACY02894.1	25.879	398	212	16	5	346	8	378	1.36e-21	88.6
Tritonibacter mobilis XTF-65_NHLHHGBD_00555	WP_011659284.1	25.879	398	238	15	9	378	438	806	6.12e-16	70.9
Maritimibacter alkaliphilus XTF-27_PABDIPJE_00313	AAZ22069.1	25.846	325	210	8	656	963	83	393	5.37e-24	97.8
Nitratireductor kimnyeongensis XTF-62_OMHPLKBE_01523	AAZ22069.1	25.846	325	211	10	646	954	83	393	4.73e-21	89
Maritimibacter alkaliphilus XTF-27_PABDIPJE_01523	AEQ39091.1	25.839	298	196	10	85	366	158	446	5.64e-15	67.4
Stappia indica XTF-106_DIBDBJEF_03781	ABR72937.1	25.837	418	245	14	2	369	1	403	3.26e-27	105
Tritonibacter mobilis XTF-65_NHLHHGBD_03913	AEQ39135.1	25.833	240	134	6	3	226	8	219	1.74e-18	78.6
Stappia indica XTF-106_DIBDBJEF_06075	ACV84065.1	25.822	426	258	12	19	424	438	825	4.76e-24	96.7
Roseibium marinum XTF-14_EOGGMKHL_02691	ACY02894.1	25.822	426	247	13	8	400	433	822	1.93e-28	109
Sphingopyxis soli XTF-92_JJEILAKK_03211	AEQ39135.1	25.818	275	176	9	7	266	442	703	1.83e-10	53.9
Nitratireductor kimnyeongensis XTF-62_OMHPLKBE_00816	AAV94935.1	25.815	368	234	12	13	359	17	366	1.31e-19	80.9
Vibrio neocaledonicus XTF-124_NDOADKJN_03186	WP_009805585.1	25.806	124	90	1	171	294	157	278	3.72e-11	55.1
Halomonas zincidurans XTF-443_FOICNMJE_00504	WP_018697905.1	25.806	186	117	6	64	247	169	335	2.79e-06	38.9
Sphingopyxis soli XTF-92_JJEILAKK_01055	ACY01992.1	25.806	248	162	5	25	262	442	677	4.53e-16	71.6
Tritonibacter mobilis XTF-65_NHLHHGBD_00852	ACY02894.1	25.797	345	198	9	17	324	9	332	1.71e-23	94.4
Nitratireductor aquibiodomus XTF-26_HPPLEGCD_00114	ACY01992.1	25.795	283	158	9	6	252	2	268	6.13e-15	68.2
Sphingopyxis soli XTF-92_JJEILAKK_01498	ACY02894.1	25.794	252	146	7	1	237	7	232	8.97e-17	73.6
Martelella mediterranea XTF-330_HPBEEJJC_01900	WP_011659284.1	25.781	384	214	13	2	331	7	373	3.1e-20	84.3
Tritonibacter mobilis XTF-65_NHLHHGBD_03913	ABR72937.1	25.773	291	182	9	4	280	444	714	1.18e-20	85.5
Tritonibacter mobilis XTF-65_NHLHHGBD_01784	AEQ39091.1	25.769	260	143	12	156	394	211	441	1.48e-08	47.8
Stappia indica XTF-106_DIBDBJEF_00997	AAV97443.1	25.765	392	239	14	35	397	11	379	3.8e-14	65.9
Tritonibacter mobilis XTF-65_NHLHHGBD_00542	WP_011659284.1	25.765	392	233	10	9	353	8	388	3.4e-25	99.4
Tritonibacter mobilis XTF-65_NHLHHGBD_00555	ABR72937.1	25.764	229	152	7	3	222	432	651	5.66e-16	71.2
Tritonibacter mobilis XTF-65_NHLHHGBD_02131	ACY02894.1	25.761	427	252	13	10	385	8	420	9.52e-27	103
Nitratireductor kimnyeongensis XTF-62_OMHPLKBE_01087	WP_011659284.1	25.758	396	221	14	2	346	5	378	2.22e-22	90.9
Marinobacter gudaonensis XTF-661_JMCKAIEB_03230	ABR72937.1	25.758	330	209	12	3	322	442	745	7.02e-22	88.6
Nitratireductor aquibiodomus XTF-26_HPPLEGCD_00114	WP_011659284.1	25.749	167	104	3	5	160	430	587	6.07e-12	58.5
Maritimibacter alkaliphilus XTF-27_PABDIPJE_03194	AEQ39135.1	25.743	404	242	16	11	382	444	821	2.37e-18	78.6
Martelella mediterranea XTF-330_HPBEEJJC_04853	ACY02894.1	25.735	408	246	9	18	378	8	405	3.15e-28	108
Roseibium marinum XTF-14_EOGGMKHL_04803	ABR72937.1	25.728	206	133	8	3	201	442	634	2.08e-13	63.2
Stappia indica XTF-106_DIBDBJEF_03781	ACV84065.1	25.7	393	227	15	6	348	7	384	3.84e-23	93.6
Citrobacter braakii XTF-294_DPAILGHE_02906	AEQ39091.1	25.694	288	174	10	142	419	181	438	4.65e-11	55.8
Martelella mediterranea XTF-330_HPBEEJJC_04853	ACY01992.1	25.682	440	244	12	18	397	8	424	7e-23	92.8
Thalassospira profundimaris XTF-160_AHFIIHOH_02438	ABR72937.1	25.676	222	133	5	7	218	9	208	4.72e-14	65.5
Erythrobacter aureus XTF-504_OMAMHDEO_02426	WP_011659284.1	25.676	148	99	4	19	159	438	581	7.27e-07	42.4
Nitratireductor kimnyeongensis XTF-62_OMHPLKBE_00365	AAV94935.1	25.676	222	151	8	516	735	87	296	7.52e-09	49.7
Maritimibacter alkaliphilus XTF-27_PABDIPJE_03823	ACV84065.1	25.672	409	245	12	18	378	10	407	3.59e-26	102
Pseudoalteromonas arabiensis XTF-599_EMGACCGA_02474	EAP77700.1	25.67	261	164	10	115	354	187	438	6.27e-14	63.9
Pacificitalea manganoxidans XTF-281_JDEJJGIE_02403	AAZ22069.1	25.668	374	223	16	49	381	79	438	2.95e-21	86.7
Pseudoalteromonas arabiensis XTF-599_EMGACCGA_02433	WP_006937642.1	25.668	187	118	5	66	250	171	338	9.96e-08	43.5
Erythrobacter aureus XTF-504_OMAMHDEO_00275	WP_084618911.1	25.664	113	82	2	27	139	155	265	9.05e-06	37
Maritimibacter alkaliphilus XTF-27_PABDIPJE_03823	ACY02894.1	25.659	417	252	17	17	405	436	822	4.86e-21	87
Nitratireductor aquibiodomus XTF-26_HPPLEGCD_02701	AAV94935.1	25.648	347	217	14	645	981	43	358	7.29e-16	72
Nitratireductor kimnyeongensis XTF-62_OMHPLKBE_00977	AAV94935.1	25.648	347	217	15	645	981	43	358	8.34e-15	68.6
Vibrio neocaledonicus XTF-124_NDOADKJN_03186	WP_026756701.1	25.641	117	85	1	178	294	165	279	4.13e-12	58.2
Roseibium marinum XTF-14_EOGGMKHL_02726	ACV84065.1	25.641	390	219	11	5	339	11	384	9.82e-27	103
Thalassospira profundimaris XTF-160_AHFIIHOH_00590	AAV94935.1	25.641	351	238	13	24	362	27	366	5.79e-21	84.7
Martelella mediterranea XTF-330_HPBEEJJC_04293	WP_028037226.1	25.641	78	58	0	27	104	38	115	1.18e-06	36.6
Halomonas zincidurans XTF-443_FOICNMJE_00349	ABR72937.1	25.641	390	225	14	20	360	4	377	2.4e-25	100
Halomonas litopenaei XTF-114_IIIJGHCJ_03939	ACY01992.1	25.635	433	256	14	22	427	432	825	3.64e-22	90.9
Marinobacter gudaonensis XTF-661_JMCKAIEB_00197	ACY02894.1	25.635	394	234	8	4	355	8	384	1.63e-28	109
Sphingopyxis soli XTF-92_JJEILAKK_03214	ACV84065.1	25.632	277	187	8	2	273	440	702	3.66e-21	87
Stappia indica XTF-106_DIBDBJEF_01403	AAV97443.1	25.622	402	239	18	31	398	6	381	8.76e-11	55.1
Martelella mediterranea XTF-330_HPBEEJJC_04853	ABR72937.1	25.616	406	249	11	18	378	8	405	3.75e-24	96.7
Tritonibacter mobilis XTF-65_NHLHHGBD_00767	AAV97443.1	25.606	371	239	13	11	355	421	780	6.13e-24	95.1
Roseibium marinum XTF-14_EOGGMKHL_04951	ACY01992.1	25.604	414	246	13	2	388	442	820	1.01e-21	89
Martelella mediterranea XTF-330_HPBEEJJC_04035	ABR72937.1	25.604	207	135	8	5	203	444	639	2.39e-12	59.7
Halomonas zincidurans XTF-443_FOICNMJE_02989	ACY02894.1	25.594	379	248	15	4	360	438	804	2.01e-17	75.9
Erythrobacter aureus XTF-504_OMAMHDEO_02147	WP_011659284.1	25.592	211	130	4	5	204	9	203	4.34e-10	52.8
Martelella mediterranea XTF-330_HPBEEJJC_01823	ABR72937.1	25.587	383	225	12	7	338	8	381	8.08e-24	94.7
Roseibium marinum XTF-14_EOGGMKHL_02691	ACY01992.1	25.575	391	229	11	12	353	8	385	1.28e-22	92
Pacificitalea manganoxidans XTF-281_JDEJJGIE_00896	AAV97197.1	25.57	395	252	12	610	997	6	365	2.2e-23	94.7
Nitratireductor kimnyeongensis XTF-62_OMHPLKBE_01087	AEQ39135.1	25.564	399	257	14	6	391	444	815	3.03e-24	96.7
Halomonas litopenaei XTF-114_IIIJGHCJ_01411	ACY01992.1	25.553	407	264	12	26	416	442	825	1.96e-21	88.6
Pacificitalea manganoxidans XTF-281_JDEJJGIE_02664	EAP77700.1	25.553	407	260	15	40	422	51	438	5.44e-26	101
Martelella mediterranea XTF-330_HPBEEJJC_01698	ABR72937.1	25.553	407	219	14	4	350	8	390	4.19e-27	105
Sphingopyxis soli XTF-92_JJEILAKK_03211	WP_011659284.1	25.547	411	244	14	6	382	435	817	1.15e-11	57.8
Tritonibacter mobilis XTF-65_NHLHHGBD_00551	ACV84065.1	25.545	321	203	11	5	312	440	737	3.34e-15	68.6
Thalassospira povalilytica XTF-606_CMGDIOHH_00056	OEU17621.1	25.543	184	95	8	8	158	528	702	2.87e-06	38.1
Sphingopyxis soli XTF-92_JJEILAKK_01055	ABR72937.1	25.54	278	182	8	16	282	433	696	4.14e-16	71.6
Thalassospira profundimaris XTF-160_AHFIIHOH_02751	AAZ21486.1	25.532	376	238	13	8	365	6	357	3.12e-27	102
Martelella mediterranea XTF-330_HPBEEJJC_04052	AAV97443.1	25.532	235	165	7	7	237	7	235	1.41e-06	41.6
Halomonas zincidurans XTF-443_FOICNMJE_01772	AAV94935.1	25.526	380	246	13	2	364	8	367	1.13e-21	87
Thalassospira povalilytica XTF-606_CMGDIOHH_03074	AAV94935.1	25.519	337	229	12	38	365	43	366	8.68e-22	87.4
Stappia indica XTF-106_DIBDBJEF_04467	AAV97197.1	25.5	400	244	16	423	808	6	365	9.65e-13	62
Roseibium marinum XTF-14_EOGGMKHL_04951	ABR72937.1	25.5	200	138	3	2	198	442	633	4.95e-18	77.8
Qipengyuania flava XTF-262_PPCHGOHG_03073	ACV84065.1	25.496	353	195	13	14	309	6	347	7.86e-19	80.1
Halomonas zincidurans XTF-443_FOICNMJE_00349	ABR72937.1	25.478	314	206	9	8	310	421	717	4.58e-25	99.4
Maritimibacter alkaliphilus XTF-27_PABDIPJE_00471	AEQ39091.1	25.468	267	155	8	144	389	198	441	3.19e-07	43.5
Erythrobacter aureus XTF-504_OMAMHDEO_00730	ACY01992.1	25.464	377	223	15	1	321	1	375	2.66e-21	87
Tritonibacter mobilis XTF-65_NHLHHGBD_03577	AAZ22069.1	25.464	377	233	13	617	971	43	393	2.37e-21	89.7
Stappia indica XTF-106_DIBDBJEF_04394	ACY01992.1	25.46	326	192	12	6	311	444	738	1.87e-09	50.4
Martelella mediterranea XTF-330_HPBEEJJC_00644	AAZ22069.1	25.46	326	212	10	635	944	83	393	1.7e-20	87
Halomonas litopenaei XTF-114_IIIJGHCJ_02512	AAV94935.1	25.455	330	197	12	28	333	35	339	2.59e-16	70.9
Roseibium marinum XTF-14_EOGGMKHL_02713	ACY01992.1	25.455	220	149	6	5	219	444	653	1.54e-16	72.8
Vibrio shilonii XTF-331_KPFCOLOM_02923	WP_005854984.1	25.455	110	80	1	183	292	169	276	8.41e-09	47.8
Vibrio fluvialis XTF-565_CEIGHANA_01012	AAV94935.1	25.455	330	220	11	7	324	7	322	7.43e-20	81.6
Sphingopyxis soli XTF-92_JJEILAKK_00096	WP_018697905.1	25.455	165	113	6	50	209	169	328	3.05e-06	38.5
Tritonibacter mobilis XTF-65_NHLHHGBD_00556	ACY01992.1	25.45	389	226	13	10	349	9	382	1.75e-23	94.4
Sphingopyxis soli XTF-92_JJEILAKK_01736	AEQ39135.1	25.445	393	237	11	4	352	9	389	1.05e-24	97.8
Vibrio shilonii XTF-331_KPFCOLOM_02923	WP_075282486.1	25.439	114	83	1	181	294	170	281	9.16e-11	53.9
Vibrio shilonii XTF-331_KPFCOLOM_02923	WP_026756701.1	25.439	114	83	1	181	294	168	279	1.3e-10	53.5
Staphylococcus equorum XTF-425_EEOHIIHN_01415	EAP77700.1	25.436	401	223	19	2	348	59	437	2.43e-14	65.1
Martelella mediterranea XTF-330_HPBEEJJC_01823	ACY01992.1	25.417	240	161	9	8	235	444	677	1.11e-09	51.2
Halomonas zincidurans XTF-443_FOICNMJE_03080	WP_009805585.1	25.417	240	125	9	84	287	104	325	5.37e-06	38.9
Tritonibacter mobilis XTF-65_NHLHHGBD_02333	EAP77700.1	25.412	425	267	15	29	422	33	438	1.69e-23	94
Tritonibacter mobilis XTF-65_NHLHHGBD_04765	ABR72937.1	25.412	425	254	10	12	386	8	419	8.8e-31	116
Pseudoalteromonas arabiensis XTF-599_EMGACCGA_02474	AEQ39091.1	25.41	244	157	8	127	354	206	440	1.27e-13	63.2
Tritonibacter mobilis XTF-65_NHLHHGBD_00140	WP_044029245.1	25.403	248	149	11	141	363	204	440	2.47e-07	43.5
Thalassospira profundimaris XTF-160_AHFIIHOH_02762	AAV97197.1	25.401	374	228	13	600	961	6	340	1.23e-20	86.7
Qipengyuania flava XTF-262_PPCHGOHG_00629	AAZ22069.1	25.397	378	219	17	42	384	79	428	6.34e-18	76.6
Stappia indica XTF-106_DIBDBJEF_04394	AEQ39135.1	25.382	327	205	10	6	317	444	746	6.08e-15	67.8
Stappia indica XTF-106_DIBDBJEF_03781	ACY01992.1	25.377	398	230	13	2	348	1	382	8.23e-20	83.2
Halomonas litopenaei XTF-114_IIIJGHCJ_01411	ACY02894.1	25.373	402	263	14	26	410	436	817	3.17e-20	84.7
Erythrobacter aureus XTF-504_OMAMHDEO_02147	ACV84065.1	25.373	201	133	3	5	199	11	200	3.66e-08	46.6
Martelella mediterranea XTF-330_HPBEEJJC_04853	ACV84065.1	25.362	414	266	15	17	410	438	828	1.74e-18	79.3
Maritimibacter alkaliphilus XTF-27_PABDIPJE_03809	ACY01992.1	25.355	422	241	17	4	388	442	826	8.7e-20	83.2
Nitratireductor aquibiodomus XTF-26_HPPLEGCD_04361	AAZ21215.1	25.352	71	53	0	38	108	49	119	3.84e-06	35
Nitratireductor aquibiodomus XTF-26_HPPLEGCD_04361	WP_028037226.1	25.352	71	53	0	38	108	49	119	3.95e-06	35
Maritimibacter alkaliphilus XTF-27_PABDIPJE_02699	ABR72937.1	25.352	142	94	2	3	142	442	573	8.33e-17	67.8
Nitratireductor kimnyeongensis XTF-62_OMHPLKBE_00035	AAZ21215.1	25.352	71	53	0	38	108	49	119	1.49e-06	36.2
Nitratireductor kimnyeongensis XTF-62_OMHPLKBE_00035	WP_028037226.1	25.352	71	53	0	38	108	49	119	1.62e-06	36.2
Martelella mediterranea XTF-330_HPBEEJJC_04035	ACY01992.1	25.349	430	242	11	5	375	9	418	9.38e-23	92
Tritonibacter mobilis XTF-65_NHLHHGBD_00551	ABR72937.1	25.346	217	146	6	5	213	444	652	1.37e-13	63.5
Vibrio fluvialis XTF-565_CEIGHANA_00134	WP_009805585.1	25.342	146	106	2	147	292	136	278	1.21e-09	50.4
Maritimibacter alkaliphilus XTF-27_PABDIPJE_04273	ACV84065.1	25.33	379	225	12	8	339	11	378	3.48e-24	96.7
Martelella mediterranea XTF-330_HPBEEJJC_00644	AAV97197.1	25.32	391	253	12	589	973	1	358	1.06e-27	107
Qipengyuania flava XTF-262_PPCHGOHG_03073	ACY02894.1	25.316	316	182	10	13	286	3	306	1.16e-18	79.3
Vibrio fluvialis XTF-565_CEIGHANA_00134	WP_006937642.1	25.316	158	107	3	179	333	170	319	3.76e-11	55.1
Vibrio fluvialis XTF-565_CEIGHANA_00134	WP_075282486.1	25.316	158	107	3	179	333	170	319	1.16e-10	53.5
Nitratireductor aquibiodomus XTF-26_HPPLEGCD_02317	AEQ39091.1	25.311	241	149	10	137	357	211	440	1.06e-10	53.9
Vibrio fluvialis XTF-565_CEIGHANA_00134	WP_018697905.1	25.309	162	106	3	144	292	119	278	1.39e-10	53.1
Bacillus mycoides XTF-11_NBCJHAFH_03237	AEQ39091.1	25.306	245	152	8	169	399	211	438	9.92e-12	57.8
Qipengyuania flava XTF-262_PPCHGOHG_00634	WP_084618911.1	25.294	170	107	9	104	259	97	260	8.96e-06	38.1
Pseudoalteromonas lipolytica XTF-452_IFAJPFNC_02937	WP_006937642.1	25.269	186	118	5	67	250	172	338	1.46e-07	43.1
Erythrobacter aureus XTF-504_OMAMHDEO_00654	AAV97443.1	25.269	372	236	12	27	381	448	794	3.37e-21	87.4
Roseibium marinum XTF-14_EOGGMKHL_04803	ACY02894.1	25.267	281	192	8	3	276	436	705	5.14e-14	65.1
Martelella mediterranea XTF-330_HPBEEJJC_02384	AAV94935.1	25.263	380	250	12	7	374	10	367	4.88e-18	76.3
Nitratireductor aquibiodomus XTF-26_HPPLEGCD_02703	AAV97443.1	25.26	384	250	10	35	393	9	380	2.28e-17	75.9
Tritonibacter mobilis XTF-65_NHLHHGBD_00120	ACV84065.1	25.258	388	219	11	18	352	10	379	1.18e-22	92
Stappia indica XTF-106_DIBDBJEF_05399	AEQ39135.1	25.255	392	231	11	19	363	9	385	2.68e-17	75.5
Halomonas litopenaei XTF-114_IIIJGHCJ_01872	WP_018697905.1	25.253	198	124	6	52	247	160	335	8.88e-08	43.5
Citrobacter braakii XTF-294_DPAILGHE_04160	WP_018697905.1	25.253	198	124	7	55	250	160	335	2.77e-10	51.2
Martelella mediterranea XTF-330_HPBEEJJC_01907	ACY01992.1	25.25	400	233	10	4	358	8	386	3.71e-22	90.5
Martelella mediterranea XTF-330_HPBEEJJC_01282	AAV97443.1	25.248	202	134	5	46	245	478	664	6.39e-09	49.3
Martelella mediterranea XTF-330_HPBEEJJC_01698	ACY01992.1	25.245	408	256	10	5	394	444	820	8.67e-22	89.4
Halomonas litopenaei XTF-114_IIIJGHCJ_03913	AEQ39135.1	25.243	412	253	14	10	393	440	824	4.31e-22	91.3
Maritimibacter alkaliphilus XTF-27_PABDIPJE_03947	ACV84065.1	25.243	309	205	7	4	302	440	732	2.45e-14	66.2
Martelella mediterranea XTF-330_HPBEEJJC_04861	ACY01992.1	25.238	420	250	16	14	404	442	826	2.91e-14	65.9
Martelella mediterranea XTF-330_HPBEEJJC_04861	ACV84065.1	25.236	424	240	15	10	376	5	408	1.28e-24	97.8
Thalassospira profundimaris XTF-160_AHFIIHOH_03365	AAV97443.1	25.229	218	136	8	6	211	8	210	3.17e-06	40.4
Sphingopyxis soli XTF-92_JJEILAKK_03214	ACY02894.1	25.225	222	141	6	2	215	9	213	6.91e-13	61.6
Pseudoalteromonas arabiensis XTF-599_EMGACCGA_02809	OLQ07620.1	25.217	115	73	3	135	240	548	658	6.17e-06	39.3
Sphingopyxis soli XTF-92_JJEILAKK_00096	OEU17621.1	25.21	119	83	2	42	155	521	638	4.22e-06	38.5
Halomonas zincidurans XTF-443_FOICNMJE_03175	AAV97443.1	25.207	242	153	5	78	295	141	378	1.86e-08	47
Stappia indica XTF-106_DIBDBJEF_01270	AAZ22069.1	25.203	369	232	13	40	372	79	439	3.59e-21	86.3
Pseudoalteromonas lipolytica XTF-452_IFAJPFNC_01795	EAP77700.1	25.203	246	160	9	127	354	199	438	3.05e-10	52.8
Roseibium marinum XTF-14_EOGGMKHL_00539	AAV94935.1	25.199	377	250	15	10	373	10	367	4.38e-19	79.3
Sphingopyxis soli XTF-92_JJEILAKK_01258	AEQ39091.1	25.197	254	166	7	167	406	197	440	5.81e-07	42.7
Halomonas litopenaei XTF-114_IIIJGHCJ_00611	AAV97443.1	25.195	385	244	13	33	390	7	374	2.05e-12	60.5
Martelella mediterranea XTF-330_HPBEEJJC_01091	AAV97443.1	25.175	429	267	10	13	430	2	387	9e-26	102
Sphingopyxis soli XTF-92_JJEILAKK_01687	ACY02894.1	25.173	433	245	15	26	391	8	428	1.13e-21	89
Sphingopyxis soli XTF-92_JJEILAKK_00076	WP_026756701.1	25.161	155	108	5	53	203	170	320	9.21e-07	40.4
Nitratireductor aquibiodomus XTF-26_HPPLEGCD_02862	AAZ22069.1	25.155	322	205	13	38	330	79	393	1.49e-23	93.2
Halomonas zincidurans XTF-443_FOICNMJE_00379	AEQ39135.1	25.155	322	185	12	3	291	8	306	6.32e-17	73.9
Thalassospira povalilytica XTF-606_CMGDIOHH_00655	AAZ22069.1	25.155	322	205	13	43	336	83	396	1.01e-18	79
Martelella mediterranea XTF-330_HPBEEJJC_01282	AAZ22069.1	25.134	187	122	5	33	216	73	244	8.42e-08	45.4
Thalassospira povalilytica XTF-606_CMGDIOHH_03063	AAV97197.1	25.134	374	229	14	600	961	6	340	1.79e-19	83.2
Tritonibacter mobilis XTF-65_NHLHHGBD_02936	WP_018697905.1	25.134	187	120	5	65	249	167	335	3.8e-07	41.6
Halomonas litopenaei XTF-114_IIIJGHCJ_00197	ABR72937.1	25.128	195	135	4	11	199	444	633	4.47e-15	68.6
Roseibium marinum XTF-14_EOGGMKHL_01185	AAV97197.1	25.128	390	252	10	609	991	3	359	5.67e-25	99.8
Erythrobacter aureus XTF-504_OMAMHDEO_02426	ABR72937.1	25.126	199	125	8	13	198	438	625	1.83e-09	50.8
Qipengyuania flava XTF-262_PPCHGOHG_03073	ACY02894.1	25.097	259	161	9	19	259	438	681	3.62e-10	52.8
Nitratireductor kimnyeongensis XTF-62_OMHPLKBE_03133	AAV97443.1	25.09	279	184	9	29	299	7	268	2.1e-08	47.8
Vibrio shilonii XTF-331_KPFCOLOM_02923	WP_018697905.1	25.088	283	199	6	16	294	5	278	9.06e-12	57
Sphingopyxis soli XTF-92_JJEILAKK_02339	AEQ39135.1	25.085	295	174	11	5	279	444	711	1.09e-10	54.7
Thalassospira profundimaris XTF-160_AHFIIHOH_00590	AAZ22069.1	25.078	319	209	11	43	336	83	396	1.78e-17	75.1
Pseudidiomarina aquimaris XTF-347_AGBALGPM_01963	AAV94935.1	25.078	319	206	11	5	313	13	308	6.24e-20	81.6
Thalassospira povalilytica XTF-606_CMGDIOHH_03074	AAZ22069.1	25.077	323	198	15	40	333	83	390	2.21e-18	77.8
Tritonibacter mobilis XTF-65_NHLHHGBD_00555	ACY02894.1	25.072	347	213	14	9	340	438	752	4.77e-16	71.2
Vibrio shilonii XTF-331_KPFCOLOM_03275	AAV94935.1	25.07	355	226	12	43	379	35	367	1.4e-20	84
Erythrobacter aureus XTF-504_OMAMHDEO_02426	ACY01992.1	25.067	375	227	9	14	338	4	374	1.49e-17	76.3
Halomonas zincidurans XTF-443_FOICNMJE_00349	AEQ39135.1	25.064	391	228	15	24	365	8	382	9.7e-26	101
Stappia indica XTF-106_DIBDBJEF_03073	AAZ21486.1	25.063	395	255	11	422	811	6	364	5.1e-24	96.3
Maritimibacter alkaliphilus XTF-27_PABDIPJE_01529	WP_011659284.1	25.063	395	227	10	9	350	8	386	3.35e-23	93.6
Staphylococcus equorum XTF-425_EEOHIIHN_01415	AEQ39091.1	25.061	407	212	23	2	348	66	439	2.81e-15	68.2
Stappia indica XTF-106_DIBDBJEF_04372	AAV97197.1	25	392	255	10	612	997	1	359	2.95e-29	112
Halomonas litopenaei XTF-114_IIIJGHCJ_03913	AEQ39135.1	25	404	215	14	13	352	8	387	1.02e-24	99.4
Vibrio neocaledonicus XTF-124_NDOADKJN_00968	AAV94935.1	25	376	255	12	2	365	7	367	2.34e-21	85.9
Roseibium marinum XTF-14_EOGGMKHL_04951	AEQ39135.1	25	388	236	8	3	345	8	385	3.71e-32	120
Roseibium marinum XTF-14_EOGGMKHL_05097	WP_005978225.1	25	116	81	3	51	161	24	138	3.49e-06	37.7
Thalassospira profundimaris XTF-160_AHFIIHOH_02751	AAV97443.1	25	304	204	10	40	336	475	761	1.67e-14	66.6
Pseudidiomarina homiensis XTF-235_EIEPBFGP_01993	AAV94935.1	25	324	200	12	5	313	13	308	5.17e-20	82
Qipengyuania flava XTF-262_PPCHGOHG_01022	ACY01992.1	25	408	238	14	5	363	3	391	2.57e-17	75.5
Nitratireductor aquibiodomus XTF-26_HPPLEGCD_02584	AEQ39135.1	25	408	248	13	6	391	444	815	9.71e-23	92
Nitratireductor aquibiodomus XTF-26_HPPLEGCD_03505	WP_011659284.1	25	448	270	14	9	405	6	438	4.77e-28	108
Nitratireductor aquibiodomus XTF-26_HPPLEGCD_03505	AEQ39135.1	25	412	244	10	11	371	8	405	1.65e-23	94.7
Maritimibacter alkaliphilus XTF-27_PABDIPJE_03948	ABR72937.1	25	192	126	5	5	193	442	618	6.32e-12	58.5
Martelella mediterranea XTF-330_HPBEEJJC_00280	AEQ39135.1	25	408	269	7	5	399	444	827	5.05e-28	108
Martelella mediterranea XTF-330_HPBEEJJC_01823	ABR72937.1	25	200	142	4	8	202	444	640	2.3e-10	53.5
Martelella mediterranea XTF-330_HPBEEJJC_01907	AEQ39135.1	25	400	234	12	4	358	8	386	3.63e-23	93.2
Martelella mediterranea XTF-330_HPBEEJJC_04035	ACY01992.1	25	212	150	6	5	213	444	649	1e-11	57.8
Vibrio shilonii XTF-331_KPFCOLOM_02923	WP_007801186.1	25	124	91	1	171	294	157	278	7.92e-10	50.8
Vibrio shilonii XTF-331_KPFCOLOM_02923	WP_009805585.1	25	124	91	1	171	294	157	278	1.44e-09	50.1
Halomonas zincidurans XTF-443_FOICNMJE_00504	WP_084618911.1	25	124	88	3	47	168	140	260	7.7e-07	40.8
Pseudoalteromonas lipolytica XTF-452_IFAJPFNC_03311	WP_005854984.1	25	112	78	2	230	341	164	269	3.38e-06	39.7
Erythrobacter aureus XTF-504_OMAMHDEO_02426	AEQ39135.1	25	372	225	9	17	338	7	374	9.25e-20	82.8
Nitratireductor kimnyeongensis XTF-62_OMHPLKBE_03879	AEQ39135.1	25	412	244	10	11	371	8	405	2.09e-24	97.4
Tritonibacter mobilis XTF-65_NHLHHGBD_00767	AAV97197.1	25	324	232	7	46	365	37	353	4.37e-22	88.2
Marinobacter gudaonensis XTF-661_JMCKAIEB_03066	AAV97443.1	25	220	147	5	249	456	4	217	1.93e-06	42
Sphingopyxis soli XTF-92_JJEILAKK_01687	ACY01992.1	25	236	161	7	25	247	442	674	6.57e-12	58.5
Tritonibacter mobilis XTF-65_NHLHHGBD_00542	ABR72937.1	24.942	429	252	11	9	384	8	419	5.34e-32	119
Martelella mediterranea XTF-330_HPBEEJJC_04853	AEQ39135.1	24.941	421	257	13	18	390	8	417	4.49e-23	93.6
Qipengyuania flava XTF-262_PPCHGOHG_01022	ABR72937.1	24.936	393	240	9	7	355	5	386	9.03e-26	100
Nitratireductor aquibiodomus XTF-26_HPPLEGCD_02584	ACY02894.1	24.936	393	222	15	5	346	8	378	3.77e-21	87
Martelella mediterranea XTF-330_HPBEEJJC_01698	ACY01992.1	24.936	389	219	12	4	340	8	375	2.06e-22	91.3
Roseibium marinum XTF-14_EOGGMKHL_04795	WP_011659284.1	24.935	385	223	13	32	365	9	378	4.14e-20	84
Sphingopyxis soli XTF-92_JJEILAKK_01498	ACV84065.1	24.935	385	228	12	1	336	9	381	3.22e-19	81.3
Stappia indica XTF-106_DIBDBJEF_03496	AAZ22069.1	24.933	373	229	15	612	955	43	393	1.7e-22	93.2
Halomonas litopenaei XTF-114_IIIJGHCJ_02708	AAV97443.1	24.928	349	217	15	23	353	10	331	1.76e-08	47.8
Thalassospira profundimaris XTF-160_AHFIIHOH_02751	AAV94935.1	24.926	337	231	12	38	365	43	366	1.95e-21	86.3
Vibrio campbellii XTF-18_BGMKPBMA_03177	AAV94935.1	24.926	337	213	12	2	319	7	322	7.85e-19	78.6
Sphingopyxis soli XTF-92_JJEILAKK_02448	ACV84065.1	24.917	301	168	8	4	270	10	286	5.06e-23	92.4
Bacillus mycoides XTF-11_NBCJHAFH_00915	OEU17621.1	24.904	261	146	9	49	298	97	318	3.11e-10	52.4
Nitratireductor aquibiodomus XTF-26_HPPLEGCD_02179	AEQ39091.1	24.9	249	150	11	138	363	211	445	2.06e-08	47
Halomonas litopenaei XTF-114_IIIJGHCJ_03449	AAV97443.1	24.889	225	154	8	271	488	8	224	1.73e-06	42.4
Thalassospira profundimaris XTF-160_AHFIIHOH_02121	AAV97443.1	24.884	430	269	11	7	425	1	387	8.49e-32	120
Roseibium marinum XTF-14_EOGGMKHL_04951	WP_011659284.1	24.883	426	256	10	3	377	8	420	1.79e-26	103
Thalassospira povalilytica XTF-606_CMGDIOHH_03731	AAV97443.1	24.883	213	147	6	6	213	8	212	1.01e-07	45.1
Halomonas zincidurans XTF-443_FOICNMJE_02989	ACV84065.1	24.879	414	260	16	4	394	440	825	1.24e-19	82.4
Thalassospira povalilytica XTF-606_CMGDIOHH_00566	ACY01992.1	24.877	406	250	13	3	390	442	810	7.15e-23	92.8
Vibrio campbellii XTF-18_BGMKPBMA_03336	WP_075282486.1	24.873	197	124	8	64	258	164	338	3.38e-08	45.1
Vibrio fluvialis XTF-565_CEIGHANA_03807	WP_075282486.1	24.873	197	124	8	65	259	164	338	8.6e-08	43.9
Tritonibacter mobilis XTF-65_NHLHHGBD_00571	ACV84065.1	24.87	193	124	4	5	189	440	619	2.71e-13	62.8
Roseibium marinum XTF-14_EOGGMKHL_01183	AAV97443.1	24.869	382	243	13	36	389	10	375	2.68e-21	87.8
Thalassospira profundimaris XTF-160_AHFIIHOH_02756	AAZ21486.1	24.868	378	251	12	417	785	5	358	1.85e-23	94.7
Martelella mediterranea XTF-330_HPBEEJJC_00280	WP_011659284.1	24.866	374	221	10	4	331	8	367	2.59e-20	85.1
Qipengyuania flava XTF-262_PPCHGOHG_02855	WP_007801186.1	24.865	185	116	7	47	219	155	328	2.8e-07	42
Halomonas litopenaei XTF-114_IIIJGHCJ_02512	AAZ22069.1	24.848	330	207	11	35	335	79	396	2.42e-16	71.6
Thalassospira povalilytica XTF-606_CMGDIOHH_00655	AAV94935.1	24.848	330	230	11	43	362	45	366	3.4e-21	85.5
Bacillus mycoides XTF-11_NBCJHAFH_02844	WP_018697905.1	24.841	157	99	6	2	152	123	266	8.92e-07	40
Nitratireductor aquibiodomus XTF-26_HPPLEGCD_04062	AAV94935.1	24.839	310	217	9	472	775	39	338	8.76e-16	71.2
Erythrobacter aureus XTF-504_OMAMHDEO_00730	ACV84065.1	24.839	310	198	14	4	295	437	729	3.48e-15	68.6
Erythrobacter aureus XTF-504_OMAMHDEO_02147	ACY02894.1	24.828	290	154	13	5	255	9	273	1.05e-06	42
Roseibium marinum XTF-14_EOGGMKHL_00269	ACY02894.1	24.824	427	261	15	11	409	436	830	1.96e-18	79
Maritimibacter alkaliphilus XTF-27_PABDIPJE_03948	ACY02894.1	24.815	270	179	7	7	270	9	260	9.06e-12	58.2
Halomonas litopenaei XTF-114_IIIJGHCJ_02772	ACY02894.1	24.81	395	228	12	2	344	7	384	6.37e-26	101
Tritonibacter mobilis XTF-65_NHLHHGBD_01177	AEQ39135.1	24.804	383	227	12	4	337	8	378	8.16e-24	95.1
Qipengyuania flava XTF-262_PPCHGOHG_01022	ACY02894.1	24.802	379	212	13	11	356	438	776	5.78e-20	83.6
Maritimibacter alkaliphilus XTF-27_PABDIPJE_03200	ACY02894.1	24.786	234	156	6	6	229	9	232	1.66e-07	45.8
Halomonas zincidurans XTF-443_FOICNMJE_00379	WP_011659284.1	24.784	347	198	13	3	295	8	345	1.11e-21	88.6
Tritonibacter mobilis XTF-65_NHLHHGBD_00556	ACV84065.1	24.776	335	203	11	10	328	440	741	1.76e-18	79
Maritimibacter alkaliphilus XTF-27_PABDIPJE_04119	AAZ22069.1	24.773	331	211	13	35	340	79	396	1.41e-18	78.6
Thalassospira profundimaris XTF-160_AHFIIHOH_01314	OLQ07620.1	24.771	218	125	9	64	277	3444	3626	1.31e-06	40.8
Sphingopyxis soli XTF-92_JJEILAKK_03144	AFS47241.1	24.771	109	77	1	15	123	10	113	1.36e-07	39.7
Roseibium marinum XTF-14_EOGGMKHL_02691	ABR72937.1	24.76	416	259	13	3	393	431	817	9.95e-27	104
Maritimibacter alkaliphilus XTF-27_PABDIPJE_03823	ACY02894.1	24.755	408	250	10	18	378	8	405	1.59e-25	100
Tritonibacter mobilis XTF-65_NHLHHGBD_00120	AEQ39135.1	24.74	384	226	9	18	352	8	377	1.53e-19	82.4
Qipengyuania flava XTF-262_PPCHGOHG_00750	ACY02894.1	24.737	190	124	6	4	179	435	619	9.01e-12	57.8
Stappia indica XTF-106_DIBDBJEF_02703	AAV97443.1	24.688	401	263	14	10	388	11	394	6.85e-17	73.9
Tritonibacter mobilis XTF-65_NHLHHGBD_00556	AEQ39135.1	24.684	316	206	9	10	319	444	733	3.18e-21	87.4
Sphingopyxis soli XTF-92_JJEILAKK_01736	ACY01992.1	24.682	393	240	9	4	352	9	389	8.8e-20	82.8
Maritimibacter alkaliphilus XTF-27_PABDIPJE_02571	AEQ39135.1	24.681	235	147	6	2	227	6	219	1.25e-18	79
Stappia indica XTF-106_DIBDBJEF_03255	ACY01992.1	24.675	231	155	7	3	228	442	658	6.21e-14	64.7
Stappia indica XTF-106_DIBDBJEF_03496	AAV94935.1	24.671	304	203	10	662	956	53	339	9.44e-18	77.8
Halomonas litopenaei XTF-114_IIIJGHCJ_03939	ACV84065.1	24.671	304	167	9	33	302	10	285	1.82e-20	85.5
Martelella mediterranea XTF-330_HPBEEJJC_03660	AAV97443.1	24.67	227	143	9	185	387	148	370	5.87e-07	43.1
Sphingopyxis soli XTF-92_JJEILAKK_02161	AAV97443.1	24.654	361	237	12	3	338	6	356	1.19e-07	45.1
Stappia indica XTF-106_DIBDBJEF_03488	AAV97197.1	24.645	422	229	15	439	840	6	358	9.9e-16	71.2
Martelella mediterranea XTF-330_HPBEEJJC_01900	ACY02894.1	24.645	211	140	4	2	207	7	203	3.02e-14	65.9
Martelella mediterranea XTF-330_HPBEEJJC_04853	ACY02894.1	24.641	418	255	17	17	405	436	822	7.81e-18	77.4
Roseibium marinum XTF-14_EOGGMKHL_00269	ABR72937.1	24.638	414	260	13	11	402	442	825	2.59e-22	90.9
Martelella mediterranea XTF-330_HPBEEJJC_01907	AEQ39135.1	24.633	341	211	9	3	335	442	744	5.95e-22	89.7
Martelella mediterranea XTF-330_HPBEEJJC_01698	ABR72937.1	24.631	406	261	13	5	394	444	820	1.36e-22	91.7
Halomonas litopenaei XTF-114_IIIJGHCJ_02772	ACV84065.1	24.619	394	230	11	2	344	9	386	4.49e-27	105
Maritimibacter alkaliphilus XTF-27_PABDIPJE_03354	WP_044029245.1	24.597	248	169	9	150	385	197	438	1.37e-06	41.2
Maritimibacter alkaliphilus XTF-27_PABDIPJE_01544	AAV97443.1	24.59	244	154	8	34	263	10	237	1.68e-07	44.7
Qipengyuania flava XTF-262_PPCHGOHG_01022	ACV84065.1	24.586	423	236	10	11	375	11	408	4.48e-25	99
Nitratireductor kimnyeongensis XTF-62_OMHPLKBE_03879	ABR72937.1	24.578	415	252	12	7	372	4	406	4.01e-23	93.6
Vibrio shilonii XTF-331_KPFCOLOM_02923	WP_006937642.1	24.561	114	84	1	181	294	170	281	2.31e-10	52.8
Vibrio fluvialis XTF-565_CEIGHANA_00134	WP_026756701.1	24.561	114	84	1	179	292	168	279	3.35e-10	52
Roseibium marinum XTF-14_EOGGMKHL_04803	ACV84065.1	24.557	395	229	12	5	344	11	391	2.44e-22	90.9
Staphylococcus equorum XTF-425_EEOHIIHN_01250	AAZ22069.1	24.556	338	207	13	39	340	83	408	3.43e-25	97.8
Nitratireductor kimnyeongensis XTF-62_OMHPLKBE_01805	AAV97443.1	24.555	281	158	6	9	287	6	234	2.13e-10	53.9
Nitratireductor kimnyeongensis XTF-62_OMHPLKBE_03879	WP_011659284.1	24.554	448	272	14	9	405	6	438	2.84e-27	106
Nitratireductor kimnyeongensis XTF-62_OMHPLKBE_00975	AAV97443.1	24.548	387	249	11	35	393	9	380	1.41e-17	76.6
Halomonas litopenaei XTF-114_IIIJGHCJ_00968	AAZ22069.1	24.545	330	214	10	662	973	81	393	3.23e-18	80.1
Pseudidiomarina homiensis XTF-235_EIEPBFGP_01504	WP_018697905.1	24.545	220	141	7	33	250	139	335	7.85e-09	47
Pacificitalea manganoxidans XTF-281_JDEJJGIE_02847	ABR72937.1	24.545	220	154	3	8	225	444	653	1.95e-16	72.4
Pseudidiomarina aquimaris XTF-347_AGBALGPM_00998	WP_018697905.1	24.545	220	141	7	33	250	139	335	7.85e-09	47
Martelella mediterranea XTF-330_HPBEEJJC_01834	AEQ39091.1	24.542	273	176	12	104	361	175	432	2.85e-07	43.5
Tritonibacter mobilis XTF-65_NHLHHGBD_03621	AAV97443.1	24.533	428	269	9	15	431	3	387	1.51e-18	79.7
Bacillus mycoides XTF-11_NBCJHAFH_02511	AAZ22069.1	24.528	318	210	11	38	332	83	393	3.08e-26	100
Maritimibacter alkaliphilus XTF-27_PABDIPJE_03823	AEQ39135.1	24.519	416	260	12	13	404	438	823	2.47e-18	79
Stappia indica XTF-106_DIBDBJEF_00281	WP_084618911.1	24.506	253	165	11	41	273	14	260	8.07e-06	38.5
Maritimibacter alkaliphilus XTF-27_PABDIPJE_03200	ABR72937.1	24.498	249	156	10	6	242	9	237	1.53e-06	42.7
Tritonibacter mobilis XTF-65_NHLHHGBD_02131	AEQ39135.1	24.495	396	247	12	11	383	444	810	5.25e-23	92.8
Pseudoalteromonas lipolytica XTF-452_IFAJPFNC_01325	OLQ07620.1	24.49	245	154	7	100	325	542	774	4.06e-07	45.1
Sphingopyxis soli XTF-92_JJEILAKK_03211	ACY01992.1	24.49	245	161	7	7	237	442	676	1.19e-10	54.3
Stappia indica XTF-106_DIBDBJEF_03498	AAV97443.1	24.474	380	256	9	36	393	10	380	7.17e-21	86.7
Halomonas litopenaei XTF-114_IIIJGHCJ_01872	WP_006937642.1	24.468	188	117	6	64	247	172	338	1.73e-07	42.7
Maritimibacter alkaliphilus XTF-27_PABDIPJE_03264	AAV97443.1	24.46	278	188	7	163	419	112	388	1.43e-08	48.1
Bacillus mycoides XTF-11_NBCJHAFH_03237	EAP77700.1	24.457	184	113	6	228	399	267	436	7.97e-09	48.5
Halomonas zincidurans XTF-443_FOICNMJE_00349	AEQ39135.1	24.45	409	266	11	25	417	444	825	1.15e-29	113
Qipengyuania flava XTF-262_PPCHGOHG_01022	AEQ39135.1	24.439	401	224	11	11	355	9	386	5.4e-22	89.7
Maritimibacter alkaliphilus XTF-27_PABDIPJE_03338	ACY02894.1	24.439	401	234	13	17	372	4	380	9.19e-23	92.8
Martelella mediterranea XTF-330_HPBEEJJC_04861	AEQ39135.1	24.439	446	264	12	15	404	8	436	1.43e-21	88.6
Nitratireductor kimnyeongensis XTF-62_OMHPLKBE_01523	AAV97197.1	24.427	393	257	8	605	990	6	365	5.14e-27	105
Martelella mediterranea XTF-330_HPBEEJJC_00725	AEQ39091.1	24.422	303	165	15	121	397	177	441	6.19e-08	45.8
Halomonas litopenaei XTF-114_IIIJGHCJ_00605	AAV97443.1	24.409	254	148	9	45	279	9	237	1.16e-06	42
Martelella mediterranea XTF-330_HPBEEJJC_01900	ACY01992.1	24.408	422	249	10	4	394	444	826	1.05e-23	95.1
Bacillus mycoides XTF-11_NBCJHAFH_03065	AEQ39091.1	24.407	295	184	12	87	360	166	442	2.6e-12	58.9
Sphingopyxis soli XTF-92_JJEILAKK_01736	ACY02894.1	24.403	377	229	11	4	336	9	373	5.64e-25	98.6
Tritonibacter mobilis XTF-65_NHLHHGBD_00571	ACY02894.1	24.399	291	194	9	5	284	438	713	1.05e-15	70.5
Pseudoalteromonas lipolytica XTF-452_IFAJPFNC_03233	AAV94935.1	24.39	328	225	12	26	340	35	352	2.02e-16	71.2
Pseudoalteromonas arabiensis XTF-599_EMGACCGA_02122	AAV94935.1	24.39	328	225	12	26	340	35	352	1.56e-16	71.6
Roseibium marinum XTF-14_EOGGMKHL_04803	AEQ39135.1	24.372	398	232	10	5	348	9	391	9.92e-24	94.7
Vibrio neocaledonicus XTF-124_NDOADKJN_02463	WP_075282486.1	24.365	197	125	8	64	258	164	338	4.64e-08	44.7
Thalassospira profundimaris XTF-160_AHFIIHOH_00270	AAV97443.1	24.365	394	256	11	36	402	10	388	4.91e-26	102
Nitratireductor aquibiodomus XTF-26_HPPLEGCD_00504	AAV97197.1	24.365	394	256	9	606	991	6	365	2.27e-25	100
Thalassospira profundimaris XTF-160_AHFIIHOH_03192	AEQ39135.1	24.362	431	268	10	17	401	2	420	1.28e-28	110
Qipengyuania flava XTF-262_PPCHGOHG_00750	AEQ39135.1	24.342	152	96	3	4	141	441	587	9.64e-10	51.2
Maritimibacter alkaliphilus XTF-27_PABDIPJE_03338	ACY02894.1	24.339	378	237	9	24	393	436	772	8.86e-21	86.7
Martelella mediterranea XTF-330_HPBEEJJC_00280	ACV84065.1	24.339	378	218	10	4	331	10	369	1.57e-21	88.6
Nitratireductor aquibiodomus XTF-26_HPPLEGCD_03505	ABR72937.1	24.337	415	253	12	7	372	4	406	4.68e-23	93.2
Sphingopyxis soli XTF-92_JJEILAKK_03214	ABR72937.1	24.335	263	167	10	2	252	444	686	1.58e-14	66.6
Nitratireductor aquibiodomus XTF-26_HPPLEGCD_01244	WP_018697905.1	24.324	185	119	6	87	269	170	335	7.47e-09	47.4
Tritonibacter mobilis XTF-65_NHLHHGBD_00235	AAV97443.1	24.324	407	255	16	35	410	1	385	2.4e-09	50.8
Marinobacter gudaonensis XTF-661_JMCKAIEB_00197	ACV84065.1	24.304	395	234	7	4	353	10	384	3.79e-29	111
Nitratireductor kimnyeongensis XTF-62_OMHPLKBE_01523	AAZ21486.1	24.302	358	222	13	604	940	3	332	1.28e-23	95.5
Thalassospira povalilytica XTF-606_CMGDIOHH_01480	AAV97443.1	24.292	424	279	11	7	425	1	387	4.69e-28	108
Vibrio shilonii XTF-331_KPFCOLOM_03959	AAV97443.1	24.291	247	161	8	30	266	9	239	3.65e-08	47
Maritimibacter alkaliphilus XTF-27_PABDIPJE_03338	ACV84065.1	24.289	457	257	14	16	422	5	422	1.57e-24	98.2
Tritonibacter mobilis XTF-65_NHLHHGBD_00571	ACY01992.1	24.286	420	256	17	5	397	444	828	4.78e-18	77.8
Maritimibacter alkaliphilus XTF-27_PABDIPJE_03823	ACV84065.1	24.272	412	269	13	17	408	438	826	9.16e-19	80.1
Qipengyuania flava XTF-262_PPCHGOHG_00750	ACY01992.1	24.268	239	158	9	5	226	442	674	1.06e-11	57.4
Erythrobacter aureus XTF-504_OMAMHDEO_00730	ACY01992.1	24.268	239	158	9	5	226	442	674	1.23e-11	57.4
Erythrobacter aureus XTF-504_OMAMHDEO_00730	AEQ39135.1	24.242	198	114	6	4	179	441	624	6.38e-10	52
Roseibium marinum XTF-14_EOGGMKHL_02691	ACY02894.1	24.235	392	231	10	12	352	8	384	1.46e-24	98.2
Martelella mediterranea XTF-330_HPBEEJJC_04661	OEU17621.1	24.229	227	146	8	52	256	97	319	7.64e-12	56.6
Erythrobacter aureus XTF-504_OMAMHDEO_01292	OEU17621.1	24.229	227	151	8	27	233	74	299	2.72e-07	42.7
Nitratireductor kimnyeongensis XTF-62_OMHPLKBE_00816	AAZ22069.1	24.224	322	208	12	38	330	79	393	5.1e-22	88.6
Erythrobacter aureus XTF-504_OMAMHDEO_02426	ACY02894.1	24.219	384	219	12	14	338	4	374	1.14e-16	73.2
Pacificitalea manganoxidans XTF-281_JDEJJGIE_00898	AAV97443.1	24.211	380	248	9	36	389	10	375	7.05e-23	92.8
Tritonibacter mobilis XTF-65_NHLHHGBD_00142	AEQ39091.1	24.206	252	157	14	146	376	199	437	2.41e-07	43.5
Tritonibacter mobilis XTF-65_NHLHHGBD_01206	AAZ22069.1	24.206	252	167	10	470	703	82	327	6.25e-14	66.2
Sphingopyxis soli XTF-92_JJEILAKK_01687	ACY02894.1	24.206	252	171	6	25	262	436	681	2.84e-11	56.6
Sphingopyxis soli XTF-92_JJEILAKK_01687	ACV84065.1	24.194	248	164	7	25	256	438	677	1.05e-13	64.3
Vibrio neocaledonicus XTF-124_NDOADKJN_01933	OEU17621.1	24.183	153	100	5	32	170	490	640	1.25e-06	40.4
Vibrio campbellii XTF-18_BGMKPBMA_00537	OEU17621.1	24.183	153	100	5	32	170	490	640	1.04e-06	40.8
Halomonas zincidurans XTF-443_FOICNMJE_00379	ACY02894.1	24.183	153	112	3	2	151	436	587	1.65e-10	53.9
Tritonibacter mobilis XTF-65_NHLHHGBD_01748	ACV84065.1	24.183	153	106	3	2	147	440	589	3.12e-07	43.5
Tritonibacter mobilis XTF-65_NHLHHGBD_00191	AAV97197.1	24.181	397	239	15	417	795	5	357	8.67e-16	71.2
Martelella mediterranea XTF-330_HPBEEJJC_00467	AEQ39091.1	24.176	182	125	5	119	289	173	352	6.62e-06	39.3
Stappia indica XTF-106_DIBDBJEF_00869	AAV97443.1	24.173	393	263	9	595	966	9	387	4.63e-18	80.5
Stappia indica XTF-106_DIBDBJEF_04394	ABR72937.1	24.169	331	190	15	6	311	444	738	2.9e-12	59.3
Thalassospira profundimaris XTF-160_AHFIIHOH_00268	AAV97197.1	24.156	385	254	12	609	987	6	358	1.84e-20	85.9
Tritonibacter mobilis XTF-65_NHLHHGBD_00268	AAV97443.1	24.156	385	266	8	38	402	9	387	3.08e-24	97.1
Halomonas litopenaei XTF-114_IIIJGHCJ_00698	OEU17621.1	24.155	207	128	5	62	245	104	304	2.27e-07	43.1
Nitratireductor aquibiodomus XTF-26_HPPLEGCD_03137	AAV94935.1	24.151	265	185	9	475	735	44	296	1.12e-09	52.4
Bacillus mycoides XTF-11_NBCJHAFH_03534	AEQ39091.1	24.147	381	243	15	4	346	66	438	5.91e-20	82.4
Tritonibacter mobilis XTF-65_NHLHHGBD_00555	ACY02894.1	24.126	286	181	6	8	267	8	283	9.66e-19	79.7
Maritimibacter alkaliphilus XTF-27_PABDIPJE_01757	OLQ07620.1	24.121	199	117	5	52	234	3432	3612	6.03e-09	48.5
Pseudoalteromonas lipolytica XTF-452_IFAJPFNC_00921	EAP77700.1	24.121	398	242	17	6	354	52	438	2.6e-14	65.1
Roseibium marinum XTF-14_EOGGMKHL_04951	ACV84065.1	24.112	394	226	9	3	342	10	384	2.17e-29	112
Maritimibacter alkaliphilus XTF-27_PABDIPJE_04273	ACY02894.1	24.112	394	257	12	6	377	436	809	1.23e-20	85.9
Martelella mediterranea XTF-330_HPBEEJJC_04035	ACY02894.1	24.112	394	222	11	5	340	9	383	4.26e-23	92.8
Thalassospira povalilytica XTF-606_CMGDIOHH_03561	AEQ39091.1	24.104	307	193	11	99	386	155	440	8.03e-09	48.5
Halomonas zincidurans XTF-443_FOICNMJE_01772	AAZ22069.1	24.1	361	238	11	2	334	41	393	1.94e-23	92.8
Halomonas litopenaei XTF-114_IIIJGHCJ_02772	AEQ39135.1	24.099	444	268	11	2	393	7	433	2.69e-26	102
Halomonas litopenaei XTF-114_IIIJGHCJ_02744	WP_084618911.1	24.096	166	117	4	96	254	148	311	1.85e-07	43.5
Stappia indica XTF-106_DIBDBJEF_03375	AAV97443.1	24.091	220	155	7	5	219	9	221	2.66e-06	40.4
Vibrio fluvialis XTF-565_CEIGHANA_00229	OEU17621.1	24.088	137	99	3	38	170	508	643	1.88e-06	39.7
Thalassospira profundimaris XTF-160_AHFIIHOH_02751	AAZ22069.1	24.085	328	207	14	40	339	83	396	9.89e-19	79
Nitratireductor kimnyeongensis XTF-62_OMHPLKBE_01702	AAV97443.1	24.084	382	271	8	11	374	7	387	5.61e-22	89.7
Nitratireductor aquibiodomus XTF-26_HPPLEGCD_01497	AAV97443.1	24.082	245	182	3	14	255	2	245	5.69e-16	71.6
Roseibium marinum XTF-14_EOGGMKHL_00070	AAV93771.1	24.074	108	81	1	9	116	28	134	8.54e-06	37
Roseibium marinum XTF-14_EOGGMKHL_05453	ABR72937.1	24.074	216	145	6	7	213	444	649	3.2e-14	65.9
Martelella mediterranea XTF-330_HPBEEJJC_04861	ACY02894.1	24.065	428	254	11	15	388	8	418	7.15e-25	98.6
Bacillus mycoides XTF-11_NBCJHAFH_01940	AAV97443.1	24.054	370	245	8	9	352	11	370	8.11e-21	85.9
Martelella mediterranea XTF-330_HPBEEJJC_01900	ACV84065.1	24.041	391	224	14	2	337	9	381	3.86e-20	84.3
Qipengyuania flava XTF-262_PPCHGOHG_00961	AEQ39135.1	24.038	208	127	7	5	199	9	198	7.58e-06	39.3
Nitratireductor kimnyeongensis XTF-62_OMHPLKBE_00035	AFS47241.1	24.038	104	74	3	8	108	18	119	3.61e-06	35.4
Martelella mediterranea XTF-330_HPBEEJJC_01833	AAV97443.1	24.036	441	250	14	5	417	5	388	9.88e-13	61.2
Halomonas zincidurans XTF-443_FOICNMJE_00379	ABR72937.1	24.029	412	235	14	3	350	8	405	2.25e-20	84.7
Maritimibacter alkaliphilus XTF-27_PABDIPJE_00191	AAV97443.1	24.02	204	134	5	46	245	478	664	6.12e-08	46.2
Thalassospira profundimaris XTF-160_AHFIIHOH_00501	ABR72937.1	24.012	329	206	9	3	324	442	733	9.41e-22	89.4
Martelella mediterranea XTF-330_HPBEEJJC_03943	AAV97443.1	24.012	329	213	13	33	348	10	314	9.49e-10	52
Thalassospira povalilytica XTF-606_CMGDIOHH_00566	ABR72937.1	24.012	329	206	9	3	324	442	733	2.17e-21	88.2
Martelella mediterranea XTF-330_HPBEEJJC_02090	AAV97443.1	23.988	346	225	9	3	320	11	346	3.13e-12	59.3
Halomonas zincidurans XTF-443_FOICNMJE_00379	WP_011659284.1	23.973	146	109	1	2	145	436	581	8.47e-11	55.1
Nitratireductor kimnyeongensis XTF-62_OMHPLKBE_01352	AAV97443.1	23.973	438	251	14	2	415	8	387	3.69e-13	62.8
Martelella mediterranea XTF-330_HPBEEJJC_00280	ACY01992.1	23.961	409	268	8	5	397	444	825	2.88e-25	100
Thalassospira povalilytica XTF-606_CMGDIOHH_03069	AAZ21486.1	23.958	384	265	11	416	793	5	367	6.29e-21	87
Pacificitalea manganoxidans XTF-281_JDEJJGIE_02664	WP_044029245.1	23.951	405	269	12	40	422	51	438	5.02e-21	86.7
Martelella mediterranea XTF-330_HPBEEJJC_00644	AAV94935.1	23.934	305	206	9	645	944	55	338	5.71e-16	72.4
Pacificitalea manganoxidans XTF-281_JDEJJGIE_02403	AAV94935.1	23.932	351	218	13	52	381	44	366	7.21e-13	60.8
Martelella mediterranea XTF-330_HPBEEJJC_03537	AAV97443.1	23.932	234	163	6	9	238	11	233	1.79e-08	47.4
Bacillus mycoides XTF-11_NBCJHAFH_03927	OLQ07620.1	23.926	163	100	6	304	461	549	692	4.37e-06	42
Vibrio fluvialis XTF-565_CEIGHANA_02219	AAV97443.1	23.923	209	139	5	31	233	10	204	1.96e-07	44.3
Nitratireductor aquibiodomus XTF-26_HPPLEGCD_00114	ACY01992.1	23.871	155	98	3	11	154	442	587	3.68e-09	49.7
Martelella mediterranea XTF-330_HPBEEJJC_04035	ACV84065.1	23.861	373	227	14	5	350	440	782	2.13e-19	81.6
Staphylococcus equorum XTF-425_EEOHIIHN_01415	WP_044029245.1	23.858	394	238	17	2	348	59	437	1.13e-11	57
Roseibium marinum XTF-14_EOGGMKHL_00539	AAZ22069.1	23.855	415	247	18	10	373	43	439	1.35e-18	78.6
Vibrio campbellii XTF-18_BGMKPBMA_02023	WP_005854984.1	23.853	109	78	2	262	370	166	269	3.16e-06	40
Halomonas litopenaei XTF-114_IIIJGHCJ_01411	ABR72937.1	23.843	432	265	15	14	416	429	825	6.76e-21	86.7
Pseudoalteromonas arabiensis XTF-599_EMGACCGA_02474	WP_044029245.1	23.828	256	175	8	115	354	187	438	1.21e-12	60.1
Nitratireductor aquibiodomus XTF-26_HPPLEGCD_02701	AAZ22069.1	23.823	361	238	11	617	956	49	393	1.25e-20	87.4
Roseibium marinum XTF-14_EOGGMKHL_02713	ACY02894.1	23.81	315	210	9	5	311	438	730	2.79e-16	72
Erythrobacter aureus XTF-504_OMAMHDEO_00654	AAZ22069.1	23.81	378	225	17	42	384	79	428	7.41e-14	63.9
Nitratireductor kimnyeongensis XTF-62_OMHPLKBE_01705	AAV97443.1	23.81	378	242	15	5	349	9	373	4.79e-12	58.5
Pacificitalea manganoxidans XTF-281_JDEJJGIE_00896	AAV94935.1	23.794	311	208	11	658	962	52	339	8.6e-14	65.5
Pacificitalea manganoxidans XTF-281_JDEJJGIE_00896	AAZ21486.1	23.784	370	247	10	611	976	5	343	2.56e-26	103
Roseibium marinum XTF-14_EOGGMKHL_04803	ACV84065.1	23.762	202	143	5	3	201	438	631	3.95e-15	68.6
Marinobacter gudaonensis XTF-661_JMCKAIEB_01026	WP_018697905.1	23.762	202	124	7	67	263	160	336	4.25e-08	44.7
Halomonas zincidurans XTF-443_FOICNMJE_00258	AAV97443.1	23.755	261	147	11	34	271	9	240	3e-06	40.8
Sphingopyxis soli XTF-92_JJEILAKK_02339	ACV84065.1	23.753	421	256	15	5	395	440	825	3.84e-11	56.2
Tritonibacter mobilis XTF-65_NHLHHGBD_03577	AAZ21486.1	23.75	400	251	15	617	1004	3	360	2.97e-24	97.4
Maritimibacter alkaliphilus XTF-27_PABDIPJE_03200	ACY01992.1	23.748	619	384	25	6	574	9	589	8.69e-14	66.2
Pacificitalea manganoxidans XTF-281_JDEJJGIE_02847	ACY02894.1	23.721	430	238	13	7	370	8	413	7.94e-24	95.1
Erythrobacter aureus XTF-504_OMAMHDEO_02426	ACY02894.1	23.715	253	172	6	19	259	438	681	2.93e-11	56.2
Nitratireductor aquibiodomus XTF-26_HPPLEGCD_00738	WP_028037226.1	23.684	114	79	4	1	109	2	112	8.61e-06	34.7
Erythrobacter aureus XTF-504_OMAMHDEO_00730	ACY02894.1	23.684	190	126	5	4	179	435	619	3.94e-11	55.8
Roseibium marinum XTF-14_EOGGMKHL_03044	ACY02894.1	23.678	435	255	13	11	394	9	417	2.4e-19	82
Sphingopyxis soli XTF-92_JJEILAKK_01736	ABR72937.1	23.678	397	247	9	4	356	9	393	3.47e-26	102
Nitratireductor aquibiodomus XTF-26_HPPLEGCD_02584	ABR72937.1	23.676	321	214	7	6	321	444	738	1.77e-18	79
Roseibium marinum XTF-14_EOGGMKHL_03454	AAZ22069.1	23.675	283	148	12	62	331	101	328	4.1e-07	43.5
Nitratireductor kimnyeongensis XTF-62_OMHPLKBE_01836	AEQ39091.1	23.673	245	158	10	138	363	211	445	1.36e-07	44.3
Bacillus mycoides XTF-11_NBCJHAFH_02541	AEQ39091.1	23.664	393	246	13	3	353	66	446	1.79e-20	84
Martelella mediterranea XTF-330_HPBEEJJC_02384	AAZ22069.1	23.662	355	243	12	38	372	79	425	7.56e-16	70.1
Sphingopyxis soli XTF-92_JJEILAKK_01006	AAV94935.1	23.662	355	248	11	29	374	27	367	2.11e-12	59.3
Martelella mediterranea XTF-330_HPBEEJJC_01900	ACV84065.1	23.659	410	274	11	4	396	440	827	2.88e-22	90.5
Tritonibacter mobilis XTF-65_NHLHHGBD_02058	ABR72937.1	23.659	410	265	11	6	392	442	826	3e-22	90.5
Qipengyuania flava XTF-262_PPCHGOHG_03073	ABR72937.1	23.656	186	130	6	19	197	444	624	1.94e-09	50.4
Halomonas litopenaei XTF-114_IIIJGHCJ_04452	ABR72937.1	23.653	334	211	7	5	326	444	745	1.27e-20	85.5
Roseibium marinum XTF-14_EOGGMKHL_04951	ACY01992.1	23.65	389	240	8	3	345	8	385	5.12e-25	99
Tritonibacter mobilis XTF-65_NHLHHGBD_02333	WP_044029245.1	23.641	423	277	13	29	422	33	438	3.8e-19	80.9
Pseudoalteromonas arabiensis XTF-599_EMGACCGA_02135	EAP77700.1	23.63	292	174	13	145	422	179	435	3.53e-06	40.4
Tritonibacter mobilis XTF-65_NHLHHGBD_00279	AAV97443.1	23.63	292	164	12	10	293	8	248	5.37e-07	43.1
Marinobacter gudaonensis XTF-661_JMCKAIEB_02563	AAV97443.1	23.622	254	160	9	29	268	7	240	1.33e-07	45.1
Sphingopyxis soli XTF-92_JJEILAKK_02339	ACV84065.1	23.614	415	241	16	5	359	11	409	1.34e-09	51.2
[truncated: 315 more rows]
