# Supplementary material for: The Diversity and Metabolism of Culturable Nitrate-Reducing Bacteria from the Photic Zone of the Western North Pacific Ocean
Source: Microb Ecol. 2023 Aug 8;86(4):2781–9. doi: 10.1007/s00248-023-02284-w (PMC10640468; doi:10.1007/s00248-023-02284-w)
Supplement: Supplementary file 14 — ESM 11 [file 248_2023_2284_MOESM11_ESM.xlsx]

## Sheet: Sheet1
Strain	Species	Station	Depth(m)	Chl-a maximum layer(m)
XTF-394	Citrobacter braakii	E142-05	100	66
XTF-425	Staphylococcus equorum subsp. equorum	E142-10	50	113
XTF-262	Qipengyuania flava	E163-01	100	75
XTF-281	Pacificitalea manganoxidans	E163-06	50	68
XTF-347	Pseudidiomarina aquimaris	FB-01	25	62
XTF-331	Vibrio shilonii		150
XTF-330	Martelella mediterranea		200
XTF-606	Thalassospira povalilytica	FB-02	200	59
XTF-443	Halomonas zincidurans	QB-02	50	63
XTF-452	Pseudoalteromonas lipolytica		5
XTF-138	Marinobacter nauticus	QB-08	200	66
XTF-124	Vibrio neocaledonicus		25
XTF-160	Thalassospira profundimaris		75
XTF-661	Marinobacter gudaonensis	QB-11	100	119
XTF-599	Pseudoalteromonas arabiensis		50
XTF-565	Vibrio fluvialis		0
XTF-235	Pseudidiomarina aquimaris	QB-12	100	121
XTF-65	Tritonibacter mobilis subsp. pelagius	QB-13	50	134
XTF-504	Erythrobacter aureus	QB-15	100	149
XTF-18	Vibrio campbellii	QB-17	5	124
XTF-27	Maritimibacter alkaliphilus		130
XTF-14	Roseibium marinum		75
XTF-10	Roseibium aggregatum		130
XTF-62	Nitratireductor kimnyeongensis		25
XTF-26	Nitratireductor kimnyeongensis		130
XTF-11	Bacillus mycoides	QB-18	100	128
XTF-114	Halomonas litopenaei		100
XTF-92	Sphingopyxis soli		5
XTF-106	Stappia indica		75
