# Supplementary material for: The Diversity and Metabolism of Culturable Nitrate-Reducing Bacteria from the Photic Zone of the Western North Pacific Ocean
Source: Microb Ecol. 2023 Aug 8;86(4):2781–9. doi: 10.1007/s00248-023-02284-w (PMC10640468; doi:10.1007/s00248-023-02284-w)
Supplement: Supplementary file 15 — ESM 12 [file 248_2023_2284_MOESM12_ESM.xlsx]

## Sheet: Sheet1
Gene ID	HMMER	Hotpep	DIAMOND	#ofTools	pep family
XTF-106_KJNGLJHN_00606	GT4(182-292)	GT4(15)	GT4	3	GlycosylTransferases
XTF-106_KJNGLJHN_00685	CE11(8-280)	CE11(23)	CE11	3	Carbohydrate Esterases
XTF-106_KJNGLJHN_00692	GT28(188-350)	GT28(6)	GT28	3	GlycosylTransferases
XTF-106_KJNGLJHN_00703	GH23(61-161)	GH23(149)	-	2	Glycoside Hydrolases
XTF-106_KJNGLJHN_01182	AA3_2(7-528)	-	AA3_2	2	Auxiliary Activities
XTF-106_KJNGLJHN_01214	GT2_Glyco_tranf_2_3(243-468)	GT2(93)	GT2	3	GlycosylTransferases
XTF-106_KJNGLJHN_01365	GT30(61-234)	GT30(3)	GT30	3	GlycosylTransferases
XTF-106_KJNGLJHN_01405	GT2_Glycos_transf_2(24-186)	GT2(168)	GT2	3	GlycosylTransferases
XTF-106_KJNGLJHN_01406	GT83(30-428)	GT0(206)+GT83(75)	GT0	3	GlycosylTransferases
XTF-106_KJNGLJHN_01478	GH103(49-338)	GH103(2)	GH103	3	Glycoside Hydrolases
XTF-106_KJNGLJHN_01491	GT2_Glycos_transf_2(13-108)	-	GT2	2	GlycosylTransferases
XTF-106_KJNGLJHN_01793	GH25(35-213)	GH25(24)	GH25	3	Glycoside Hydrolases
XTF-106_KJNGLJHN_01942	GH23(70-173)	GH23(23)	GH23	3	Glycoside Hydrolases
XTF-106_KJNGLJHN_02009	GT51(61-209)	GT51(30)	GT51	3	GlycosylTransferases
XTF-106_KJNGLJHN_02056	GT11(22-303)	GT11(1)	-	2	GlycosylTransferases
XTF-106_KJNGLJHN_02133	GH102(87-244)	GH102(29)	GH102	3	Glycoside Hydrolases
XTF-106_KJNGLJHN_02191	CE9(14-389)	CE9(4)	CE9	3	Carbohydrate Esterases
XTF-106_KJNGLJHN_02201	GT51(165-339)	GT51(85)	GT51	3	GlycosylTransferases
XTF-106_KJNGLJHN_02208	-	CBM5(68)	CBM5+GH19	2	Glycoside Hydrolases+ Carbohydrate-Binding Modules
XTF-106_KJNGLJHN_02221	GH103(34-239)	GH103(7)	GH103	3	Glycoside Hydrolases
XTF-106_KJNGLJHN_02438	GT20(43-493)	GT20(1)	GT20	3	GlycosylTransferases
XTF-106_KJNGLJHN_02467	AA3_2(8-532)	AA3(3)	AA3	3	Auxiliary Activities
XTF-106_KJNGLJHN_02558	GT4(195-340)	-	GT4	2	GlycosylTransferases
XTF-106_KJNGLJHN_02718	GH103(41-333)	GH103(6)	GH103	3	Glycoside Hydrolases
XTF-106_KJNGLJHN_02786	AA3_2(6-531)	AA3(20)	AA3	3	Auxiliary Activities
XTF-106_KJNGLJHN_02790	GT20(14-455)	GT20(1)	GT20	3	GlycosylTransferases
XTF-106_KJNGLJHN_02791	GH15(224-586)	GH15(3)	GH15	3	Glycoside Hydrolases
XTF-106_KJNGLJHN_02860	GT19(11-372)	GT19(3)	GT19	3	GlycosylTransferases
XTF-106_KJNGLJHN_02963	GH103(39-331)	GH103(15)	GH103	3	Glycoside Hydrolases
XTF-106_KJNGLJHN_03058	GT4(205-347)	GT4(102)	GT4	3	GlycosylTransferases
XTF-106_KJNGLJHN_03113	GT51(58-226)	GT51(25)	GT51	3	GlycosylTransferases
XTF-106_KJNGLJHN_03267	-	CE4(9)	CE4	2	Carbohydrate Esterases
XTF-106_KJNGLJHN_03501	GT51(140-303)	GT51(48)	GT51	3	GlycosylTransferases
XTF-106_KJNGLJHN_03521	-	GH0(35)	GH0	2	Glycoside Hydrolases
XTF-106_KJNGLJHN_03551	GT1(8-360)	GT1(31)	GT1	3	GlycosylTransferases
XTF-106_KJNGLJHN_03552	GT4(206-335)	-	GT4	2	GlycosylTransferases
XTF-106_KJNGLJHN_03553	GT4(226-378)	-	GT4	2	GlycosylTransferases
XTF-106_KJNGLJHN_03554	-	GT1(17)	GT1	2	GlycosylTransferases
XTF-106_KJNGLJHN_03719	GT107(155-525)	GT107(1)	GT107	3	GlycosylTransferases
XTF-106_KJNGLJHN_03946	GH103(34-339)	GH103(37)	GH103	3	Glycoside Hydrolases
XTF-106_KJNGLJHN_04178	GT51(58-237)	GT51(36)	GT51	3	GlycosylTransferases
XTF-106_KJNGLJHN_04272	GT83(33-472)	-	GT83	2	GlycosylTransferases
XTF-106_KJNGLJHN_04391	GH3(61-280)	GH3(21)	GH3	3	Glycoside Hydrolases
XTF-106_KJNGLJHN_04417	GT4(192-355)	-	GT4	2	GlycosylTransferases
XTF-106_KJNGLJHN_04460	-	GT2(42)	GT2	2	GlycosylTransferases
XTF-106_KJNGLJHN_04463	GT4(176-327)	-	GT4	2	GlycosylTransferases
XTF-106_KJNGLJHN_04471	GH2(18-688)	GH2(16)	GH2	3	Glycoside Hydrolases
XTF-106_KJNGLJHN_04473	GH5_5(29-311)	GH5(22)	GH5_5	3	Glycoside Hydrolases
XTF-106_KJNGLJHN_04475	GT4(220-358)	-	GT4	2	GlycosylTransferases
XTF-106_KJNGLJHN_04477	GT4(198-336)	GT4(143)	GT4	3	GlycosylTransferases
XTF-106_KJNGLJHN_04480	GT26(69-233)	GT26(8)	GT26	3	GlycosylTransferases
XTF-114_IIIJGHCJ_00040	CE4(81-184)	CE4(5)	CE4	3	Glycoside Hydrolases
XTF-114_IIIJGHCJ_00134	GT9(83-329)	GT9(23)	GT9	3	GlycosylTransferases
XTF-114_IIIJGHCJ_00136	GT2_Glycos_transf_2(7-104)	-	GT2	2	GlycosylTransferases
XTF-114_IIIJGHCJ_00137	GT9(80-326)	GT9(15)	GT9	3	GlycosylTransferases
XTF-114_IIIJGHCJ_00138	GT4(189-347)	-	GT4	2	GlycosylTransferases
XTF-114_IIIJGHCJ_00140	GT9(75-304)	GT9(22)	GT9	3	GlycosylTransferases
XTF-114_IIIJGHCJ_00142	GT30(34-218)	GT30(1)	GT30	3	GlycosylTransferases
XTF-114_IIIJGHCJ_00144	GT4(314-472)	GT4(43)	GT4	3	GlycosylTransferases
XTF-114_IIIJGHCJ_00149	GH114(51-247)	-	GH0	2	Glycoside Hydrolases
XTF-114_IIIJGHCJ_00502	GH103(39-329)	GH103(1)	GH103	3	Glycoside Hydrolases
XTF-114_IIIJGHCJ_00524	GT4(209-351)	-	GT4	2	GlycosylTransferases
XTF-114_IIIJGHCJ_00530	GT4(227-370)	GT4(142)	GT4	3	GlycosylTransferases
XTF-114_IIIJGHCJ_00688	AA3_2(6-534)	-	AA3_2	2	Glycoside Hydrolases
XTF-114_IIIJGHCJ_00816	AA3_2(10-552)	AA3(1)	AA3	3	Glycoside Hydrolases
XTF-114_IIIJGHCJ_00877	GH103(64-357)	GH103(34)	GH103	3	Glycoside Hydrolases
XTF-114_IIIJGHCJ_00950	GT51(58-221)	GT51(8)	GT51	3	GlycosylTransferases
XTF-114_IIIJGHCJ_01017	-	CBM50(45)	CBM50	2	Glycoside Hydrolases+ Carbohydrate-Binding Modules
XTF-114_IIIJGHCJ_01035	GT81(117-319)	GT81(2)	GT81	3	GlycosylTransferases
XTF-114_IIIJGHCJ_01037	GH13_18(95-441)	GH13(74)	GH13_18	3	Glycoside Hydrolases
XTF-114_IIIJGHCJ_01154	-	CBM50(14)	CBM50	2	Glycoside Hydrolases+ Carbohydrate-Binding Modules
XTF-114_IIIJGHCJ_01225	GH73(224-358)	GH73(31)	GH73	3	Glycoside Hydrolases
XTF-114_IIIJGHCJ_01240	GT2_Glycos_transf_2(136-307)	GT2(5)	GT2	3	GlycosylTransferases
XTF-114_IIIJGHCJ_01243	GH8(40-344)	GH8(8)	GH8	3	Glycoside Hydrolases
XTF-114_IIIJGHCJ_01246	GT107(68-356)+GT107(331-705)	GT107(1)	GT107	3	GlycosylTransferases
XTF-114_IIIJGHCJ_01274	GT2_Glycos_transf_2(431-591)+GT2_Glycos_transf_2(691-834)	GT2(39)	GT2	3	GlycosylTransferases
XTF-114_IIIJGHCJ_01278	GT2_Glycos_transf_2(529-640)+GT2_Glycos_transf_2(788-967)	GT2(39)	GT2	3	GlycosylTransferases
XTF-114_IIIJGHCJ_01455	AA3_2(2-535)	-	AA3_2	2	Glycoside Hydrolases
XTF-114_IIIJGHCJ_01475	GT2_Glycos_transf_2(7-165)	GT2(247)	GT2	3	GlycosylTransferases
XTF-114_IIIJGHCJ_01477	GT83(10-500)	GT83(3)	GT83	3	GlycosylTransferases
XTF-114_IIIJGHCJ_01801	AA3_2(10-535)	AA3(1)	AA3	3	Glycoside Hydrolases
XTF-114_IIIJGHCJ_01807	GT2_Glyco_trans_2_3(198-389)	GT2(4)	GT2	3	GlycosylTransferases
XTF-114_IIIJGHCJ_01862	GT51(58-234)	GT51(4)	GT51	3	GlycosylTransferases
XTF-114_IIIJGHCJ_01884	-	GH23(97)	GH23	2	Glycoside Hydrolases
XTF-114_IIIJGHCJ_01898	GT19(18-376)	GT19(1)	GT19	3	GlycosylTransferases
XTF-114_IIIJGHCJ_02275	GT4(200-339)	GT4(64)	GT4	3	GlycosylTransferases
XTF-114_IIIJGHCJ_02280	CE9(11-366)	CE9(2)	CE9	3	Glycoside Hydrolases
XTF-114_IIIJGHCJ_02509	GT4(201-346)	GT4(34)	GT4	3	GlycosylTransferases
XTF-114_IIIJGHCJ_02752	GT4(194-335)	-	GT4	2	GlycosylTransferases
XTF-114_IIIJGHCJ_02790	-	CE4(1)	CE4	2	Glycoside Hydrolases
XTF-114_IIIJGHCJ_02833	GT2_Glycos_transf_2(68-188)	GT2(67)	-	2	GlycosylTransferases
XTF-114_IIIJGHCJ_02876	CBM35(53-167)+CBM35(215-327)+CBM35(1249-1360)+CBM35(1372-1492)	CBM35(37)+CBM57(15)+CBM6(26)	CBM35+CBM6	3	Glycoside Hydrolases+ Carbohydrate-Binding Modules
XTF-114_IIIJGHCJ_02881	CBM35(243-355)+CBM35(581-693)+CBM35(1672-1783)+CBM35(1935-2045)+CBM35(2094-2204)+CBM35(3148-3255)+CBM35(3269-3393)+CBM6(4252-4386)+CBM6(4419-4557)+CBM6(4587-4726)+CBM6(4755-4889)	CBM35(37)+CBM57(15)+CBM6(26)	CBM35+CBM6	3	Glycoside Hydrolases+ Carbohydrate-Binding Modules
XTF-114_IIIJGHCJ_03009	GT2_Glyco_trans_2_3(174-392)	GT0(22)	GT2	3	GlycosylTransferases
XTF-114_IIIJGHCJ_03010	-	GT0(93)	GT0	2	GlycosylTransferases
XTF-114_IIIJGHCJ_03153	GT28(188-346)	GT28(2)	GT28	3	GlycosylTransferases
XTF-114_IIIJGHCJ_03159	CE11(4-275)	CE11(1)	CE11	3	Glycoside Hydrolases
XTF-114_IIIJGHCJ_03393	GH23(304-457)	GH23(7)	GH23	3	Glycoside Hydrolases
XTF-114_IIIJGHCJ_03625	GH23(118-259)	GH23(83)+CBM50(40)	CBM50+GH23	3	Glycoside Hydrolases+ Carbohydrate-Binding Modules
XTF-114_IIIJGHCJ_03874	AA3_2(5-538)	AA3(8)	AA3_2	3	Glycoside Hydrolases
XTF-114_IIIJGHCJ_03894	PL17_2(158-241)+PL17(359-497)	PL17(1)	PL17_2	3	Glycoside Hydrolases
XTF-114_IIIJGHCJ_03895	PL17_2(158-241)+PL17_2(368-513)	PL17(1)	PL17_2	3	Glycoside Hydrolases
XTF-114_IIIJGHCJ_03919	AA3_2(6-548)	-	AA3_2	2	Glycoside Hydrolases
XTF-114_IIIJGHCJ_03947	GH3(59-281)	GH3(10)	GH3	3	Glycoside Hydrolases
XTF-114_IIIJGHCJ_04018	-	CBM5(68)	CBM5+GH19	2	Glycoside Hydrolases+ Carbohydrate-Binding Modules
XTF-114_IIIJGHCJ_04095	PL5(95-412)	-	PL5	2	Glycoside Hydrolases
XTF-114_IIIJGHCJ_04096	PL14_3(95-287)	PL14(3)	PL14_3	3	Glycoside Hydrolases
XTF-114_IIIJGHCJ_04098	GT2_Glyco_tranf_2_3(92-349)	GT2(104)	GT2	3	GlycosylTransferases
XTF-114_IIIJGHCJ_04167	GH23(488-613)	GH23(17)	GH23	3	Glycoside Hydrolases
XTF-114_IIIJGHCJ_04320	PL7_5(62-370)	PL7(3)	PL7_5	3	Glycoside Hydrolases
XTF-114_IIIJGHCJ_04380	GT4(193-339)	-	GT4	2	GlycosylTransferases
XTF-114_IIIJGHCJ_04382	GT4(176-316)	-	GT4	2	GlycosylTransferases
XTF-114_IIIJGHCJ_04384	GT4(215-354)	-	GT4	2	GlycosylTransferases
XTF-114_IIIJGHCJ_04385	GT4(218-363)	GT4(48)	GT4	3	GlycosylTransferases
XTF-114_IIIJGHCJ_04545	GH24(3-67)	GH24(4)	-	2	Glycoside Hydrolases
XTF-114_IIIJGHCJ_04557	GH24(3-67)	GH24(4)	-	2	Glycoside Hydrolases
XTF-11_NBCJHAFH_00244	GT1(28-390)	GT1(1)	GT1	3	GlycosylTransferases
XTF-11_NBCJHAFH_00281	GH8(81-424)	GH8(4)+CBM32(110)	GH8	3	Glycoside Hydrolases+ Carbohydrate-Binding Modules
XTF-11_NBCJHAFH_00332	CBM41(40-134)+GH13_14(395-709)	GH13(72)+CBM25(3)+CBM41(7)+CBM48(15)+CBM68(1)	CBM41+CBM48+GH13_14+3.2.1.41	3	Glycoside Hydrolases+ Carbohydrate-Binding Modules
XTF-11_NBCJHAFH_00393	AA10(41-208)	AA10(1)+CBM12(26)+CBM5(5)	AA10+CBM5	3	Auxiliary Activities+ Carbohydrate-Binding Modules
XTF-11_NBCJHAFH_00402	GH25(5-168)	GH25(5)	GH25	3	Glycoside Hydrolases
XTF-11_NBCJHAFH_00423	AA10(35-199)	AA10(40)+CBM12(26)+CBM5(15)	AA10	3	Auxiliary Activities+ Carbohydrate-Binding Modules
XTF-11_NBCJHAFH_00462	GT26(62-230)	GT26(2)	GT26	3	GlycosylTransferases
XTF-11_NBCJHAFH_00529	CE4(70-191)	CE4(10)	CE4	3	Carbohydrate Esterases
XTF-11_NBCJHAFH_00602	GT2_Glycos_transf_2(267-384)	GT2(53)	GT2	3	GlycosylTransferases
XTF-11_NBCJHAFH_00605	GT2_Glycos_transf_2(565-668)	GT2(53)	GT2	3	GlycosylTransferases
XTF-11_NBCJHAFH_00606	GT2_Glycos_transf_2(276-377)	GT2(53)	GT2	3	GlycosylTransferases
XTF-11_NBCJHAFH_00843	GH113(80-373)	GH0(10)	GH0	3	Glycoside Hydrolases
XTF-11_NBCJHAFH_00849	-	CBM50(32)	GH73	2	Glycoside Hydrolases+ Carbohydrate-Binding Modules
XTF-11_NBCJHAFH_00946	-	CBM50(32)	GH73	2	Glycoside Hydrolases+ Carbohydrate-Binding Modules
XTF-11_NBCJHAFH_01053	GH18(111-403)+CE4(482-611)+GT2_Glyco_tranf_2_3(758-980)	CE4(6)+GH18(63)+GT2(51)	CE4+GH18+GT2	3	GlycosylTransferases
XTF-11_NBCJHAFH_01056	GT2_Glycos_transf_2(19-120)	-	GT2	2	GlycosylTransferases
XTF-11_NBCJHAFH_01072	GH25(44-218)	GH25(105)	GH25	3	Glycoside Hydrolases
XTF-11_NBCJHAFH_01117	GH13_5(60-399)	GH13(25)+CBM20(17)	GH13_5	3	Glycoside Hydrolases+ Carbohydrate-Binding Modules
XTF-11_NBCJHAFH_01145	GT2_Glycos_transf_2(17-122)+GT2_Glycos_transf_2(323-450)	GT2(159)	GT2	3	GlycosylTransferases
XTF-11_NBCJHAFH_01223	GH18(145-410)	GH18(4)+CBM50(27)	CBM50+GH18	3	Glycoside Hydrolases+ Carbohydrate-Binding Modules
XTF-11_NBCJHAFH_01233	CE4(18-139)	CE4(16)+GH18(21)+GT2(51)	CE4	3	GlycosylTransferases
XTF-11_NBCJHAFH_01486	GT2_Glycos_transf_2(10-148)	GT2(46)	GT2	3	GlycosylTransferases
XTF-11_NBCJHAFH_01490	GT2_Glycos_transf_2(11-117)	GT2(159)	GT2	3	GlycosylTransferases
XTF-11_NBCJHAFH_01536	GH13(68-287)	-	GH13	2	Glycoside Hydrolases
XTF-11_NBCJHAFH_01615	GT51(51-225)	GT51(2)	GT51	3	GlycosylTransferases
XTF-11_NBCJHAFH_01714	GH1(5-474)	GH1(1)	GH1	3	Glycoside Hydrolases
XTF-11_NBCJHAFH_01798	GH73(419-532)	GH73(52)	GH73	3	Glycoside Hydrolases
XTF-11_NBCJHAFH_02242	-	GT0(93)	GT0	2	GlycosylTransferases
XTF-11_NBCJHAFH_02245	CE4(41-168)	CE4(29)	CE4	3	Carbohydrate Esterases
XTF-11_NBCJHAFH_02250	GH4(5-185)	GH4(1)	GH4	3	Glycoside Hydrolases
XTF-11_NBCJHAFH_02264	GH126(32-352)	GH126(1)	GH126	3	Glycoside Hydrolases
XTF-11_NBCJHAFH_02279	GT2_Glyco_tranf_2_3(69-294)	GT2(146)	GT2	3	GlycosylTransferases
XTF-11_NBCJHAFH_02314	-	GT2(115)+GT4(135)	GT2	2	GlycosylTransferases
XTF-11_NBCJHAFH_02316	GT4(205-356)	-	GT4	2	GlycosylTransferases
XTF-11_NBCJHAFH_02317	-	GT2(115)+GT4(135)	GT2	2	GlycosylTransferases
XTF-11_NBCJHAFH_02487	GT28(188-334)	GT28(19)	GT28	3	GlycosylTransferases
XTF-11_NBCJHAFH_02685	CE9(7-371)	CE9(7)	CE9	3	Carbohydrate Esterases
XTF-11_NBCJHAFH_02727	GH13_31(34-381)	GH13(3)	GH13_31	3	Glycoside Hydrolases
XTF-11_NBCJHAFH_02728	CBM34(6-125)+GH13_20(173-469)	GH13(14)+CBM20(8)+CBM34(2)+CBM48(57)	CBM34+GH13_20	3	Glycoside Hydrolases+ Carbohydrate-Binding Modules
XTF-11_NBCJHAFH_03170	CE4(65-190)	CE4(10)	CE4	3	Carbohydrate Esterases
XTF-11_NBCJHAFH_03175	GH129(423-757)	GH0(6)	GH0	3	Glycoside Hydrolases
XTF-11_NBCJHAFH_03183	CE4(78-199)	CE4(36)	CE4	3	Carbohydrate Esterases
XTF-11_NBCJHAFH_03299	CE4(41-145)	CE4(20)+CBM18(7)	CE4	3	Carbohydrate Esterases+ Carbohydrate-Binding Modules
XTF-11_NBCJHAFH_03386	GH18(36-346)	GH18(117)+CBM12(2)	GH18	3	Glycoside Hydrolases+ Carbohydrate-Binding Modules
XTF-11_NBCJHAFH_03464	CE4(105-226)	CE4(12)	CE4	3	Carbohydrate Esterases
XTF-11_NBCJHAFH_03568	GT28(189-350)	GT28(3)	GT28	3	GlycosylTransferases
XTF-11_NBCJHAFH_03719	GT1(161-392)	GT1(1)	GT1	3	GlycosylTransferases
XTF-11_NBCJHAFH_03860	GT102(123-361)	GT102(2)	GT102	3	GlycosylTransferases
XTF-11_NBCJHAFH_03913	GT51(84-260)	GT51(20)	GT51	3	GlycosylTransferases
XTF-11_NBCJHAFH_03967	GT4(171-316)	-	GT4	2	GlycosylTransferases
XTF-11_NBCJHAFH_03968	GT2_Glycos_transf_2(15-142)	GT2(101)	GT2	3	GlycosylTransferases
XTF-11_NBCJHAFH_04008	GT51(84-260)	GT51(50)	GT51	3	GlycosylTransferases
XTF-11_NBCJHAFH_04022	GT4(194-346)	GT4(3)	GT4	3	GlycosylTransferases
XTF-11_NBCJHAFH_04023	CE14(7-112)	CE14(2)	CE14	3	Carbohydrate Esterases
XTF-11_NBCJHAFH_04103	GT51(67-241)	GT51(2)	GT51	3	GlycosylTransferases
XTF-11_NBCJHAFH_04253	GT51(60-235)	GT51(13)	GT51	3	GlycosylTransferases
XTF-11_NBCJHAFH_04298	GT26(61-231)	GT26(2)	GT26	3	GlycosylTransferases
XTF-11_NBCJHAFH_04299	GT4(185-325)	GT4(164)	GT4	3	GlycosylTransferases
XTF-11_NBCJHAFH_04305	GT2_Glycos_transf_2(9-147)	-	GT2	2	GlycosylTransferases
XTF-11_NBCJHAFH_04311	GT2_Glycos_transf_2(6-166)	GT2(23)	GT2	3	GlycosylTransferases
XTF-11_NBCJHAFH_04401	GT4(192-344)	GT4(32)	GT4	3	GlycosylTransferases
XTF-11_NBCJHAFH_04505	GT35(93-795)	GT35(1)	GT35	3	GlycosylTransferases
XTF-11_NBCJHAFH_04506	GT5(24-494)	GT5(3)	GT5	3	GlycosylTransferases
XTF-11_NBCJHAFH_04509	CBM48(26-110)+GH13_9(178-468)	GH13(1)+CBM48(2)	CBM48+GH13_9	3	Glycoside Hydrolases+ Carbohydrate-Binding Modules
XTF-11_NBCJHAFH_04556	CE4(197-314)	-	CE4	2	Carbohydrate Esterases
XTF-11_NBCJHAFH_04605	GH13_31(28-372)	GH13(29)	GH13_31	3	Glycoside Hydrolases
XTF-11_NBCJHAFH_04620	GH18(39-457)+CBM2(580-663)	GH18(109)+CBM12(11)+CBM2(6)+CBM5(9)+CBM54(8)	CBM2+GH18	3	Glycoside Hydrolases+ Carbohydrate-Binding Modules
XTF-11_NBCJHAFH_04647	GH13_29(25-368)	GH13(3)	GH13_29	3	Glycoside Hydrolases
XTF-11_NBCJHAFH_04776	GH23(153-255)	GH23(15)	GH23	3	Glycoside Hydrolases
XTF-11_NBCJHAFH_04778	GT2_Glycos_transf_2(7-136)	-	GT2	2	GlycosylTransferases
XTF-11_NBCJHAFH_04780	GT2_Glycos_transf_2(6-126)	GT2(246)	GT2	3	GlycosylTransferases
XTF-11_NBCJHAFH_04914	GT51(61-218)	GT51(38)	GT51	3	GlycosylTransferases
XTF-11_NBCJHAFH_05055	CE4(61-184)	CE4(11)	CE4	3	Carbohydrate Esterases
XTF-11_NBCJHAFH_05075	GT2_Glycos_transf_2(15-119)	GT2(53)	GT2	3	GlycosylTransferases
XTF-11_NBCJHAFH_05078	GT2_Glycos_transf_2(6-120)+GT2_Glycos_transf_2(274-387)	GT2(53)	GT2	3	GlycosylTransferases
XTF-11_NBCJHAFH_05081	GT28(205-355)	GT28(11)	GT28	3	GlycosylTransferases
XTF-11_NBCJHAFH_05138	CE4(50-177)	CE4(13)	CE4	3	Carbohydrate Esterases
XTF-11_NBCJHAFH_05309	CBM68(5-96)+GH13_14(258-570)	GH13(10)+CBM25(3)+CBM41(1)+CBM48(5)+CBM68(1)	CBM48+CBM68+GH13_14	3	Glycoside Hydrolases+ Carbohydrate-Binding Modules
XTF-124_NDOADKJN_00042	AA10(26-214)	AA10(5)+CBM5(11)+CBM73(31)	AA10+CBM5	3	Auxiliary Activities+ Carbohydrate-Binding Modules
XTF-124_NDOADKJN_00065	GH18(161-578)	GH18(1)+CBM5(2)+CBM73(9)	CBM5+GH18	3	Glycoside Hydrolases+ Carbohydrate-Binding Modules
XTF-124_NDOADKJN_00214	GH13_11(155-500)	GH13(2)+GH77(11)+CBM41(1)+CBM48(1)	CBM48+GH13_11	3	Glycoside Hydrolases+ Carbohydrate-Binding Modules
XTF-124_NDOADKJN_00218	GH13_37(80-391)	CBM69(4)	GH13_37	3	Glycoside Hydrolases+ Carbohydrate-Binding Modules
XTF-124_NDOADKJN_00220	CBM41(49-173)+GH13_13(472-892)+CBM69(1085-1197)+CBM69(1216-1323)	GH13(4)+CBM25(3)+CBM41(1)+CBM48(3)+CBM68(1)+CBM69(5)	CBM41+CBM48+GH13_13	3	Glycoside Hydrolases+ Carbohydrate-Binding Modules
XTF-124_NDOADKJN_00231	GT35(98-812)	GT35(1)	GT35	3	GlycosylTransferases
XTF-124_NDOADKJN_00232	GH77(177-721)	GH77(1)	GH77	3	Glycoside Hydrolases
XTF-124_NDOADKJN_00233	CBM48(153-242)+GH13_9(308-608)	GH13(1)+CBM48(2)	CBM48+GH13_9	3	Glycoside Hydrolases+ Carbohydrate-Binding Modules
XTF-124_NDOADKJN_00234	GT51(52-217)	GT51(39)	GT51	3	GlycosylTransferases
XTF-124_NDOADKJN_00235	GH13_19(236-604)	GH13(34)	GH13_19	3	Glycoside Hydrolases
XTF-124_NDOADKJN_00255	AA10(24-199)+CBM73(434-484)	AA10(29)+CBM12(7)+CBM5(5)+CBM73(2)	AA10+CBM73	3	Auxiliary Activities+ Carbohydrate-Binding Modules
XTF-124_NDOADKJN_00262	GH13_2(83-426)	CBM20(19)	GH13	3	Glycoside Hydrolases+ Carbohydrate-Binding Modules
XTF-124_NDOADKJN_00443	GT4(179-315)	-	GT4	2	GlycosylTransferases
XTF-124_NDOADKJN_00506	GH13_27(25-341)	CBM20(28)	GH13_27	3	Glycoside Hydrolases+ Carbohydrate-Binding Modules
XTF-124_NDOADKJN_00727	PL7_5(36-343)	PL7(3)	PL7_5	3	Polysaccharide Lyases
XTF-124_NDOADKJN_00730	CBM32(48-164)+PL7_5(252-513)	PL7(2)+CBM16(9)+CBM32(24)	CBM32+PL7_5	3	Polysaccharide Lyases+ Carbohydrate-Binding Modules
XTF-124_NDOADKJN_00731	PL7(58-283)+PL7(295-582)	PL7(8)	PL7	3	Polysaccharide Lyases
XTF-124_NDOADKJN_00732	PL17_2(162-245)+PL17(368-515)	PL17(1)	PL17_2	3	Polysaccharide Lyases
XTF-124_NDOADKJN_00733	PL17_2(156-239)+PL17(368-503)	PL17(1)	PL17_2	3	Polysaccharide Lyases
XTF-124_NDOADKJN_00815	GH13_5(54-393)	GH13(23)+CBM20(17)	GH13_5	3	Glycoside Hydrolases+ Carbohydrate-Binding Modules
XTF-124_NDOADKJN_00948	GH18(322-784)	GH18(8)+CBM12(18)+CBM5(1)+CBM73(6)	CBM5+GH18	3	Glycoside Hydrolases+ Carbohydrate-Binding Modules
XTF-124_NDOADKJN_01103	AA3_2(3-537)	AA3(8)	AA3_2	3	Auxiliary Activities
XTF-124_NDOADKJN_01146	GH4(5-184)	GH4(7)	GH4	3	Glycoside Hydrolases
XTF-124_NDOADKJN_01326	GH32(41-341)	GH32(1)	GH32	3	Glycoside Hydrolases
XTF-124_NDOADKJN_01349	-	GH0(49)+CBM35(29)	GH0	2	Glycoside Hydrolases+ Carbohydrate-Binding Modules
XTF-124_NDOADKJN_01378	-	GH2(78)	GH2	2	Glycoside Hydrolases
XTF-124_NDOADKJN_01463	GH23(79-208)	GH23(63)	GH23	3	Glycoside Hydrolases
XTF-124_NDOADKJN_01492	CE16(147-405)	-	CE0	2	Carbohydrate Esterases
XTF-124_NDOADKJN_01533	GH19(40-197)	GH19(13)	GH19	3	Glycoside Hydrolases
XTF-124_NDOADKJN_01542	GH1(3-458)	GH1(1)	GH1	3	Glycoside Hydrolases
XTF-124_NDOADKJN_01816	GH36(79-421)	GH36(4)	GH36	3	Glycoside Hydrolases
XTF-124_NDOADKJN_01951	GT5(16-489)	GT5(5)	GT5	3	GlycosylTransferases
XTF-124_NDOADKJN_02191	CBM34(8-112)+GH13_21(175-487)	GH13(87)+CBM34(7)	CBM34+GH13_21	3	Glycoside Hydrolases+ Carbohydrate-Binding Modules
XTF-124_NDOADKJN_02280	GT2_Glycos_transf_2(25-187)	GT2(128)	GT2	3	GlycosylTransferases
XTF-124_NDOADKJN_02281	GT83(3-375)	GT83(5)	GT83	3	GlycosylTransferases
XTF-124_NDOADKJN_02551	GT90(141-286)	-	GT0	2	GlycosylTransferases
XTF-124_NDOADKJN_02552	GT2_Glycos_transf_2(5-121)	GT2(218)	GT2	3	GlycosylTransferases
XTF-124_NDOADKJN_02553	GT2_Glycos_transf_2(8-117)	GT2(16)	GT2	3	GlycosylTransferases
XTF-124_NDOADKJN_02554	GT9(73-298)	GT9(12)	GT9	3	GlycosylTransferases
XTF-124_NDOADKJN_02560	-	GT0(98)	GT0	2	GlycosylTransferases
XTF-124_NDOADKJN_02563	GT30(35-212)	GT30(1)	GT30	3	GlycosylTransferases
XTF-124_NDOADKJN_02564	GT9(70-326)	GT9(1)	GT9	3	GlycosylTransferases
XTF-124_NDOADKJN_02565	GT25(2-176)	GT25(28)	GT25	3	GlycosylTransferases
XTF-124_NDOADKJN_02579	GT4(189-334)	-	GT4	2	GlycosylTransferases
XTF-124_NDOADKJN_02581	GT2_Glycos_transf_2(14-142)	-	GT2	2	GlycosylTransferases
XTF-124_NDOADKJN_02586	-	GT0(93)	GT0	2	GlycosylTransferases
XTF-124_NDOADKJN_02591	GT26(59-225)	GT26(51)	-	2	GlycosylTransferases
XTF-124_NDOADKJN_02702	-	GT1(8)	GT1	2	GlycosylTransferases
XTF-124_NDOADKJN_02762	GH23(119-260)	GH23(18)+CBM50(13)	CBM50+GH23	3	Glycoside Hydrolases+ Carbohydrate-Binding Modules
XTF-124_NDOADKJN_02771	GT19(7-362)	GT19(1)	GT19	3	GlycosylTransferases
XTF-124_NDOADKJN_02810	CBM73(282-330)+GH18(524-830)	GH18(5)+CBM12(2)+CBM5(7)+CBM73(4)	CBM5+CBM73+GH18	3	Glycoside Hydrolases+ Carbohydrate-Binding Modules
XTF-124_NDOADKJN_02841	GH102(143-251)	GH102(5)	GH102	3	Glycoside Hydrolases
XTF-124_NDOADKJN_02934	GH9(98-500)	GH9(3)	GH9	3	Glycoside Hydrolases
XTF-124_NDOADKJN_02936	GH20(255-607)	GH20(3)	GH20	3	Glycoside Hydrolases
XTF-124_NDOADKJN_02937	GH94(2-799)	GH94(3)	GH94	3	Glycoside Hydrolases
XTF-124_NDOADKJN_02947	GT51(190-360)	GT51(3)	GT51	3	GlycosylTransferases
XTF-124_NDOADKJN_02984	-	GH23(97)	GH23	2	Glycoside Hydrolases
XTF-124_NDOADKJN_03049	GT28(184-337)	GT28(1)	GT28	3	GlycosylTransferases
XTF-124_NDOADKJN_03054	CE11(4-276)	CE11(1)	CE11	3	Carbohydrate Esterases
XTF-124_NDOADKJN_03133	GH3(52-273)	GH3(1)	GH3	3	Glycoside Hydrolases
XTF-124_NDOADKJN_03139	GH23(493-619)	GH23(12)	GH23	3	Glycoside Hydrolases
XTF-124_NDOADKJN_03144	GH23(315-451)	GH23(57)	GH23	3	Glycoside Hydrolases
XTF-124_NDOADKJN_03195	GT2_Glycos_transf_2(11-130)	GT2(20)	GT2	3	GlycosylTransferases
XTF-124_NDOADKJN_03209	GH103(24-322)	GH103(4)	GH103	3	Glycoside Hydrolases
XTF-124_NDOADKJN_03255	CE9(5-373)	CE9(1)	CE9	3	Carbohydrate Esterases
XTF-124_NDOADKJN_03278	GH8(23-346)	GH8(2)	GH8	3	Glycoside Hydrolases
XTF-124_NDOADKJN_03280	GT2_Glycos_transf_2(286-455)	GT2(5)	GT2	3	GlycosylTransferases
XTF-124_NDOADKJN_03294	-	CBM5(68)	CBM5+GH19	2	Glycoside Hydrolases+ Carbohydrate-Binding Modules
XTF-124_NDOADKJN_03362	GT2_Glyco_tranf_2_3(58-278)	-	GT2	2	GlycosylTransferases
XTF-124_NDOADKJN_03363	GT4(202-339)	-	GT4	2	GlycosylTransferases
XTF-124_NDOADKJN_03369	GT4(190-341)	-	GT4	2	GlycosylTransferases
XTF-124_NDOADKJN_03371	GT4(191-322)	-	GT4	2	GlycosylTransferases
XTF-124_NDOADKJN_03426	GH73(144-273)	GH73(23)	GH73	3	Glycoside Hydrolases
XTF-124_NDOADKJN_03589	GH19(83-343)+CBM5(440-478)	GH19(2)+CBM5(6)+CBM73(1)	CBM5+GH19	3	Glycoside Hydrolases+ Carbohydrate-Binding Modules
XTF-124_NDOADKJN_03633	GH23(320-471)	GH23(3)	GH23	3	Glycoside Hydrolases
XTF-124_NDOADKJN_03678	GH13_29(32-375)	GH13(3)	GH13_29	3	Glycoside Hydrolases
XTF-124_NDOADKJN_03795	-	CE4(74)+CBM12(3)	CBM12+CE4	2	Carbohydrate Esterases+ Carbohydrate-Binding Modules
XTF-124_NDOADKJN_03799	GH4(7-185)	GH4(1)	GH4	3	Glycoside Hydrolases
XTF-124_NDOADKJN_03885	GH23(222-377)	GH23(46)	GH23	3	Glycoside Hydrolases
XTF-124_NDOADKJN_03900	GH13_19(236-613)	GH13(33)+CBM25(7)+CBM26(3)	GH13_19	3	Glycoside Hydrolases+ Carbohydrate-Binding Modules
XTF-124_NDOADKJN_04243	GT51(54-229)	GT51(100)	GT51	3	GlycosylTransferases
XTF-124_NDOADKJN_04293	GH20(327-764)	GH20(2)	GH20	3	Glycoside Hydrolases
XTF-124_NDOADKJN_04319	GH73(166-302)	GH73(10)	GH73	3	Glycoside Hydrolases
XTF-14_EOGGMKHL_00567	GT30(43-214)	GT30(36)	GT30	3	GlycosylTransferases
XTF-14_EOGGMKHL_00614	GT83(16-397)	GT83(75)	GT83	3	GlycosylTransferases
XTF-14_EOGGMKHL_00615	GT2_Glycos_transf_2(22-184)	GT2(168)	GT2	3	GlycosylTransferases
XTF-14_EOGGMKHL_00701	GT2_Glycos_transf_2(8-126)	-	GT2	2	GlycosylTransferases
XTF-14_EOGGMKHL_00726	AA3_2(4-529)	-	AA3_2	2	Auxiliary Activities
XTF-14_EOGGMKHL_00919	GT2_Glyco_tranf_2_4(35-124)	-	GT2	2	GlycosylTransferases
XTF-14_EOGGMKHL_00921	GT4(173-313)	-	GT4	2	GlycosylTransferases
XTF-14_EOGGMKHL_00922	GT2_Glycos_transf_2(8-148)	-	GT2	2	GlycosylTransferases
XTF-14_EOGGMKHL_00982	GT19(11-372)	GT19(3)	GT19	3	GlycosylTransferases
XTF-14_EOGGMKHL_01043	GT51(58-237)	GT51(36)	GT51	3	GlycosylTransferases
XTF-14_EOGGMKHL_01136	GT2_Glycos_transf_2(19-179)	-	GT2	2	GlycosylTransferases
XTF-14_EOGGMKHL_01138	GT83(38-514)	GT83(10)	GT83	3	GlycosylTransferases
XTF-14_EOGGMKHL_01230	GT4(203-342)	GT4(102)	GT4	3	GlycosylTransferases
XTF-14_EOGGMKHL_01284	GT51(71-236)	GT51(25)	GT51	3	GlycosylTransferases
XTF-14_EOGGMKHL_01287	GH103(32-322)	GH103(2)	GH103	3	Glycoside Hydrolases
XTF-14_EOGGMKHL_01411	GH24(16-146)	GH24(30)	-	2	Glycoside Hydrolases
XTF-14_EOGGMKHL_01521	-	GT2(12)	GT2	2	GlycosylTransferases
XTF-14_EOGGMKHL_01659	GH23(49-176)	GH23(124)	-	2	Glycoside Hydrolases
XTF-14_EOGGMKHL_01901	GH3(57-280)	GH3(21)	GH3	3	Glycoside Hydrolases
XTF-14_EOGGMKHL_01982	AA3(12-520)	AA3(19)	-	2	Auxiliary Activities
XTF-14_EOGGMKHL_02105	-	CE4(9)	CE4	2	Carbohydrate Esterases
XTF-14_EOGGMKHL_02182	GT107(182-564)	GT107(1)	-	2	GlycosylTransferases
XTF-14_EOGGMKHL_02265	GH23(329-469)	GH23(136)	GH23	3	Glycoside Hydrolases
XTF-14_EOGGMKHL_02373	AA3_2(3-535)	AA3(2)	AA3_2	3	Auxiliary Activities
XTF-14_EOGGMKHL_02410	AA3_2(3-524)	-	AA3_2	2	Auxiliary Activities
XTF-14_EOGGMKHL_02490	GH23(86-198)	GH23(102)	-	2	Glycoside Hydrolases
XTF-14_EOGGMKHL_02594	GH103(47-341)	GH103(6)	GH103	3	Glycoside Hydrolases
XTF-14_EOGGMKHL_02773	GH15(228-590)	GH15(3)	GH15	3	Glycoside Hydrolases
XTF-14_EOGGMKHL_02774	GT20(14-453)	GT20(1)	GT20	3	GlycosylTransferases
XTF-14_EOGGMKHL_02861	GH103(30-335)	GH103(37)	GH103	3	Glycoside Hydrolases
XTF-14_EOGGMKHL_03051	GH13_18(93-433)	GH13(79)	GH13_18	3	Glycoside Hydrolases
XTF-14_EOGGMKHL_03052	GT81(27-324)	GT81(2)	GT81	3	GlycosylTransferases
XTF-14_EOGGMKHL_03169	-	GT2(42)	GT2	2	GlycosylTransferases
XTF-14_EOGGMKHL_03172	GT4(169-322)	-	GT4	2	GlycosylTransferases
XTF-14_EOGGMKHL_03178	GH2(3-678)	GH2(16)	GH2	3	Glycoside Hydrolases
XTF-14_EOGGMKHL_03182	GT70(7-366)	-	GT70	2	GlycosylTransferases
XTF-14_EOGGMKHL_03183	GH5_5(32-313)	GH5(3)+CBM1(5)	GH5_5	3	Glycoside Hydrolases+ Carbohydrate-Binding Modules
XTF-14_EOGGMKHL_03184	GT4(213-354)	GT4(143)	GT4	3	GlycosylTransferases
XTF-14_EOGGMKHL_03187	GT26(73-237)	GT26(36)	-	2	GlycosylTransferases
XTF-14_EOGGMKHL_03218	CE9(11-380)	CE9(37)	CE9	3	Carbohydrate Esterases
XTF-14_EOGGMKHL_03328	GT51(148-312)	GT51(3)	GT51	3	GlycosylTransferases
XTF-14_EOGGMKHL_03395	GH103(33-323)	GH103(15)	GH103	3	Glycoside Hydrolases
XTF-14_EOGGMKHL_03405	-	GT1(17)	GT1	2	GlycosylTransferases
XTF-14_EOGGMKHL_03406	GT4(226-376)	-	GT4	2	GlycosylTransferases
XTF-14_EOGGMKHL_03407	GT4(195-335)	-	GT4	2	GlycosylTransferases
XTF-14_EOGGMKHL_03408	-	GT1(31)	GT1	2	GlycosylTransferases
XTF-14_EOGGMKHL_03545	GH23(64-183)	GH23(23)	-	2	Glycoside Hydrolases
XTF-14_EOGGMKHL_03739	GT4(194-352)	-	GT4	2	GlycosylTransferases
XTF-14_EOGGMKHL_03899	GT51(33-191)	GT51(30)	GT51	3	GlycosylTransferases
XTF-14_EOGGMKHL_03968	-	CBM5(68)	CBM5+GH19	2	Glycoside Hydrolases+ Carbohydrate-Binding Modules
XTF-14_EOGGMKHL_03977	GH102(139-294)	GH102(29)	GH102	3	Glycoside Hydrolases
XTF-14_EOGGMKHL_03988	GT51(61-235)	GT51(47)	GT51	3	GlycosylTransferases
XTF-14_EOGGMKHL_04022	AA3_2(6-531)	AA3(8)	AA3	3	Auxiliary Activities
XTF-14_EOGGMKHL_04080	GT2_Glycos_transf_2(8-166)	-	GT2	2	GlycosylTransferases
XTF-14_EOGGMKHL_04391	GT8(14-247)	GT8(19)	GT8	3	GlycosylTransferases
XTF-14_EOGGMKHL_04412	GH25(44-216)	GH25(129)	GH25	3	Glycoside Hydrolases
XTF-14_EOGGMKHL_04471	GT4(182-303)	GT4(15)	GT4	3	GlycosylTransferases
XTF-14_EOGGMKHL_04598	CE11(8-278)	CE11(23)	CE11	3	Carbohydrate Esterases
XTF-14_EOGGMKHL_04605	GT28(187-349)	GT28(6)	GT28	3	GlycosylTransferases
XTF-14_EOGGMKHL_04620	GH23(78-192)	GH23(149)	-	2	Glycoside Hydrolases
XTF-14_EOGGMKHL_04733	-	CE4(18)	CE4	2	Carbohydrate Esterases
XTF-14_EOGGMKHL_04965	GH3(128-349)	GH3(56)	GH3	3	Glycoside Hydrolases
XTF-14_EOGGMKHL_04966	GT2_Glycos_transf_2(693-809)	-	GT2	2	GlycosylTransferases
XTF-14_EOGGMKHL_05013	GH103(33-239)	GH103(7)	GH103	3	Glycoside Hydrolases
XTF-14_EOGGMKHL_05416	GT2_Glycos_transf_2(24-185)	GT2(92)	GT2	3	GlycosylTransferases
XTF-14_EOGGMKHL_05418	GT83(6-378)	-	GT0	2	GlycosylTransferases
XTF-14_EOGGMKHL_05509	GH25(38-217)	GH25(50)	GH25	3	Glycoside Hydrolases
XTF-160_AHFIIHOH_00140	GT4(163-310)	-	GT4	2	GlycosylTransferases
XTF-160_AHFIIHOH_00142	GT9(67-270)	GT9(45)	GT9	3	GlycosylTransferases
XTF-160_AHFIIHOH_00222	GT28(223-384)	GT28(6)	GT28	3	GlycosylTransferases
XTF-160_AHFIIHOH_00229	CE11(24-295)	CE11(2)	CE11	3	Carbohydrate Esterases
XTF-160_AHFIIHOH_00429	GT2_Glycos_transf_2(7-160)	-	GT2	2	GlycosylTransferases
XTF-160_AHFIIHOH_00554	GH23(451-577)	GH23(208)	GH23	3	Glycoside Hydrolases
XTF-160_AHFIIHOH_00764	-	CE4(1)	CE4	2	Carbohydrate Esterases
XTF-160_AHFIIHOH_00889	GT9(100-313)	GT9(108)	GT9	3	GlycosylTransferases
XTF-160_AHFIIHOH_00890	GT4(215-366)	-	GT4	2	GlycosylTransferases
XTF-160_AHFIIHOH_00934	-	GT2(4)	GT2	2	GlycosylTransferases
XTF-160_AHFIIHOH_00986	GT2_Glycos_transf_2(6-168)	GT2(65)	-	2	GlycosylTransferases
XTF-160_AHFIIHOH_01019	GT2_Glycos_transf_2(5-121)	-	GT2	2	GlycosylTransferases
XTF-160_AHFIIHOH_01025	GH73(177-303)	-	GH73	2	Glycoside Hydrolases
XTF-160_AHFIIHOH_01077	GH102(150-306)	GH102(4)	GH102	3	Glycoside Hydrolases
XTF-160_AHFIIHOH_01162	-	CBM5(68)	CBM5+GH19	2	Glycoside Hydrolases+ Carbohydrate-Binding Modules
XTF-160_AHFIIHOH_01171	GH1(1-440)	GH1(8)	GH1	3	Glycoside Hydrolases
XTF-160_AHFIIHOH_01242	GH114(26-221)	-	GH114	2	Glycoside Hydrolases
XTF-160_AHFIIHOH_01308	GT4(204-359)	GT4(106)	GT4	3	GlycosylTransferases
XTF-160_AHFIIHOH_01313	GT27(498-736)	-	GT2	2	GlycosylTransferases
XTF-160_AHFIIHOH_01315	GT4(237-388)	-	GT4	2	GlycosylTransferases
XTF-160_AHFIIHOH_01318	GT4(238-396)	-	GT4	2	GlycosylTransferases
XTF-160_AHFIIHOH_01325	GT51(84-252)	-	GT51	2	GlycosylTransferases
XTF-160_AHFIIHOH_01326	GT51(99-273)	GT51(14)	GT51	3	GlycosylTransferases
XTF-160_AHFIIHOH_01560	GT2_Glycos_transf_2(15-175)	GT2(103)	GT2	3	GlycosylTransferases
XTF-160_AHFIIHOH_01613	GT4(180-302)	GT4(15)	GT4	3	GlycosylTransferases
XTF-160_AHFIIHOH_01617	GT30(35-210)	GT30(4)	GT30	3	GlycosylTransferases
XTF-160_AHFIIHOH_01746	GH63(44-429)	GH63(4)	GH63	3	Glycoside Hydrolases
XTF-160_AHFIIHOH_02174	GT41(237-784)	-	GT41	2	GlycosylTransferases
XTF-160_AHFIIHOH_02176	GT2_Glycos_transf_2(118-285)	GT2(30)	GT2	3	GlycosylTransferases
XTF-160_AHFIIHOH_02217	-	GT1(17)	GT1	2	GlycosylTransferases
XTF-160_AHFIIHOH_02218	GT4(229-381)	-	GT4	2	GlycosylTransferases
XTF-160_AHFIIHOH_02219	GT4(200-332)	-	GT4	2	GlycosylTransferases
XTF-160_AHFIIHOH_02221	-	GT1(31)	GT1	2	GlycosylTransferases
XTF-160_AHFIIHOH_02344	GH3(73-292)	GH3(60)	GH3	3	Glycoside Hydrolases
XTF-160_AHFIIHOH_02371	CE9(6-376)	CE9(4)	CE9	3	Carbohydrate Esterases
XTF-160_AHFIIHOH_02401	GH103(38-331)	GH103(4)	GH103	3	Glycoside Hydrolases
XTF-160_AHFIIHOH_02417	GT2_Glycos_transf_2(4-120)	GT2(20)	GT2	3	GlycosylTransferases
XTF-160_AHFIIHOH_02547	GH23(520-652)	GH23(17)	GH23	3	Glycoside Hydrolases
XTF-160_AHFIIHOH_02577	GT19(12-362)	GT19(3)	GT19	3	GlycosylTransferases
XTF-160_AHFIIHOH_02664	AA3_2(9-538)	-	AA3_2	2	Auxiliary Activities
XTF-160_AHFIIHOH_02875	GH13_23(32-381)	GH13(57)	GH13_23	3	Glycoside Hydrolases
XTF-160_AHFIIHOH_03167	GT41(125-684)	-	GT41	2	GlycosylTransferases
XTF-160_AHFIIHOH_03228	GH73(162-290)	GH73(97)	GH73	3	Glycoside Hydrolases
XTF-160_AHFIIHOH_03397	GT51(54-232)	GT51(36)	GT51	3	GlycosylTransferases
XTF-160_AHFIIHOH_03537	GT41(208-727)	GT41(1)	GT41	3	GlycosylTransferases
XTF-160_AHFIIHOH_03581	GT4(611-764)	GT4(40)	GT4	3	GlycosylTransferases
XTF-160_AHFIIHOH_03730	GT1(10-427)	GT1(7)	GT1	3	GlycosylTransferases
XTF-160_AHFIIHOH_03756	GT26(68-232)	-	GT26	2	GlycosylTransferases
XTF-160_AHFIIHOH_03758	GT4(229-369)	-	GT4	2	GlycosylTransferases
XTF-160_AHFIIHOH_03763	GT4(181-333)	-	GT4	2	GlycosylTransferases
XTF-160_AHFIIHOH_03799	AA3_2(6-552)	AA3(6)	AA3	3	Auxiliary Activities
XTF-160_AHFIIHOH_03816	AA6(3-197)	AA6(2)	-	2	Auxiliary Activities
XTF-160_AHFIIHOH_04322	GT81(119-324)	GT81(2)	GT81	3	GlycosylTransferases
XTF-160_AHFIIHOH_04325	GH13_18(98-438)	GH13(79)	GH13_18	3	Glycoside Hydrolases
XTF-18_BGMKPBMA_00054	GH73(142-273)	GH73(23)	GH73	3	Glycoside Hydrolases
XTF-18_BGMKPBMA_00112	GT4(193-319)	-	GT4	2	GlycosylTransferases
XTF-18_BGMKPBMA_00113	GT4(190-341)	-	GT4	2	GlycosylTransferases
XTF-18_BGMKPBMA_00119	GT4(200-341)	-	GT4	2	GlycosylTransferases
XTF-18_BGMKPBMA_00120	GT2_Glyco_tranf_2_3(60-280)	-	GT2	2	GlycosylTransferases
XTF-18_BGMKPBMA_00146	AA10(42-226)	AA10(5)+CBM5(11)+CBM73(31)	AA10+CBM5	3	Auxiliary Activities+ Carbohydrate-Binding Modules
XTF-18_BGMKPBMA_00163	CE4(20-140)	-	CE4	2	Carbohydrate Esterases
XTF-18_BGMKPBMA_00327	GT2_Glycos_transf_2(5-114)	-	GT2	2	GlycosylTransferases
XTF-18_BGMKPBMA_00374	GH36(81-415)	GH36(4)	GH36	3	Glycoside Hydrolases
XTF-18_BGMKPBMA_00442	GH23(315-448)	GH23(57)	GH23	3	Glycoside Hydrolases
XTF-18_BGMKPBMA_00555	GT5(8-481)	GT5(5)	GT5	3	GlycosylTransferases
XTF-18_BGMKPBMA_00694	AA10(26-214)	AA10(5)+CBM5(11)+CBM73(31)	AA10+CBM5	3	Auxiliary Activities+ Carbohydrate-Binding Modules
XTF-18_BGMKPBMA_00716	GH1(15-441)	GH1(8)	GH1	3	Glycoside Hydrolases
XTF-18_BGMKPBMA_00726	GH18(161-578)	GH18(1)+CBM5(2)+CBM73(9)	CBM5+GH18	3	Glycoside Hydrolases+ Carbohydrate-Binding Modules
XTF-18_BGMKPBMA_00894	GH13_11(155-500)	GH13(2)+GH77(11)+CBM41(1)+CBM48(1)	CBM48+GH13_11	3	Glycoside Hydrolases+ Carbohydrate-Binding Modules
XTF-18_BGMKPBMA_00898	GH13_37(79-390)	CBM69(4)	GH13_37	3	Glycoside Hydrolases+ Carbohydrate-Binding Modules
XTF-18_BGMKPBMA_00900	CBM41(49-173)+GH13_13(472-892)+CBM69(1085-1199)+CBM69(1218-1322)	GH13(4)+CBM25(3)+CBM41(1)+CBM48(3)+CBM69(5)	CBM41+CBM48+CBM69+GH13_13	3	Glycoside Hydrolases+ Carbohydrate-Binding Modules
XTF-18_BGMKPBMA_00913	GT35(98-812)	GT35(1)	GT35	3	GlycosylTransferases
XTF-18_BGMKPBMA_00914	GH77(177-721)	GH77(1)	GH77	3	Glycoside Hydrolases
XTF-18_BGMKPBMA_00915	GH13_9(291-591)	GH13(1)+CBM48(2)	CBM48+GH13_9	3	Glycoside Hydrolases+ Carbohydrate-Binding Modules
XTF-18_BGMKPBMA_00916	GT51(50-216)	GT51(39)	GT51	3	GlycosylTransferases
XTF-18_BGMKPBMA_00917	GH13_19(236-604)	GH13(34)	GH13_19	3	Glycoside Hydrolases
XTF-18_BGMKPBMA_00981	-	GH92(8)	GH92	2	Glycoside Hydrolases
XTF-18_BGMKPBMA_01028	GH2(4-711)	GH2(78)	GH2	3	Glycoside Hydrolases
XTF-18_BGMKPBMA_01048	GT2_Glycos_transf_2(7-113)	-	GT2	2	GlycosylTransferases
XTF-18_BGMKPBMA_01148	GT4(175-314)	-	GT4	2	GlycosylTransferases
XTF-18_BGMKPBMA_01195	GH13_27(25-341)	CBM20(28)	GH13_27	3	Glycoside Hydrolases+ Carbohydrate-Binding Modules
XTF-18_BGMKPBMA_01412	GH129(422-751)	GH0(50)	GH0	3	Glycoside Hydrolases
XTF-18_BGMKPBMA_01451	GH18(627-899)	GH18(90)+CBM12(27)+CBM5(72)+CBM73(5)	CBM73+GH18	3	Glycoside Hydrolases+ Carbohydrate-Binding Modules
XTF-18_BGMKPBMA_01525	GT2_Glycos_transf_2(4-164)	GT2(222)	GT2	3	GlycosylTransferases
XTF-18_BGMKPBMA_01537	GT25(6-176)	GT25(84)	GT25	3	GlycosylTransferases
XTF-18_BGMKPBMA_01539	GT90(141-286)	-	GT0	2	GlycosylTransferases
XTF-18_BGMKPBMA_01540	GT2_Glycos_transf_2(5-109)	GT2(218)	GT2	3	GlycosylTransferases
XTF-18_BGMKPBMA_01541	GT2_Glycos_transf_2(8-106)	GT2(16)	GT2	3	GlycosylTransferases
XTF-18_BGMKPBMA_01542	GT9(73-298)	GT9(12)	GT9	3	GlycosylTransferases
XTF-18_BGMKPBMA_01550	GT2_Glycos_transf_2(18-173)	-	GT2	2	GlycosylTransferases
XTF-18_BGMKPBMA_01554	GT30(34-212)	GT30(1)	GT30	3	GlycosylTransferases
XTF-18_BGMKPBMA_01555	GT9(70-326)	GT9(1)	GT9	3	GlycosylTransferases
XTF-18_BGMKPBMA_01556	GT25(2-176)	GT25(28)	GT25	3	GlycosylTransferases
XTF-18_BGMKPBMA_01682	-	GT1(8)	GT1	2	GlycosylTransferases
XTF-18_BGMKPBMA_01755	GT28(184-337)	GT28(1)	GT28	3	GlycosylTransferases
XTF-18_BGMKPBMA_01760	CE11(4-276)	CE11(1)	CE11	3	Carbohydrate Esterases
XTF-18_BGMKPBMA_01834	GH3(52-273)	GH3(1)	GH3	3	Glycoside Hydrolases
XTF-18_BGMKPBMA_01840	GH23(492-619)	GH23(12)	GH23	3	Glycoside Hydrolases
XTF-18_BGMKPBMA_01845	GH23(315-453)	GH23(57)	GH23	3	Glycoside Hydrolases
XTF-18_BGMKPBMA_01864	-	GH23(97)	GH23	2	Glycoside Hydrolases
XTF-18_BGMKPBMA_01901	GT51(196-366)	GT51(3)	GT51	3	GlycosylTransferases
XTF-18_BGMKPBMA_01911	GH94(2-799)	GH94(3)	GH94	3	Glycoside Hydrolases
XTF-18_BGMKPBMA_01912	GH20(255-607)	GH20(3)	GH20	3	Glycoside Hydrolases
XTF-18_BGMKPBMA_01914	GH9(99-500)	GH9(3)	GH9	3	Glycoside Hydrolases
XTF-18_BGMKPBMA_01988	GH23(26-167)	GH23(46)	GH23	3	Glycoside Hydrolases
XTF-18_BGMKPBMA_02009	GH102(132-254)	GH102(5)	GH102	3	Glycoside Hydrolases
XTF-18_BGMKPBMA_02038	CBM73(280-328)+GH18(522-742)	GH18(5)+CBM12(2)+CBM5(7)+CBM73(4)	CBM5+CBM73+GH18	3	Glycoside Hydrolases+ Carbohydrate-Binding Modules
XTF-18_BGMKPBMA_02071	GT19(7-362)	GT19(1)	GT19	3	GlycosylTransferases
XTF-18_BGMKPBMA_02080	GH23(134-261)	GH23(18)+CBM50(2)	GH23	3	Glycoside Hydrolases+ Carbohydrate-Binding Modules
XTF-18_BGMKPBMA_02307	GT2_Glycos_transf_2(25-187)	GT2(128)	GT2	3	GlycosylTransferases
XTF-18_BGMKPBMA_02308	GT83(3-374)	GT83(5)	GT83	3	GlycosylTransferases
XTF-18_BGMKPBMA_02477	GH1(3-457)	GH1(7)	GH1	3	Glycoside Hydrolases
XTF-18_BGMKPBMA_02519	CE16(148-406)	-	CE0	2	Carbohydrate Esterases
XTF-18_BGMKPBMA_02549	GH23(45-181)	GH23(63)	GH23	3	Glycoside Hydrolases
XTF-18_BGMKPBMA_02862	GH20(334-738)	GH20(4)	GH20	3	Glycoside Hydrolases
XTF-18_BGMKPBMA_02958	AA3_2(3-531)	AA3(8)	AA3_2	3	Auxiliary Activities
XTF-18_BGMKPBMA_03007	GH18(22-427)	GH18(23)	GH18	3	Glycoside Hydrolases
XTF-18_BGMKPBMA_03072	GH20(159-603)	GH20(8)	GH20	3	Glycoside Hydrolases
XTF-18_BGMKPBMA_03197	GH18(321-783)	GH18(8)+CBM12(18)+CBM5(1)+CBM73(6)	CBM5+GH18	3	Glycoside Hydrolases+ Carbohydrate-Binding Modules
XTF-18_BGMKPBMA_03527	GH103(24-321)	GH103(4)	GH103	3	Glycoside Hydrolases
XTF-18_BGMKPBMA_03581	GH23(317-468)	GH23(3)	GH23	3	Glycoside Hydrolases
XTF-18_BGMKPBMA_03615	GH19(83-343)+CBM5(437-475)	GH19(2)+CBM5(6)+CBM73(1)	CBM5+GH19	3	Glycoside Hydrolases+ Carbohydrate-Binding Modules
XTF-18_BGMKPBMA_03675	GH4(7-185)	GH4(1)	GH4	3	Glycoside Hydrolases
XTF-18_BGMKPBMA_03679	-	CE4(74)+CBM12(3)	CBM12+CE4	2	Carbohydrate Esterases+ Carbohydrate-Binding Modules
XTF-18_BGMKPBMA_03775	GH18(33-277)+CBM73(509-558)	GH18(3)+CBM12(1)+CBM5(16)+CBM73(7)	CBM73+GH18	3	Glycoside Hydrolases+ Carbohydrate-Binding Modules
XTF-18_BGMKPBMA_03811	-	GH19(54)	GH19	2	Glycoside Hydrolases
XTF-18_BGMKPBMA_04012	GH13_29(32-375)	GH13(3)	GH13_29	3	Glycoside Hydrolases
XTF-18_BGMKPBMA_04301	GT51(54-229)	GT51(100)	GT51	3	GlycosylTransferases
XTF-18_BGMKPBMA_04428	CE9(5-373)	CE9(1)	CE9	3	Carbohydrate Esterases
XTF-18_BGMKPBMA_04455	-	CBM5(68)	CBM5+GH19	2	Glycoside Hydrolases+ Carbohydrate-Binding Modules
XTF-18_BGMKPBMA_04496	GH20(327-764)	GH20(2)	GH20	3	Glycoside Hydrolases
XTF-18_BGMKPBMA_04522	GH73(167-304)	GH73(10)	GH73	3	Glycoside Hydrolases
XTF-18_BGMKPBMA_04528	GH23(222-370)	GH23(46)	GH23	3	Glycoside Hydrolases
XTF-18_BGMKPBMA_04649	GH13_5(54-393)	GH13(23)+CBM20(17)	GH13_5	3	Glycoside Hydrolases+ Carbohydrate-Binding Modules
XTF-235_EIEPBFGP_00075	GT19(10-364)	GT19(1)	GT19	3	GlycosylTransferases
XTF-235_EIEPBFGP_00184	GH73(141-266)	GH73(23)	-	2	Glycoside Hydrolases
XTF-235_EIEPBFGP_00333	AA3_2(5-531)	AA3(8)	AA3_2	3	Auxiliary Activities
XTF-235_EIEPBFGP_00383	GH16(50-325)	GH16(10)+CBM4(2)+CBM54(1)+CBM6(15)	GH16	3	Glycoside Hydrolases+ Carbohydrate-Binding Modules
XTF-235_EIEPBFGP_00385	GH3(136-356)	GH3(12)+CBM2(43)+CBM6(27)	GH3	3	Glycoside Hydrolases+ Carbohydrate-Binding Modules
XTF-235_EIEPBFGP_00387	GH1(28-456)	GH1(8)	GH1	3	Glycoside Hydrolases
XTF-235_EIEPBFGP_00441	GH8(50-370)	GH8(1)	-	2	Glycoside Hydrolases
XTF-235_EIEPBFGP_00443	GT2_Glycos_transf_2(270-441)	GT2(5)	GT2	3	GlycosylTransferases
XTF-235_EIEPBFGP_00660	GH23(124-266)	GH23(18)+CBM50(18)	CBM50+GH23	3	Glycoside Hydrolases+ Carbohydrate-Binding Modules
XTF-235_EIEPBFGP_00690	-	GH23(30)	GH23	2	Glycoside Hydrolases
XTF-235_EIEPBFGP_00988	GH103(29-323)	GH103(4)	GH103	3	Glycoside Hydrolases
XTF-235_EIEPBFGP_01088	-	GT1(125)	GT1	2	GlycosylTransferases
XTF-235_EIEPBFGP_01185	GT28(180-342)	GT28(2)	GT28	3	GlycosylTransferases
XTF-235_EIEPBFGP_01191	CE11(4-276)	CE11(1)	CE11	3	Carbohydrate Esterases
XTF-235_EIEPBFGP_01272	GT2_Glycos_transf_2(11-130)	-	GT2	2	GlycosylTransferases
XTF-235_EIEPBFGP_01334	-	GT0(93)	GT0	2	GlycosylTransferases
XTF-235_EIEPBFGP_01336	GT26(45-209)	GT26(51)	-	2	GlycosylTransferases
XTF-235_EIEPBFGP_01359	GT4(193-335)	GT4(136)	GT4	3	GlycosylTransferases
XTF-235_EIEPBFGP_01546	GT2_Glycos_transf_2(8-171)	-	GT2	2	GlycosylTransferases
XTF-235_EIEPBFGP_01636	GH23(518-640)	GH23(234)	GH23	3	Glycoside Hydrolases
XTF-235_EIEPBFGP_01747	CE9(6-367)	CE9(10)	CE9	3	Carbohydrate Esterases
XTF-235_EIEPBFGP_01757	GH3(107-344)	GH3(51)	GH3	3	Glycoside Hydrolases
XTF-235_EIEPBFGP_01866	GT51(54-229)	GT51(1)	GT51	3	GlycosylTransferases
XTF-235_EIEPBFGP_01967	GH23(290-439)	GH23(7)	GH23	3	Glycoside Hydrolases
XTF-235_EIEPBFGP_02119	GT51(150-320)	GT51(6)	GT51	3	GlycosylTransferases
XTF-235_EIEPBFGP_02230	GT30(20-199)	GT30(1)	GT30	3	GlycosylTransferases
XTF-235_EIEPBFGP_02487	GH3(53-276)	GH3(1)	GH3	3	Glycoside Hydrolases
XTF-235_EIEPBFGP_02536	GT2_Glycos_transf_2(69-272)+GT2_Glyco_trans_2_3(176-404)	GT2(157)	GT2	3	GlycosylTransferases
XTF-235_EIEPBFGP_02623	GT2_Glycos_transf_2(4-124)	GT2(20)	GT2	3	GlycosylTransferases
XTF-235_EIEPBFGP_02681	GH23(245-395)	GH23(79)	GH23	3	Glycoside Hydrolases
XTF-262_PPCHGOHG_00016	GT4(202-349)	-	GT4	2	GlycosylTransferases
XTF-262_PPCHGOHG_00060	GT51(114-283)	GT51(2)	GT51	3	GlycosylTransferases
XTF-262_PPCHGOHG_00173	GH19(57-152)	GH19(17)	-	2	Glycoside Hydrolases
XTF-262_PPCHGOHG_00276	GT4(208-351)	GT4(34)	GT4	3	GlycosylTransferases
XTF-262_PPCHGOHG_00293	GT28(190-351)	GT28(6)	GT28	3	GlycosylTransferases
XTF-262_PPCHGOHG_00320	GH24(51-191)	GH24(22)	GH24	3	Glycoside Hydrolases
XTF-262_PPCHGOHG_00333	GH3(58-278)	GH3(69)	GH3	3	Glycoside Hydrolases
XTF-262_PPCHGOHG_00389	GT2_Glyco_tranf_2_3(70-315)	GT0(22)	GT2	3	GlycosylTransferases
XTF-262_PPCHGOHG_00406	GT51(45-195)	GT51(101)	GT51	3	GlycosylTransferases
XTF-262_PPCHGOHG_00447	GT26(84-252)	GT26(29)	GT26	3	GlycosylTransferases
XTF-262_PPCHGOHG_00450	GT2_Glycos_transf_2(7-128)	-	GT2	2	GlycosylTransferases
XTF-262_PPCHGOHG_00451	GT4(165-293)	-	GT4	2	GlycosylTransferases
XTF-262_PPCHGOHG_00654	GT4(215-349)	-	GT4	2	GlycosylTransferases
XTF-262_PPCHGOHG_00656	-	GT0(215)	GT0	2	GlycosylTransferases
XTF-262_PPCHGOHG_00657	GT4(232-398)	-	GT4	2	GlycosylTransferases
XTF-262_PPCHGOHG_00709	PL17_2(169-252)+PL17(372-509)	PL17(1)	PL17_2	3	Polysaccharide Lyases
XTF-262_PPCHGOHG_00710	PL6(24-392)+PL6_1(471-672)	PL6(1)	PL6_1	3	Polysaccharide Lyases
XTF-262_PPCHGOHG_00740	GH25(63-220)	GH25(110)	GH25	3	Glycoside Hydrolases
XTF-262_PPCHGOHG_00800	GH102(132-293)	GH102(4)	GH102	3	Glycoside Hydrolases
XTF-262_PPCHGOHG_00977	GT4(214-364)	-	GT4	2	GlycosylTransferases
XTF-262_PPCHGOHG_01080	GT2_Glycos_transf_2(25-144)	GT2(73)	GT2	3	GlycosylTransferases
XTF-262_PPCHGOHG_01122	GH23(53-161)	GH23(23)	GH23	3	Glycoside Hydrolases
XTF-262_PPCHGOHG_01256	GT4(201-305)	GT4(15)	GT4	3	GlycosylTransferases
XTF-262_PPCHGOHG_01269	-	GT0(93)	GT0	2	GlycosylTransferases
XTF-262_PPCHGOHG_01380	AA3_2(3-524)	-	AA3_2	2	Auxiliary Activities
XTF-262_PPCHGOHG_01491	GH23(95-204)	GH23(51)	GH23	3	Glycoside Hydrolases
XTF-262_PPCHGOHG_01523	GT2_Glyco_tranf_2_3(189-413)	GT2(93)	GT2	3	GlycosylTransferases
XTF-262_PPCHGOHG_01527	GH113(37-333)	GH113(10)	GH113	3	Glycoside Hydrolases
XTF-262_PPCHGOHG_01770	GH15(220-583)	GH15(3)	GH15	3	Glycoside Hydrolases
XTF-262_PPCHGOHG_01771	GT20(4-465)	GT20(5)	GT20	3	GlycosylTransferases
XTF-262_PPCHGOHG_01804	GH140(36-453)	GH140(5)	GH140	3	Glycoside Hydrolases
XTF-262_PPCHGOHG_01813	GT2_Glycos_transf_2(26-164)	GT2(168)	GT2	3	GlycosylTransferases
XTF-262_PPCHGOHG_01814	GT39(26-238)	GT39(11)	GT39	3	GlycosylTransferases
XTF-262_PPCHGOHG_01895	GH24(148-284)	-	GH24	2	Glycoside Hydrolases
XTF-262_PPCHGOHG_01916	GH23(490-627)	GH23(8)	GH23	3	Glycoside Hydrolases
XTF-262_PPCHGOHG_02078	GH23(419-547)	GH23(22)	GH23	3	Glycoside Hydrolases
XTF-262_PPCHGOHG_02112	GT51(81-260)	GT51(4)	GT51	3	GlycosylTransferases
XTF-262_PPCHGOHG_02208	GH103(30-339)	GH103(13)	GH103	3	Glycoside Hydrolases
XTF-262_PPCHGOHG_02401	GH43_9(64-333)	GH43(15)	GH43_9	3	Glycoside Hydrolases
XTF-262_PPCHGOHG_02404	PL1_2(67-254)	PL1(11)	PL1_2	3	Polysaccharide Lyases
XTF-262_PPCHGOHG_02524	GT51(84-260)	GT51(88)	GT51	3	GlycosylTransferases
XTF-262_PPCHGOHG_02605	GH3(145-365)	GH3(12)+CBM2(43)	GH3	3	Glycoside Hydrolases+ Carbohydrate-Binding Modules
XTF-262_PPCHGOHG_02720	GH23(161-275)	GH23(51)	GH23	3	Glycoside Hydrolases
XTF-262_PPCHGOHG_02874	GH23(54-159)	GH23(23)	GH23	3	Glycoside Hydrolases
XTF-262_PPCHGOHG_02990	GH13(68-464)	GH13(40)+CBM26(3)+CBM41(6)	GH13	3	Glycoside Hydrolases+ Carbohydrate-Binding Modules
XTF-262_PPCHGOHG_02991	GH13_23(42-386)	GH13(7)	GH13_23	3	Glycoside Hydrolases
XTF-262_PPCHGOHG_02992	GH97(12-673)	GH97(1)	GH97	3	Glycoside Hydrolases
XTF-262_PPCHGOHG_03196	GT4(225-368)	-	GT4	2	GlycosylTransferases
XTF-26_HPPLEGCD_00332	GT2_Glyco_trans_2_3(191-415)	GT2(12)	GT2	3	GlycosylTransferases
XTF-26_HPPLEGCD_00336	GH1(15-447)	GH1(39)	GH1	3	Glycoside Hydrolases
XTF-26_HPPLEGCD_00341	GH13_23(48-399)	GH13(7)	GH13_23	3	Glycoside Hydrolases
XTF-26_HPPLEGCD_00372	GH23(34-167)	GH23(124)	-	2	Glycoside Hydrolases
XTF-26_HPPLEGCD_00419	-	CBM50(144)	CBM50	2	Polysaccharide Lyases+ Carbohydrate-Binding Modules
XTF-26_HPPLEGCD_00426	GH103(35-332)	GH103(6)	GH103	3	Glycoside Hydrolases
XTF-26_HPPLEGCD_00452	-	GH0(35)	GH0	2	Glycoside Hydrolases
XTF-26_HPPLEGCD_00553	-	CE4(9)	CE4	2	Polysaccharide Lyases
XTF-26_HPPLEGCD_00563	CE9(8-379)	CE9(4)	CE9	3	Polysaccharide Lyases
XTF-26_HPPLEGCD_00607	GH5_39(63-388)	GH5(118)	GH5	3	Glycoside Hydrolases
XTF-26_HPPLEGCD_00609	GT81(117-320)	GT81(2)	GT81	3	GlycosylTransferases
XTF-26_HPPLEGCD_00611	GH13_18(90-430)	GH13(79)	GH13_18	3	Glycoside Hydrolases
XTF-26_HPPLEGCD_00777	GT51(64-230)	GT51(25)	GT51	3	GlycosylTransferases
XTF-26_HPPLEGCD_00934	GH23(46-159)	GH23(102)	GH23	3	Glycoside Hydrolases
XTF-26_HPPLEGCD_01077	GH103(36-237)	GH103(7)	GH103	3	Glycoside Hydrolases
XTF-26_HPPLEGCD_01101	GH102(115-271)	GH102(7)	GH102	3	Glycoside Hydrolases
XTF-26_HPPLEGCD_01423	GT30(42-215)	GT30(3)	GT30	3	GlycosylTransferases
XTF-26_HPPLEGCD_01472	GT4(95-238)	GT4(18)	-	2	GlycosylTransferases
XTF-26_HPPLEGCD_01478	GT2_Glycos_transf_2(7-165)	-	GT2	2	GlycosylTransferases
XTF-26_HPPLEGCD_01479	GT4(225-376)+GT4(665-806)	GT4(45)	GT4	3	GlycosylTransferases
XTF-26_HPPLEGCD_01563	GT4(197-324)	GT4(31)	GT4	3	GlycosylTransferases
XTF-26_HPPLEGCD_01566	-	GT0(63)	GT2	2	GlycosylTransferases
XTF-26_HPPLEGCD_01567	GT4(229-372)	-	GT4	2	GlycosylTransferases
XTF-26_HPPLEGCD_01577	GH16(61-281)	GH16(43)	GH16	3	Glycoside Hydrolases
XTF-26_HPPLEGCD_01718	AA3_2(3-527)	-	AA3_2	2	Auxiliary Activities
XTF-26_HPPLEGCD_01756	GT51(110-280)	GT51(3)	GT51	3	GlycosylTransferases
XTF-26_HPPLEGCD_01778	-	GH0(35)	GH0	2	Glycoside Hydrolases
XTF-26_HPPLEGCD_01835	GH23(540-673)	GH23(16)	GH23	3	Glycoside Hydrolases
XTF-26_HPPLEGCD_01874	-	CBM50(109)	CBM50	2	Polysaccharide Lyases+ Carbohydrate-Binding Modules
XTF-26_HPPLEGCD_02048	GT2_Glyco_tranf_2_3(268-492)	GT2(93)	GT2	3	GlycosylTransferases
XTF-26_HPPLEGCD_02171	GH20(267-619)	GH20(6)	GH20	3	Glycoside Hydrolases
XTF-26_HPPLEGCD_02192	GT51(128-301)	GT51(3)	GT51	3	GlycosylTransferases
XTF-26_HPPLEGCD_02209	GH103(36-340)	GH103(8)	GH103	3	Glycoside Hydrolases
XTF-26_HPPLEGCD_02322	GT1(13-410)	GT1(38)	GT1	3	GlycosylTransferases
XTF-26_HPPLEGCD_02409	GH23(47-159)	GH23(23)	-	2	Glycoside Hydrolases
XTF-26_HPPLEGCD_02464	GT8(2-235)	GT8(19)	GT8	3	GlycosylTransferases
XTF-26_HPPLEGCD_02476	GT4(175-327)	GT4(99)	GT4	3	GlycosylTransferases
XTF-26_HPPLEGCD_02477	GT25(6-180)	GT25(22)	-	2	GlycosylTransferases
XTF-26_HPPLEGCD_02594	GH103(29-320)	GH103(15)	GH103	3	Glycoside Hydrolases
XTF-26_HPPLEGCD_02595	GH25(65-242)	GH25(12)	GH25	3	Glycoside Hydrolases
XTF-26_HPPLEGCD_02607	GH23(161-260)	GH23(149)	-	2	Glycoside Hydrolases
XTF-26_HPPLEGCD_02618	GT28(186-347)	GT28(6)	GT28	3	GlycosylTransferases
XTF-26_HPPLEGCD_02625	CE11(5-277)	CE11(23)	CE11	3	Polysaccharide Lyases
XTF-26_HPPLEGCD_02740	GH25(69-246)	GH25(3)	GH25	3	Glycoside Hydrolases
XTF-26_HPPLEGCD_02813	GH3(51-276)	GH3(21)	GH3	3	Glycoside Hydrolases
XTF-26_HPPLEGCD_02823	-	CBM50(94)	CBM50	2	Polysaccharide Lyases+ Carbohydrate-Binding Modules
XTF-26_HPPLEGCD_03010	GT19(10-367)	GT19(3)	GT19	3	GlycosylTransferases
XTF-26_HPPLEGCD_03078	CE14(38-152)	-	CE14	2	Polysaccharide Lyases
XTF-26_HPPLEGCD_03175	GT2_Glycos_transf_2(7-146)	GT2(10)	GT2	3	GlycosylTransferases
XTF-26_HPPLEGCD_03271	GT4(206-343)	GT4(102)	GT4	3	GlycosylTransferases
XTF-26_HPPLEGCD_03542	CE9(20-360)	CE9(42)	CE9	3	Polysaccharide Lyases
XTF-26_HPPLEGCD_03898	GT51(55-234)	GT51(17)	GT51	3	GlycosylTransferases
XTF-26_HPPLEGCD_04037	GT26(72-236)	GT26(8)	GT26	3	GlycosylTransferases
XTF-26_HPPLEGCD_04038	-	GT0(8)	GT0	2	GlycosylTransferases
XTF-26_HPPLEGCD_04100	AA3_2(4-530)	AA3(22)	AA3	3	Auxiliary Activities
XTF-26_HPPLEGCD_04279	GH23(158-264)	GH23(61)	GH23	3	Glycoside Hydrolases
XTF-26_HPPLEGCD_04364	GT51(76-233)	GT51(30)	GT51	3	GlycosylTransferases
XTF-27_INAAFHOM_00316	GT84(1282-1496)+GH94(1734-2833)	GH94(1)+GT84(1)	GH94+GT84	3	GlycosylTransferases
XTF-27_INAAFHOM_00372	GH23(62-173)	GH23(23)	GH23	3	Glycoside Hydrolases
XTF-27_INAAFHOM_00438	GH13_18(92-433)	GH13(79)	GH13_18	3	Glycoside Hydrolases
XTF-27_INAAFHOM_00605	AA3_2(6-533)	-	AA3_2	2	Auxiliary Activities
XTF-27_INAAFHOM_00624	GT4(201-331)	GT4(31)	GT4	3	GlycosylTransferases
XTF-27_INAAFHOM_00627	GH39(147-286)	-	GH0	2	Glycoside Hydrolases
XTF-27_INAAFHOM_00629	GT4(257-392)	-	GT4	2	GlycosylTransferases
XTF-27_INAAFHOM_00712	GT19(3-361)	GT19(13)	GT19	3	GlycosylTransferases
XTF-27_INAAFHOM_00732	GH23(94-189)	GH23(51)	-	2	Glycoside Hydrolases
XTF-27_INAAFHOM_00878	-	GT1(17)	GT1	2	GlycosylTransferases
XTF-27_INAAFHOM_00879	GT4(245-393)	-	GT4	2	GlycosylTransferases
XTF-27_INAAFHOM_00882	-	GT1(101)	GT1	2	GlycosylTransferases
XTF-27_INAAFHOM_00912	-	CBM50(144)	CBM50	2	Auxiliary Activities+ Carbohydrate-Binding Modules
XTF-27_INAAFHOM_01015	GT2_Glycos_transf_2(119-288)	GT2(30)	GT2	3	GlycosylTransferases
XTF-27_INAAFHOM_01277	GT51(82-244)	GT51(57)	GT51	3	GlycosylTransferases
XTF-27_INAAFHOM_01303	GH23(519-649)	GH23(25)	GH23	3	Glycoside Hydrolases
XTF-27_INAAFHOM_01362	GT51(137-330)	GT51(63)	GT51	3	GlycosylTransferases
XTF-27_INAAFHOM_01502	GH102(108-242)	GH102(30)	GH102	3	Glycoside Hydrolases
XTF-27_INAAFHOM_01569	GT2_Glycos_transf_2(7-172)	-	GT2	2	GlycosylTransferases
XTF-27_INAAFHOM_01572	GT4(204-348)	GT4(45)	GT4	3	GlycosylTransferases
XTF-27_INAAFHOM_01573	GT2_Glyco_tranf_2_4(21-116)	GT0(139)	GT2	3	GlycosylTransferases
XTF-27_INAAFHOM_01574	GT14(8-249)	GT14(3)	GT14	3	GlycosylTransferases
XTF-27_INAAFHOM_01682	GT8(7-250)	-	GT8	2	GlycosylTransferases
XTF-27_INAAFHOM_01983	GT107(48-337)+GT107(335-656)	GT107(1)	GT107	3	GlycosylTransferases
XTF-27_INAAFHOM_02033	GT51(71-227)	GT51(25)	GT51	3	GlycosylTransferases
XTF-27_INAAFHOM_02065	GT14(4-246)	GT14(2)	GT14	3	GlycosylTransferases
XTF-27_INAAFHOM_02074	AA3_2(3-526)	AA3(2)	AA3	3	Auxiliary Activities
XTF-27_INAAFHOM_02090	GH25(76-254)	GH25(12)	GH25	3	Glycoside Hydrolases
XTF-27_INAAFHOM_02091	GH103(53-264)	GH103(6)	GH103	3	Glycoside Hydrolases
XTF-27_INAAFHOM_02194	GT2_Glyco_tranf_2_3(117-345)	GT2(212)	GT2	3	GlycosylTransferases
XTF-27_INAAFHOM_02196	GH8(26-328)	GH8(15)	GH8	3	Glycoside Hydrolases
XTF-27_INAAFHOM_02444	AA3(1-524)	AA3(8)	-	2	Auxiliary Activities
XTF-27_INAAFHOM_02462	GT81(27-319)	GT81(2)	GT81	3	GlycosylTransferases
XTF-27_INAAFHOM_02487	-	GH73(49)	GH73	2	Glycoside Hydrolases
XTF-27_INAAFHOM_02574	-	CE4(9)	CE4	2	Auxiliary Activities
XTF-27_INAAFHOM_02709	GT73(66-277)	GT73(10)	-	2	GlycosylTransferases
XTF-27_INAAFHOM_02955	GT1(232-424)	GT1(160)	GT1	3	GlycosylTransferases
XTF-27_INAAFHOM_02961	GT1(82-423)	GT1(160)	GT1	3	GlycosylTransferases
XTF-27_INAAFHOM_02972	GT51(60-236)	GT51(36)	GT51	3	GlycosylTransferases
XTF-27_INAAFHOM_02991	GH23(154-264)	GH23(213)	-	2	Glycoside Hydrolases
XTF-27_INAAFHOM_03130	GH108(10-98)	GH108(5)	GH108	3	Glycoside Hydrolases
XTF-27_INAAFHOM_03320	GT21(43-272)	GT21(3)	GT21	3	GlycosylTransferases
XTF-27_INAAFHOM_03385	-	GH0(35)	GH0	2	Glycoside Hydrolases
XTF-27_INAAFHOM_03434	GT28(188-350)	GT28(6)	GT28	3	GlycosylTransferases
XTF-27_INAAFHOM_03443	CE11(2-272)	CE11(3)	CE11	3	Auxiliary Activities
XTF-27_INAAFHOM_03483	GT4(166-321)	-	GT4	2	GlycosylTransferases
XTF-27_INAAFHOM_03484	GT30(41-219)	GT30(10)	GT30	3	GlycosylTransferases
XTF-27_INAAFHOM_03552	GH113(427-737)	-	GH113	2	Glycoside Hydrolases
XTF-27_INAAFHOM_03553	GT2_Glycos_transf_2(5-121)	-	GT2	2	GlycosylTransferases
XTF-27_INAAFHOM_03554	-	GH74(6)	GH74	2	Glycoside Hydrolases
XTF-27_INAAFHOM_03583	GT2_Glyco_trans_2_3(190-385)	GT2(12)	GT2	3	GlycosylTransferases
XTF-27_INAAFHOM_03684	GH103(145-437)	GH103(6)	GH103	3	Glycoside Hydrolases
XTF-27_INAAFHOM_03693	GT30(21-186)	GT30(16)	GT30	3	GlycosylTransferases
XTF-27_INAAFHOM_03705	GT4(213-381)	GT4(106)	GT4	3	GlycosylTransferases
XTF-27_INAAFHOM_03718	-	PL0(40)	PL0	2	Auxiliary Activities
XTF-27_INAAFHOM_03747	GT2_Glyco_tranf_2_3(253-479)	GT2(169)	GT2	3	GlycosylTransferases
XTF-27_INAAFHOM_04134	GH103(27-319)	GH103(15)	GH103	3	Glycoside Hydrolases
XTF-27_INAAFHOM_04192	GT2_Glycos_transf_2(229-355)+GT4(783-905)	-	GT2+GT4	2	GlycosylTransferases
XTF-27_INAAFHOM_04195	GT2_Glycos_transf_2(278-399)	-	GT2	2	GlycosylTransferases
XTF-27_INAAFHOM_04305	GH3(57-276)	GH3(21)	GH3	3	Glycoside Hydrolases
XTF-27_INAAFHOM_04343	GT4(162-295)	-	GT4	2	GlycosylTransferases
XTF-27_INAAFHOM_04344	GT2_Glycos_transf_2(9-116)	-	GT2	2	GlycosylTransferases
XTF-27_INAAFHOM_04345	GT2_Glycos_transf_2(5-123)	-	GT2	2	GlycosylTransferases
XTF-27_INAAFHOM_04351	GT26(79-248)	GT26(84)	GT26	3	GlycosylTransferases
XTF-27_INAAFHOM_04595	GT2_Glyco_tranf_2_4(35-133)	-	GT2	2	GlycosylTransferases
XTF-27_INAAFHOM_04670	GT2_Glyco_tranf_2_4(11-112)	-	GT2	2	GlycosylTransferases
XTF-27_INAAFHOM_04671	GT2_Glyco_tranf_2_4(459-558)	-	GT2	2	GlycosylTransferases
XTF-27_INAAFHOM_04754	GH23(162-268)	GH23(61)	GH23	3	Glycoside Hydrolases
XTF-281_JDEJJGIE_00281	GT20(3-483)	GT20(3)	GT20	3	GlycosylTransferases
XTF-281_JDEJJGIE_00288	GH13_18(113-453)	GH13(79)	GH13_18	3	Glycoside Hydrolases
XTF-281_JDEJJGIE_00338	GT20(3-445)	GT20(1)	GT20	3	GlycosylTransferases
XTF-281_JDEJJGIE_00475	GT30(33-217)	GT30(15)	GT30	3	GlycosylTransferases
XTF-281_JDEJJGIE_00598	GT8(29-291)	-	GT8	2	GlycosylTransferases
XTF-281_JDEJJGIE_00609	GH13_23(44-390)	GH13(7)	GH13_23	3	Glycoside Hydrolases
XTF-281_JDEJJGIE_00613	GH1(5-436)	GH1(39)	GH1	3	Glycoside Hydrolases
XTF-281_JDEJJGIE_00664	GT2_Glycos_transf_2(11-114)	-	GT2	2	GlycosylTransferases
XTF-281_JDEJJGIE_00665	GT2_Glyco_trans_2_3(150-331)	-	GT2	2	GlycosylTransferases
XTF-281_JDEJJGIE_00767	GH108(15-94)	-	GH108	2	Glycoside Hydrolases
XTF-281_JDEJJGIE_00814	GT19(8-353)	GT19(3)	GT19	3	GlycosylTransferases
XTF-281_JDEJJGIE_00948	GT4(196-346)	GT4(142)	GT4	3	GlycosylTransferases
XTF-281_JDEJJGIE_00951	GT4(194-331)	-	GT4	2	GlycosylTransferases
XTF-281_JDEJJGIE_01154	GT14(4-246)	GT14(2)	GT14	3	GlycosylTransferases
XTF-281_JDEJJGIE_01197	GT14(5-247)	GT14(3)	GT14	3	GlycosylTransferases
XTF-281_JDEJJGIE_01198	GT2_Glyco_tranf_2_4(20-116)	GT0(139)	GT2	3	GlycosylTransferases
XTF-281_JDEJJGIE_01199	GT2_Glyco_tranf_2_4(53-149)	GT0(254)	GT2	3	GlycosylTransferases
XTF-281_JDEJJGIE_01220	GH103(40-331)	GH103(15)	GH103	3	Glycoside Hydrolases
XTF-281_JDEJJGIE_01225	GT51(122-310)	GT51(63)	GT51	3	GlycosylTransferases
XTF-281_JDEJJGIE_01303	GT30(2-158)	-	GT30	2	GlycosylTransferases
XTF-281_JDEJJGIE_01315	GH23(581-717)	GH23(25)	GH23	3	Glycoside Hydrolases
XTF-281_JDEJJGIE_01367	CBM48(22-113)+GH13_11(191-540)	GH13(2)+GH77(11)+CBM41(1)+CBM48(1)	CBM48+GH13_11	3	Glycoside Hydrolases+ Carbohydrate-Binding Modules
XTF-281_JDEJJGIE_01370	CBM48(29-119)+GH13_11(200-548)	GH13(2)+GH77(11)+CBM41(1)+CBM48(1)	CBM48+GH13_11	3	Glycoside Hydrolases+ Carbohydrate-Binding Modules
XTF-281_JDEJJGIE_01371	GT5(8-477)	GT5(2)	GT5	3	GlycosylTransferases
XTF-281_JDEJJGIE_01373	CBM48(120-203)+GH13_9(273-572)	GH13(1)+CBM48(2)	CBM48+GH13_9	3	Glycoside Hydrolases+ Carbohydrate-Binding Modules
XTF-281_JDEJJGIE_01374	GT35(101-797)	GT35(1)	GT35	3	GlycosylTransferases
XTF-281_JDEJJGIE_01375	GH13_23(30-376)	GH13(7)	GH13_23	3	Glycoside Hydrolases
XTF-281_JDEJJGIE_01377	GH13_10(138-446)	GH13(8)+CBM48(4)	GH13_10	3	Glycoside Hydrolases+ Carbohydrate-Binding Modules
XTF-281_JDEJJGIE_01378	GH13_26(34-310)	GH13(6)	GH13_26	3	Glycoside Hydrolases
XTF-281_JDEJJGIE_01433	GH103(58-351)	GH103(6)	GH103	3	Glycoside Hydrolases
XTF-281_JDEJJGIE_01445	GT51(45-203)	GT51(57)	GT51	3	GlycosylTransferases
XTF-281_JDEJJGIE_01474	GH102(100-206)	GH102(23)	GH102	3	Glycoside Hydrolases
XTF-281_JDEJJGIE_01508	GT4(195-340)	-	GT4	2	GlycosylTransferases
XTF-281_JDEJJGIE_01574	-	PL0(40)	PL0	2	Polysaccharide Lyases
XTF-281_JDEJJGIE_01600	GT2_Glyco_tranf_2_3(308-534)	GT2(169)	GT2	3	GlycosylTransferases
XTF-281_JDEJJGIE_01672	GH23(183-292)	GH23(208)	GH23	3	Glycoside Hydrolases
XTF-281_JDEJJGIE_01841	GH23(62-173)	GH23(23)	GH23	3	Glycoside Hydrolases
XTF-281_JDEJJGIE_01943	GT4(203-352)	-	GT4	2	GlycosylTransferases
XTF-281_JDEJJGIE_02038	-	GH23(104)	GH23	2	Glycoside Hydrolases
XTF-281_JDEJJGIE_02040	GT83(14-272)	GT83(86)	GT83	3	GlycosylTransferases
XTF-281_JDEJJGIE_02042	GT2_Glycos_transf_2(5-167)	GT2(69)	GT2	3	GlycosylTransferases
XTF-281_JDEJJGIE_02178	GT81(113-322)	GT81(2)	GT81	3	GlycosylTransferases
XTF-281_JDEJJGIE_02254	GT2_Glyco_trans_2_3(205-396)	GT2(12)	GT2	3	GlycosylTransferases
XTF-281_JDEJJGIE_02395	-	CE4(9)	CE4	2	Carbohydrate Esterases
XTF-281_JDEJJGIE_02437	GH103(59-269)	GH103(6)	GH103	3	Glycoside Hydrolases
XTF-281_JDEJJGIE_02499	GH3(54-278)	GH3(21)	GH3	3	Glycoside Hydrolases
XTF-281_JDEJJGIE_02509	-	GH0(35)	GH0	2	Glycoside Hydrolases
XTF-281_JDEJJGIE_02600	GT4(200-337)	-	GT4	2	GlycosylTransferases
XTF-281_JDEJJGIE_02694	GT2_Glyco_tranf_2_3(121-349)	GT2(212)	GT2	3	GlycosylTransferases
XTF-281_JDEJJGIE_02696	GH8(32-348)	GH8(15)	GH8	3	Glycoside Hydrolases
XTF-281_JDEJJGIE_02739	GT28(192-354)	GT28(6)	GT28	3	GlycosylTransferases
XTF-281_JDEJJGIE_02747	CE11(2-273)	CE11(21)	CE11	3	Carbohydrate Esterases
XTF-281_JDEJJGIE_02899	GT107(53-335)+GT107(314-672)	GT107(1)	GT107	3	GlycosylTransferases
XTF-281_JDEJJGIE_02967	GT2_Glyco_tranf_2_4(12-112)+GT2_Glyco_tranf_2_4(485-585)	-	GT2	2	GlycosylTransferases
XTF-281_JDEJJGIE_03042	GH108(9-97)	GH108(5)	GH108	3	Glycoside Hydrolases
XTF-281_JDEJJGIE_03154	GH23(106-203)	GH23(51)	GH23	3	Glycoside Hydrolases
XTF-281_JDEJJGIE_03198	AA3_2(10-536)	AA3(11)	AA3	3	Auxiliary Activities
XTF-281_JDEJJGIE_03287	GH23(162-267)	GH23(61)	GH23	3	Glycoside Hydrolases
XTF-281_JDEJJGIE_03434	GH23(154-260)	GH23(61)	GH23	3	Glycoside Hydrolases
XTF-281_JDEJJGIE_03439	GH23(104-205)	GH23(51)+CBM50(6)	-	2	Glycoside Hydrolases+ Carbohydrate-Binding Modules
XTF-281_JDEJJGIE_03630	GT51(60-234)	GT51(17)	GT51	3	GlycosylTransferases
XTF-330_HPBEEJJC_00055	GT2_Glyco_trans_2_3(342-538)	GT2(93)	GT2	3	GlycosylTransferases
XTF-330_HPBEEJJC_00140	GH103(44-252)	GH103(6)	GH103	3	Glycoside Hydrolases
XTF-330_HPBEEJJC_00266	GH103(45-352)	GH103(8)	GH103	3	Glycoside Hydrolases
XTF-330_HPBEEJJC_00267	GT51(101-276)	GT51(47)	GT51	3	GlycosylTransferases
XTF-330_HPBEEJJC_00269	GT8(288-539)	-	GT8	2	GlycosylTransferases
XTF-330_HPBEEJJC_00291	GH105(43-354)	GH105(13)	GH105	3	Glycoside Hydrolases
XTF-330_HPBEEJJC_00349	GH43_11(6-318)	GH43(27)	GH43_11	3	Glycoside Hydrolases
XTF-330_HPBEEJJC_00647	GH13_11(162-508)	GH13(2)+GH77(11)+CBM48(1)	CBM48+GH13_11	3	Glycoside Hydrolases+ Carbohydrate-Binding Modules
XTF-330_HPBEEJJC_00649	GT5(2-475)	GT5(2)	GT5	3	GlycosylTransferases
XTF-330_HPBEEJJC_00651	CBM48(134-221)+GH13_9(288-588)	GH13(1)+CBM48(2)	CBM48+GH13_9	3	Glycoside Hydrolases+ Carbohydrate-Binding Modules
XTF-330_HPBEEJJC_00652	GT35(106-818)	GT35(1)	GT35	3	GlycosylTransferases
XTF-330_HPBEEJJC_00697	GT81(116-318)	GT81(2)	GT81	3	GlycosylTransferases
XTF-330_HPBEEJJC_00717	AA3_2(6-533)	AA3(16)	AA3	3	Auxiliary Activities
XTF-330_HPBEEJJC_00721	GT10(126-260)	-	GT0	2	GlycosylTransferases
XTF-330_HPBEEJJC_00753	GT8(20-250)	GT8(19)	GT8	3	GlycosylTransferases
XTF-330_HPBEEJJC_00784	GT51(58-236)	GT51(36)	GT51	3	GlycosylTransferases
XTF-330_HPBEEJJC_00787	GH103(32-324)	GH103(15)	GH103	3	Glycoside Hydrolases
XTF-330_HPBEEJJC_00806	GT28(187-349)	GT28(6)	GT28	3	GlycosylTransferases
XTF-330_HPBEEJJC_00812	CE11(9-281)	CE11(23)	CE11	3	Carbohydrate Esterases
XTF-330_HPBEEJJC_00887	CE14(37-152)	-	CE14	2	Carbohydrate Esterases
XTF-330_HPBEEJJC_00980	GH2(2-546)	GH2(37)	GH2	3	Glycoside Hydrolases
XTF-330_HPBEEJJC_01005	GH3(53-275)	GH3(21)	GH3	3	Glycoside Hydrolases
XTF-330_HPBEEJJC_01053	GH23(534-668)	GH23(16)	GH23	3	Glycoside Hydrolases
XTF-330_HPBEEJJC_01167	-	GH0(31)	GH0	2	Glycoside Hydrolases
XTF-330_HPBEEJJC_01168	GT4(214-352)	-	GT4	2	GlycosylTransferases
XTF-330_HPBEEJJC_01169	-	GT0(47)	GT0	2	GlycosylTransferases
XTF-330_HPBEEJJC_01323	GH13_23(32-383)	GH13(7)	GH13_23	3	Glycoside Hydrolases
XTF-330_HPBEEJJC_01324	GT4(187-298)	GT4(15)	GT4	3	GlycosylTransferases
XTF-330_HPBEEJJC_01348	-	CE4(1)	CE4	2	Carbohydrate Esterases
XTF-330_HPBEEJJC_01404	-	CBM5(68)	CBM5+GH19	2	Glycoside Hydrolases+ Carbohydrate-Binding Modules
XTF-330_HPBEEJJC_01477	GT2_Glycos_transf_2(131-319)+GT2_Glyco_trans_2_3(230-424)	GT2(24)	GT2	3	GlycosylTransferases
XTF-330_HPBEEJJC_01488	GH2(3-646)	GH2(7)	GH2	3	Glycoside Hydrolases
XTF-330_HPBEEJJC_01552	GT51(63-213)	GT51(30)	GT51	3	GlycosylTransferases
XTF-330_HPBEEJJC_01574	GT2_Glyco_trans_2_3(181-401)	GT2(12)	GT2	3	GlycosylTransferases
XTF-330_HPBEEJJC_01587	GH1(9-448)	GH1(8)	GH1	3	Glycoside Hydrolases
XTF-330_HPBEEJJC_01719	AA3_2(2-514)	-	AA3_2	2	Auxiliary Activities
XTF-330_HPBEEJJC_01742	AA3_2(3-522)	AA3(8)	AA3_2	3	Auxiliary Activities
XTF-330_HPBEEJJC_01851	GH3(40-253)	GH3(8)	GH3	3	Glycoside Hydrolases
XTF-330_HPBEEJJC_01872	AA3_2(3-525)	-	AA3_2	2	Auxiliary Activities
XTF-330_HPBEEJJC_02010	AA3_2(11-535)	AA3(22)	AA3	3	Auxiliary Activities
XTF-330_HPBEEJJC_02047	GH42(20-372)	GH42(16)	GH42	3	Glycoside Hydrolases
XTF-330_HPBEEJJC_02176	GH23(121-226)	GH23(23)	GH23	3	Glycoside Hydrolases
XTF-330_HPBEEJJC_02196	-	GH0(1)	GH0	2	Glycoside Hydrolases
XTF-330_HPBEEJJC_02197	GT4(168-310)	GT4(1)	GT4	3	GlycosylTransferases
XTF-330_HPBEEJJC_02199	GT20(2-456)	GT20(5)	GT20	3	GlycosylTransferases
XTF-330_HPBEEJJC_02288	GT19(5-359)	GT19(3)	GT19	3	GlycosylTransferases
XTF-330_HPBEEJJC_02559	GT4(169-319)	-	GT4	2	GlycosylTransferases
XTF-330_HPBEEJJC_02563	-	GT0(93)	GT0	2	GlycosylTransferases
XTF-330_HPBEEJJC_02565	GT2_Glyco_trans_2_3(168-386)	GT0(22)	GT2	3	GlycosylTransferases
XTF-330_HPBEEJJC_02822	-	GH23(93)	GH23	2	Glycoside Hydrolases
XTF-330_HPBEEJJC_02823	PL5(30-327)	PL5(5)	PL5	3	Polysaccharide Lyases
XTF-330_HPBEEJJC_02830	GT2_Glyco_tranf_2_3(80-332)	GT2(104)	GT2	3	GlycosylTransferases
XTF-330_HPBEEJJC_02839	GH63(32-415)	GH63(4)	GH63	3	Glycoside Hydrolases
XTF-330_HPBEEJJC_02932	CE4(117-235)	CE4(128)	CE4	3	Carbohydrate Esterases
XTF-330_HPBEEJJC_02934	GT4(240-381)	-	GT4	2	GlycosylTransferases
XTF-330_HPBEEJJC_02943	GH13_5(59-401)	GH13(23)+CBM20(17)	GH13_5	3	Glycoside Hydrolases+ Carbohydrate-Binding Modules
XTF-330_HPBEEJJC_02971	GH13_18(103-443)	GH13(79)	GH13_18	3	Glycoside Hydrolases
XTF-330_HPBEEJJC_03025	GH51(2-500)	GH51(1)	GH51	3	Glycoside Hydrolases
XTF-330_HPBEEJJC_03053	GH5_5(48-328)	GH5(22)	GH5_5	3	Glycoside Hydrolases
XTF-330_HPBEEJJC_03244	GH4(5-185)	GH4(8)	GH4	3	Glycoside Hydrolases
XTF-330_HPBEEJJC_03249	GH4(6-186)	GH4(3)	GH4	3	Glycoside Hydrolases
XTF-330_HPBEEJJC_03273	AA3_2(5-530)	AA3(8)	AA3	3	Auxiliary Activities
XTF-330_HPBEEJJC_03274	AA3_2(11-533)	AA3(2)	AA3	3	Auxiliary Activities
XTF-330_HPBEEJJC_03284	AA3_2(8-540)	AA3(30)	-	2	Auxiliary Activities
XTF-330_HPBEEJJC_03291	GT25(2-179)	-	GT25	2	GlycosylTransferases
XTF-330_HPBEEJJC_03325	GH4(3-184)	GH4(3)	GH4	3	Glycoside Hydrolases
XTF-330_HPBEEJJC_03391	-	GH0(35)	GH0	2	Glycoside Hydrolases
XTF-330_HPBEEJJC_03427	-	GH33(20)	GH33	2	Glycoside Hydrolases
XTF-330_HPBEEJJC_03503	AA3_2(6-534)	AA3(2)	AA3_2	3	Auxiliary Activities
XTF-330_HPBEEJJC_03518	AA3_2(6-531)	-	AA3	2	Auxiliary Activities
XTF-330_HPBEEJJC_03633	CE9(6-377)	CE9(37)	CE9	3	Carbohydrate Esterases
XTF-330_HPBEEJJC_03638	GT30(42-216)	GT30(3)	GT30	3	GlycosylTransferases
XTF-330_HPBEEJJC_03654	GH13_23(36-387)	GH13(57)	GH13_23	3	Glycoside Hydrolases
XTF-330_HPBEEJJC_03731	GH32(119-428)	GH32(7)	GH32	3	Glycoside Hydrolases
XTF-330_HPBEEJJC_03825	GT25(4-177)	GT25(9)	GT25	3	GlycosylTransferases
XTF-330_HPBEEJJC_03826	GT25(3-178)	-	GT25	2	GlycosylTransferases
XTF-330_HPBEEJJC_03864	GH33(300-484)	-	GH33	2	Glycoside Hydrolases
XTF-330_HPBEEJJC_03884	GT4(196-348)	-	GT4	2	GlycosylTransferases
XTF-330_HPBEEJJC_03988	GH127(30-558)	GH127(7)	GH127	3	Glycoside Hydrolases
XTF-330_HPBEEJJC_04010	GH3(87-321)	-	GH3	2	Glycoside Hydrolases
XTF-330_HPBEEJJC_04044	GT2_Glycos_transf_2(22-185)	GT2(168)	GT2	3	GlycosylTransferases
XTF-330_HPBEEJJC_04045	GT83(46-397)	-	GT83	2	GlycosylTransferases
XTF-330_HPBEEJJC_04057	CE9(6-358)	CE9(2)	CE9	3	Carbohydrate Esterases
XTF-330_HPBEEJJC_04326	GH23(69-173)	GH23(23)	GH23	3	Glycoside Hydrolases
XTF-330_HPBEEJJC_04586	GH20(273-623)	GH20(6)	GH20	3	Glycoside Hydrolases
XTF-330_HPBEEJJC_04753	GH38(234-484)	GH38(6)	GH38	3	Glycoside Hydrolases
XTF-330_HPBEEJJC_04808	GT4(166-318)	-	GT4	2	GlycosylTransferases
XTF-330_HPBEEJJC_04810	GT4(196-344)	-	GT4	2	GlycosylTransferases
XTF-330_HPBEEJJC_04812	GT2_Glycos_transf_2(9-117)	GT2(26)	-	2	GlycosylTransferases
XTF-330_HPBEEJJC_04822	GT4(187-340)	GT4(40)	GT4	3	GlycosylTransferases
XTF-330_HPBEEJJC_04935	GT4(159-275)	-	GT4	2	GlycosylTransferases
XTF-330_HPBEEJJC_04936	GT2_Glycos_transf_2(9-166)	-	GT2	2	GlycosylTransferases
XTF-330_HPBEEJJC_04937	GT2_Glycos_transf_2(5-133)	GT2(132)	GT2	3	GlycosylTransferases
XTF-330_HPBEEJJC_04942	GT26(57-226)	GT26(84)	GT26	3	GlycosylTransferases
XTF-331_KPFCOLOM_00143	GT2_Glycos_transf_2(5-147)	-	GT2	2	GlycosylTransferases
XTF-331_KPFCOLOM_00144	GT4(199-343)	-	GT4	2	GlycosylTransferases
XTF-331_KPFCOLOM_00218	AA3_2(3-530)	AA3(2)	AA3_2	3	Auxiliary Activities
XTF-331_KPFCOLOM_00249	GH36(7-655)	GH36(1)	GH36	3	Glycoside Hydrolases
XTF-331_KPFCOLOM_00251	-	GT0(116)	GT0	2	GlycosylTransferases
XTF-331_KPFCOLOM_00280	GH4(8-187)	GH4(10)	GH4	3	Glycoside Hydrolases
XTF-331_KPFCOLOM_00435	-	CE4(108)	CE4	2	Carbohydrate Esterases
XTF-331_KPFCOLOM_00510	GH94(2-798)	GH94(3)	GH94	3	Glycoside Hydrolases
XTF-331_KPFCOLOM_00511	GH20(253-604)	GH20(3)	GH20	3	Glycoside Hydrolases
XTF-331_KPFCOLOM_00513	GH9(100-500)	GH9(3)	GH9	3	Glycoside Hydrolases
XTF-331_KPFCOLOM_00589	-	GT1(8)	GT1	2	GlycosylTransferases
XTF-331_KPFCOLOM_00621	GH13_18(82-429)	GH13(74)	GH13_18	3	Glycoside Hydrolases
XTF-331_KPFCOLOM_00622	GH38(3-262)	GH38(4)	GH38	3	Glycoside Hydrolases
XTF-331_KPFCOLOM_00709	GH2(36-923)	GH2(1)+CBM32(79)+CBM51(5)+CBM67(4)	GH2	3	Glycoside Hydrolases+ Carbohydrate-Binding Modules
XTF-331_KPFCOLOM_00720	GH5_13(29-311)	GH5(11)	GH5_13	3	Glycoside Hydrolases
XTF-331_KPFCOLOM_00731	CE9(4-373)	CE9(1)	CE9	3	Carbohydrate Esterases
XTF-331_KPFCOLOM_00760	GH13_29(31-374)	GH13(3)	GH13_29	3	Glycoside Hydrolases
XTF-331_KPFCOLOM_00837	GH103(25-323)	GH103(4)	GH103	3	Glycoside Hydrolases
XTF-331_KPFCOLOM_00855	-	CBM5(68)	CBM5+GH19	2	Glycoside Hydrolases+ Carbohydrate-Binding Modules
XTF-331_KPFCOLOM_00877	GH31(222-659)	GH31(3)	GH31	3	Glycoside Hydrolases
XTF-331_KPFCOLOM_00899	GT2_Glyco_tranf_2_3(61-294)	-	GT2	2	GlycosylTransferases
XTF-331_KPFCOLOM_00929	GH13_5(55-394)	GH13(23)+CBM20(17)	GH13_5	3	Glycoside Hydrolases+ Carbohydrate-Binding Modules
XTF-331_KPFCOLOM_00932	CBM41(53-176)+GH13_13(478-896)+CBM69(1089-1211)	GH13(4)+CBM25(3)+CBM41(1)+CBM48(3)+CBM68(1)+CBM69(5)	CBM41+CBM48+GH13_13	3	Glycoside Hydrolases+ Carbohydrate-Binding Modules
XTF-331_KPFCOLOM_00982	GH13_19(236-604)	GH13(34)+CBM48(31)	GH13_19	3	Glycoside Hydrolases+ Carbohydrate-Binding Modules
XTF-331_KPFCOLOM_01153	GH2(3-637)	GH2(7)	GH2	3	Glycoside Hydrolases
XTF-331_KPFCOLOM_01184	GH63(1-931)	GH63(1)	GH63	3	Glycoside Hydrolases
XTF-331_KPFCOLOM_01312	GH4(6-184)	GH4(7)	GH4	3	Glycoside Hydrolases
XTF-331_KPFCOLOM_01345	GH2(40-503)	GH2(53)	GH2	3	Glycoside Hydrolases
XTF-331_KPFCOLOM_01349	GH31(242-687)	GH31(2)	GH31	3	Glycoside Hydrolases
XTF-331_KPFCOLOM_01367	GH13_31(33-379)	GH13(3)	GH13_31	3	Glycoside Hydrolases
XTF-331_KPFCOLOM_01395	AA3_2(4-531)	AA3(8)	AA3_2	3	Auxiliary Activities
XTF-331_KPFCOLOM_01411	GH13_9(276-576)	GH13(1)+CBM48(2)	CBM48+GH13_9	3	Glycoside Hydrolases+ Carbohydrate-Binding Modules
XTF-331_KPFCOLOM_01412	GH77(177-720)	GH77(1)	GH77	3	Glycoside Hydrolases
XTF-331_KPFCOLOM_01413	GT35(98-812)	GT35(1)	GT35	3	GlycosylTransferases
XTF-331_KPFCOLOM_01560	GH1(6-463)	GH1(13)	GH1	3	Glycoside Hydrolases
XTF-331_KPFCOLOM_01564	GH1(3-470)	GH1(1)	GH1	3	Glycoside Hydrolases
XTF-331_KPFCOLOM_01577	CE9(13-380)	CE9(3)	CE9	3	Carbohydrate Esterases
XTF-331_KPFCOLOM_01616	GH73(171-306)	GH73(10)	GH73	3	Glycoside Hydrolases
XTF-331_KPFCOLOM_01701	CBM34(9-108)+GH13_21(178-491)	GH13(87)+CBM34(7)	CBM34+GH13_21	3	Glycoside Hydrolases+ Carbohydrate-Binding Modules
XTF-331_KPFCOLOM_01762	GH16(24-222)	-	GH16	2	Glycoside Hydrolases
XTF-331_KPFCOLOM_01843	GT5(6-478)	GT5(5)	GT5	3	GlycosylTransferases
XTF-331_KPFCOLOM_01869	GT2_Glycos_transf_2(11-172)	GT2(6)	GT2	3	GlycosylTransferases
XTF-331_KPFCOLOM_01872	GT83(5-507)	GT83(1)	GT83	3	GlycosylTransferases
XTF-331_KPFCOLOM_01877	GT4(207-342)	-	GT4	2	GlycosylTransferases
XTF-331_KPFCOLOM_01883	GT4(184-314)	-	GT4	2	GlycosylTransferases
XTF-331_KPFCOLOM_01909	GH36(156-414)	GH36(4)	GH36	3	Glycoside Hydrolases
XTF-331_KPFCOLOM_01950	GH23(108-258)	-	GH23	2	Glycoside Hydrolases
XTF-331_KPFCOLOM_02101	GH73(131-257)	GH73(23)	GH73	3	Glycoside Hydrolases
XTF-331_KPFCOLOM_02220	GH23(314-454)	GH23(57)	GH23	3	Glycoside Hydrolases
XTF-331_KPFCOLOM_02226	GH23(500-621)	GH23(12)	GH23	3	Glycoside Hydrolases
XTF-331_KPFCOLOM_02233	GH3(52-272)	GH3(1)	GH3	3	Glycoside Hydrolases
XTF-331_KPFCOLOM_02269	CE11(4-276)	CE11(1)	CE11	3	Carbohydrate Esterases
XTF-331_KPFCOLOM_02274	GT28(184-339)	GT28(1)	GT28	3	GlycosylTransferases
XTF-331_KPFCOLOM_02301	GT51(193-366)	GT51(3)	GT51	3	GlycosylTransferases
XTF-331_KPFCOLOM_02335	GH32(31-336)	GH32(1)	GH32	3	Glycoside Hydrolases
XTF-331_KPFCOLOM_02410	GH38(6-264)	GH38(2)	GH38	3	Glycoside Hydrolases
XTF-331_KPFCOLOM_02437	GH4(5-185)	GH4(3)	GH4	3	Glycoside Hydrolases
XTF-331_KPFCOLOM_02530	AA10(24-198)+CBM73(430-480)	AA10(19)+CBM73(2)	AA10+CBM73	3	Auxiliary Activities+ Carbohydrate-Binding Modules
XTF-331_KPFCOLOM_02564	GT51(52-216)	GT51(39)	GT51	3	GlycosylTransferases
XTF-331_KPFCOLOM_02569	GH13_4(108-502)	-	GH13_4	2	Glycoside Hydrolases
XTF-331_KPFCOLOM_02570	GH13_27(23-342)	-	GH13_27	2	Glycoside Hydrolases
XTF-331_KPFCOLOM_02587	GH20(161-604)	GH20(8)	GH20	3	Glycoside Hydrolases
XTF-331_KPFCOLOM_02618	GH23(203-355)	GH23(46)	GH23	3	Glycoside Hydrolases
XTF-331_KPFCOLOM_02695	GH102(125-254)	GH102(5)	GH102	3	Glycoside Hydrolases
XTF-331_KPFCOLOM_02757	GH23(110-253)	GH23(18)+CBM50(13)	CBM50+GH23	3	Glycoside Hydrolases+ Carbohydrate-Binding Modules
XTF-331_KPFCOLOM_02765	GT19(7-362)	GT19(1)	GT19	3	GlycosylTransferases
XTF-331_KPFCOLOM_02788	GH23(316-467)	GH23(3)	GH23	3	Glycoside Hydrolases
XTF-331_KPFCOLOM_02932	GT2_Glycos_transf_2(24-144)	GT2(20)	GT2	3	GlycosylTransferases
XTF-331_KPFCOLOM_02953	GH1(2-470)	GH1(2)	GH1	3	Glycoside Hydrolases
XTF-331_KPFCOLOM_02973	GT83(11-454)	-	GT83	2	GlycosylTransferases
XTF-331_KPFCOLOM_03014	GH1(4-460)	GH1(6)	GH1	3	Glycoside Hydrolases
XTF-331_KPFCOLOM_03091	CE9(2-352)	CE9(41)	CE9	3	Carbohydrate Esterases
XTF-331_KPFCOLOM_03155	GH13_11(155-500)	GH13(2)+GH77(11)+CBM41(1)+CBM48(1)	CBM48+GH13_11	3	Glycoside Hydrolases+ Carbohydrate-Binding Modules
XTF-331_KPFCOLOM_03177	GH2(27-887)	GH2(3)+CBM51(5)+CBM67(4)	GH2	3	Glycoside Hydrolases+ Carbohydrate-Binding Modules
XTF-331_KPFCOLOM_03290	GH1(2-448)	GH1(8)	GH1	3	Glycoside Hydrolases
XTF-331_KPFCOLOM_03293	GH33(224-768)	GH33(15)+CBM0(2)+CBM40(3)	CBM40+GH33	3	Glycoside Hydrolases+ Carbohydrate-Binding Modules
XTF-331_KPFCOLOM_03294	GH1(2-458)	GH1(1)	GH1	3	Glycoside Hydrolases
XTF-331_KPFCOLOM_03311	GH18(33-332)+CBM73(671-720)	GH18(3)+CBM12(1)+CBM5(16)+CBM73(7)	CBM5+CBM73+GH18	3	Glycoside Hydrolases+ Carbohydrate-Binding Modules
XTF-331_KPFCOLOM_03323	GH3(103-339)	GH3(12)+CBM2(43)+CBM6(27)	GH3	3	Glycoside Hydrolases+ Carbohydrate-Binding Modules
XTF-331_KPFCOLOM_03358	GH18(74-536)	GH18(8)+CBM12(18)+CBM5(1)+CBM73(6)	CBM5+GH18	3	Glycoside Hydrolases+ Carbohydrate-Binding Modules
XTF-331_KPFCOLOM_03432	GH13_38(33-428)	-	GH13_38	2	Glycoside Hydrolases
XTF-331_KPFCOLOM_03436	GH13_31(28-362)	GH13(3)	GH13_31	3	Glycoside Hydrolases
XTF-331_KPFCOLOM_03491	GH19(82-342)	GH19(2)+CBM5(6)+CBM73(1)	GH19	3	Glycoside Hydrolases+ Carbohydrate-Binding Modules
XTF-331_KPFCOLOM_03509	GH23(72-198)	GH23(63)	GH23	3	Glycoside Hydrolases
XTF-331_KPFCOLOM_03512	CBM6(33-156)+PL8_3(1233-1439)	-	CBM6	2	Polysaccharide Lyases+ Carbohydrate-Binding Modules
XTF-331_KPFCOLOM_03634	GT76(50-247)	GT0(30)	GT0	3	GlycosylTransferases
XTF-331_KPFCOLOM_03635	GT2_Glycos_transf_2(10-172)	GT2(92)	GT2	3	GlycosylTransferases
XTF-331_KPFCOLOM_03679	GH32(28-334)	GH32(18)	GH32	3	Glycoside Hydrolases
XTF-331_KPFCOLOM_03812	GT2_Glycos_transf_2(4-138)	GT2(62)	GT2	3	GlycosylTransferases
XTF-331_KPFCOLOM_03822	GT4(178-330)	-	GT4	2	GlycosylTransferases
XTF-331_KPFCOLOM_03824	GT4(195-341)	-	GT4	2	GlycosylTransferases
XTF-331_KPFCOLOM_03831	-	GT0(93)	GT0	2	GlycosylTransferases
XTF-331_KPFCOLOM_03841	GT25(2-176)	GT25(25)	GT25	3	GlycosylTransferases
XTF-331_KPFCOLOM_03842	CE4(405-546)	CE4(52)	CE4+GT4	3	GlycosylTransferases
XTF-331_KPFCOLOM_03843	GT9(116-323)	GT9(91)	GT9	3	GlycosylTransferases
XTF-331_KPFCOLOM_03844	GT9(73-327)	GT9(1)	GT9	3	GlycosylTransferases
XTF-331_KPFCOLOM_03845	GT9(110-320)	-	GT9	2	GlycosylTransferases
XTF-331_KPFCOLOM_03846	GT2_Glycos_transf_2(9-170)	GT2(3)	GT2	3	GlycosylTransferases
XTF-331_KPFCOLOM_03849	GT30(33-211)	GT30(22)	GT30	3	GlycosylTransferases
XTF-331_KPFCOLOM_03852	GT9(75-301)	GT9(12)	GT9	3	GlycosylTransferases
XTF-331_KPFCOLOM_03853	GT2_Glycos_transf_2(41-147)	GT2(16)	GT2	3	GlycosylTransferases
XTF-331_KPFCOLOM_03855	GT9(70-308)	GT9(15)	GT9	3	GlycosylTransferases
XTF-331_KPFCOLOM_03857	GT83(4-371)	GT83(5)	GT83	3	GlycosylTransferases
XTF-331_KPFCOLOM_03910	GH13_18(90-429)	GH13(74)	GH13_18	3	Glycoside Hydrolases
XTF-331_KPFCOLOM_04217	GH18(159-578)+CBM5(793-831)	GH18(1)+CBM12(6)+CBM18(12)+CBM5(2)+CBM73(9)	CBM5+GH18	3	Glycoside Hydrolases+ Carbohydrate-Binding Modules
XTF-331_KPFCOLOM_04291	GT2_Glyco_tranf_2_3(40-272)	-	GT2	2	GlycosylTransferases
XTF-331_KPFCOLOM_04338	GT51(54-229)	GT51(1)	GT51	3	GlycosylTransferases
XTF-331_KPFCOLOM_04639	GT2_Glycos_transf_2(5-115)	-	GT2	2	GlycosylTransferases
XTF-331_KPFCOLOM_04806	GH23(225-373)	GH23(46)	GH23	3	Glycoside Hydrolases
XTF-347_AGBALGPM_00099	-	GT1(125)	GT1	2	GlycosylTransferases
XTF-347_AGBALGPM_00187	GT19(10-364)	GT19(1)	GT19	3	GlycosylTransferases
XTF-347_AGBALGPM_00296	GH73(141-266)	GH73(23)	-	2	Glycoside Hydrolases
XTF-347_AGBALGPM_00445	AA3_2(5-531)	AA3(8)	AA3_2	3	Auxiliary Activities
XTF-347_AGBALGPM_00496	GH16(50-325)	GH16(10)+CBM4(2)+CBM54(1)+CBM6(15)	GH16	3	Glycoside Hydrolases+ Carbohydrate-Binding Modules
XTF-347_AGBALGPM_00498	GH3(136-356)	GH3(12)+CBM2(43)+CBM6(27)	GH3	3	Glycoside Hydrolases+ Carbohydrate-Binding Modules
XTF-347_AGBALGPM_00500	GH1(28-456)	GH1(8)	GH1	3	Glycoside Hydrolases
XTF-347_AGBALGPM_00536	GH103(29-323)	GH103(4)	GH103	3	Glycoside Hydrolases
XTF-347_AGBALGPM_00962	GT2_Glycos_transf_2(8-171)	-	GT2	2	GlycosylTransferases
XTF-347_AGBALGPM_01154	GT51(54-229)	GT51(1)	GT51	3	GlycosylTransferases
XTF-347_AGBALGPM_01331	CE11(4-276)	CE11(1)	CE11	3	Carbohydrate Esterases
XTF-347_AGBALGPM_01337	GT28(180-342)	GT28(2)	GT28	3	GlycosylTransferases
XTF-347_AGBALGPM_01543	GH8(49-369)	GH8(1)	-	2	Glycoside Hydrolases
XTF-347_AGBALGPM_01545	GT2_Glycos_transf_2(270-441)	GT2(5)	GT2	3	GlycosylTransferases
XTF-347_AGBALGPM_01758	GH23(124-266)	GH23(18)+CBM50(18)	CBM50+GH23	3	Glycoside Hydrolases+ Carbohydrate-Binding Modules
XTF-347_AGBALGPM_01788	-	GH23(30)	GH23	2	Glycoside Hydrolases
XTF-347_AGBALGPM_01821	GT51(150-320)	GT51(6)	GT51	3	GlycosylTransferases
XTF-347_AGBALGPM_01936	GH23(290-439)	GH23(7)	GH23	3	Glycoside Hydrolases
XTF-347_AGBALGPM_02015	GH3(107-344)	GH3(51)	GH3	3	Glycoside Hydrolases
XTF-347_AGBALGPM_02025	CE9(6-367)	CE9(10)	CE9	3	Carbohydrate Esterases
XTF-347_AGBALGPM_02118	GH23(518-640)	GH23(234)	GH23	3	Glycoside Hydrolases
XTF-347_AGBALGPM_02244	GT30(32-211)	GT30(1)	GT30	3	GlycosylTransferases
XTF-347_AGBALGPM_02302	-	GT0(93)	GT0	2	GlycosylTransferases
XTF-347_AGBALGPM_02303	GT26(62-226)	GT26(51)	-	2	GlycosylTransferases
XTF-347_AGBALGPM_02358	GH3(53-276)	GH3(1)	GH3	3	Glycoside Hydrolases
XTF-347_AGBALGPM_02584	GT2_Glycos_transf_2(4-124)	GT2(20)	GT2	3	GlycosylTransferases
XTF-347_AGBALGPM_02612	GT25(9-182)	GT25(66)	-	2	GlycosylTransferases
XTF-347_AGBALGPM_02613	GT2_Glycos_transf_2(2-121)	-	GT2	2	GlycosylTransferases
XTF-394_DPAILGHE_00178	GH3(98-319)	GH3(2)+CBM6(54)	GH3	3	Glycoside Hydrolases+ Carbohydrate-Binding Modules
XTF-394_DPAILGHE_00179	GH28(30-360)	GH28(12)	GH28	3	Glycoside Hydrolases
XTF-394_DPAILGHE_00241	GT2_Glycos_transf_2(15-161)	GT2(19)	GT2	3	GlycosylTransferases
XTF-394_DPAILGHE_00243	-	GT4(7)	GT4	2	GlycosylTransferases
XTF-394_DPAILGHE_00245	GT2_Glycos_transf_2(4-101)	GT2(14)	GT2	3	GlycosylTransferases
XTF-394_DPAILGHE_00250	-	GT4(4)	GT4	2	GlycosylTransferases
XTF-394_DPAILGHE_00256	GT4(225-369)	GT4(5)	GT4	3	GlycosylTransferases
XTF-394_DPAILGHE_00267	-	GT4(71)	GT4	2	GlycosylTransferases
XTF-394_DPAILGHE_00294	-	CBM50(17)	CBM50	2	Glycoside Hydrolases+ Carbohydrate-Binding Modules
XTF-394_DPAILGHE_00331	GH13_5(31-373)	GH13(23)+CBM20(17)	GH13_5	3	Glycoside Hydrolases+ Carbohydrate-Binding Modules
XTF-394_DPAILGHE_00336	GT41(568-1139)	GT41(3)	GT41	3	GlycosylTransferases
XTF-394_DPAILGHE_00380	GT20(3-453)	GT20(1)	GT20	3	GlycosylTransferases
XTF-394_DPAILGHE_00405	GH105(60-376)	GH105(1)	GH105	3	Glycoside Hydrolases
XTF-394_DPAILGHE_00431	GH19(19-164)	GH19(5)	GH19	3	Glycoside Hydrolases
XTF-394_DPAILGHE_00462	GT2_Glycos_transf_2(4-166)	GT2(222)	GT2	3	GlycosylTransferases
XTF-394_DPAILGHE_00480	-	CBM50(5)	CBM50	2	Glycoside Hydrolases+ Carbohydrate-Binding Modules
XTF-394_DPAILGHE_00547	GH23(38-201)	GH23(10)	GH23	3	Glycoside Hydrolases
XTF-394_DPAILGHE_00550	GH37(53-527)	GH37(1)	GH37	3	Glycoside Hydrolases
XTF-394_DPAILGHE_00589	GT2_Glycos_transf_2(7-166)	-	GT2	2	GlycosylTransferases
XTF-394_DPAILGHE_00699	GH13_18(85-290)	GH13(74)	GH13_18	3	Glycoside Hydrolases
XTF-394_DPAILGHE_00700	GH13_18(1-132)	GH13(74)	GH13_18	3	Glycoside Hydrolases
XTF-394_DPAILGHE_00707	GH65(302-675)	GH65(2)	GH65	3	Glycoside Hydrolases
XTF-394_DPAILGHE_00729	GH73(816-945)	GH0(93)+GH104(12)+GH19(41)+GH73(86)	GH73	3	Glycoside Hydrolases
XTF-394_DPAILGHE_00792	GH2(26-706)	GH2(34)	GH2	3	Glycoside Hydrolases
XTF-394_DPAILGHE_00798	GT2_Glycos_transf_2(113-305)	-	GT2	2	GlycosylTransferases
XTF-394_DPAILGHE_01018	-	CBM50(4)	CBM50	2	Glycoside Hydrolases+ Carbohydrate-Binding Modules
XTF-394_DPAILGHE_01039	GH3(102-326)	GH3(16)	GH3	3	Glycoside Hydrolases
XTF-394_DPAILGHE_01071	GH4(6-185)	GH4(1)	GH4	3	Glycoside Hydrolases
XTF-394_DPAILGHE_01103	GT32(23-105)	GT32(61)	GT32	3	GlycosylTransferases
XTF-394_DPAILGHE_01104	GH18(25-407)	GH18(6)	GH18	3	Glycoside Hydrolases
XTF-394_DPAILGHE_01171	GH24(33-155)	GH24(36)	GH24	3	Glycoside Hydrolases
XTF-394_DPAILGHE_01221	-	CBM50(4)	CBM50	2	Glycoside Hydrolases+ Carbohydrate-Binding Modules
XTF-394_DPAILGHE_01227	GH3(55-278)	GH3(1)	GH3	3	Glycoside Hydrolases
XTF-394_DPAILGHE_01254	GH73(166-298)	GH73(1)	GH73	3	Glycoside Hydrolases
XTF-394_DPAILGHE_01284	GT2_Glycos_transf_2(246-428)	GT2(4)	GT2	3	GlycosylTransferases
XTF-394_DPAILGHE_01388	-	CBM50(17)	CBM50	2	Glycoside Hydrolases+ Carbohydrate-Binding Modules
XTF-394_DPAILGHE_01447	CE8(90-420)	CE8(1)	CE8	3	Glycoside Hydrolases
XTF-394_DPAILGHE_01518	CE9(23-394)	CE9(1)	CE9	3	Glycoside Hydrolases
XTF-394_DPAILGHE_01728	GH2(41-919)	GH2(1)+CBM32(79)+CBM51(5)+CBM67(4)	GH2	3	Glycoside Hydrolases+ Carbohydrate-Binding Modules
XTF-394_DPAILGHE_01742	GH105(36-350)	GH105(5)	GH105	3	Glycoside Hydrolases
XTF-394_DPAILGHE_01758	GT107(30-326)+GT107(327-655)	GT107(1)	GT107	3	GlycosylTransferases
XTF-394_DPAILGHE_01763	-	GT0(104)	GT0	2	GlycosylTransferases
XTF-394_DPAILGHE_01764	GT2_Glycos_transf_2(389-510)	GT2(39)	GT2	3	GlycosylTransferases
XTF-394_DPAILGHE_01765	GT2_Glyco_tranf_2_4(10-100)	-	GT2	2	GlycosylTransferases
XTF-394_DPAILGHE_01768	GT2_Glycos_transf_2(103-284)	-	GT2+GT4	2	GlycosylTransferases
XTF-394_DPAILGHE_01825	GH23(496-622)	GH23(2)	GH23	3	Glycoside Hydrolases
XTF-394_DPAILGHE_01907	GT28(184-340)	GT28(1)	GT28	3	GlycosylTransferases
XTF-394_DPAILGHE_01913	CE11(4-276)	CE11(1)	CE11	3	Glycoside Hydrolases
XTF-394_DPAILGHE_01927	GH43_26(6-306)	GH43(1)+CBM42(3)	GH43_26	3	Glycoside Hydrolases+ Carbohydrate-Binding Modules
XTF-394_DPAILGHE_01949	CE4(232-377)	-	CE4	2	Glycoside Hydrolases
XTF-394_DPAILGHE_01960	GT51(207-377)	GT51(72)	GT51	3	GlycosylTransferases
XTF-394_DPAILGHE_01991	GT19(9-366)	GT19(1)	GT19	3	GlycosylTransferases
XTF-394_DPAILGHE_02046	GH88(61-387)	GH88(2)	GH88	3	Glycoside Hydrolases
XTF-394_DPAILGHE_02048	GH154(15-353)	GH154(1)	GH154	3	Glycoside Hydrolases
XTF-394_DPAILGHE_02087	-	CBM5(40)+CBM73(22)	CBM5	2	Glycoside Hydrolases+ Carbohydrate-Binding Modules
XTF-394_DPAILGHE_02098	GH8(24-328)	GH8(3)	GH8	3	Glycoside Hydrolases
XTF-394_DPAILGHE_02102	GT2_Glycos_transf_2(130-301)	GT2(5)	GT2	3	GlycosylTransferases
XTF-394_DPAILGHE_02215	GT51(61-227)	GT51(8)	GT51	3	GlycosylTransferases
XTF-394_DPAILGHE_02302	GH33(36-369)	GH33(1)	GH33	3	Glycoside Hydrolases
XTF-394_DPAILGHE_02353	GH1(28-346)	GH0(18)+GT4(107)	GH0+GT4	3	GlycosylTransferases
XTF-394_DPAILGHE_02358	CBM48(16-106)+GH13_11(188-536)	GH13(2)+GH77(11)+CBM41(1)+CBM48(1)	CBM48+GH13_11	3	Glycoside Hydrolases+ Carbohydrate-Binding Modules
XTF-394_DPAILGHE_02359	GH13_26(24-308)	GH13(6)	GH13_26	3	Glycoside Hydrolases
XTF-394_DPAILGHE_02360	GH13_10(122-435)	GH13(8)+CBM48(4)	CBM48+GH13_10	3	Glycoside Hydrolases+ Carbohydrate-Binding Modules
XTF-394_DPAILGHE_02563	GH73(60-183)	GH73(4)	GH73	3	Glycoside Hydrolases
XTF-394_DPAILGHE_02564	GH13_19(226-595)	GH13(33)+CBM25(7)+CBM26(3)	GH13_19	3	Glycoside Hydrolases+ Carbohydrate-Binding Modules
XTF-394_DPAILGHE_02569	GH127(12-560)	GH127(1)	GH127	3	Glycoside Hydrolases
XTF-394_DPAILGHE_02595	GT32(79-157)	GT32(55)	GT32	3	GlycosylTransferases
XTF-394_DPAILGHE_02596	GT2_Glycos_transf_2(6-135)	-	GT2	2	GlycosylTransferases
XTF-394_DPAILGHE_02602	GT9(69-306)	GT9(1)	GT9	3	GlycosylTransferases
XTF-394_DPAILGHE_02603	GT9(76-297)	GT9(2)	GT9	3	GlycosylTransferases
XTF-394_DPAILGHE_02604	GT9(85-337)	GT9(10)	GT9	3	GlycosylTransferases
XTF-394_DPAILGHE_02605	GT4(193-335)	GT4(14)	GT4	3	GlycosylTransferases
XTF-394_DPAILGHE_02606	GT4(185-330)	-	GT4	2	GlycosylTransferases
XTF-394_DPAILGHE_02607	GT2_Glycos_transf_2(8-133)	GT2(17)	GT2	3	GlycosylTransferases
XTF-394_DPAILGHE_02608	GT30(32-210)	GT30(1)	GT30	3	GlycosylTransferases
XTF-394_DPAILGHE_02609	GT2_Glycos_transf_2(6-139)	GT2(13)	GT2	3	GlycosylTransferases
XTF-394_DPAILGHE_02632	GH31(239-668)	GH31(1)	GH31	3	Glycoside Hydrolases
XTF-394_DPAILGHE_02639	GH3(36-281)	GH3(101)	GH3	3	Glycoside Hydrolases
XTF-394_DPAILGHE_02662	GH1(1-457)	GH1(6)	GH1	3	Glycoside Hydrolases
XTF-394_DPAILGHE_02717	CE1(152-386)	-	CBM48+CE1	2	Glycoside Hydrolases+ Carbohydrate-Binding Modules
XTF-394_DPAILGHE_02725	PL9(367-691)	PL9(2)	PL9_1	3	Glycoside Hydrolases
XTF-394_DPAILGHE_02739	-	GH38(8)	GH38	2	Glycoside Hydrolases
XTF-394_DPAILGHE_02758	GH103(64-350)	GH103(1)	GH103	3	Glycoside Hydrolases
XTF-394_DPAILGHE_02773	GH1(3-470)	GH1(16)	GH1	3	Glycoside Hydrolases
XTF-394_DPAILGHE_02787	-	CBM50(1)	CBM50	2	Glycoside Hydrolases+ Carbohydrate-Binding Modules
XTF-394_DPAILGHE_02805	GT1(11-393)	GT1(50)	GT1	3	GlycosylTransferases
XTF-394_DPAILGHE_02833	GH102(129-260)	GH102(1)	GH102	3	Glycoside Hydrolases
XTF-394_DPAILGHE_02859	GH1(6-461)	GH1(13)	GH1	3	Glycoside Hydrolases
XTF-394_DPAILGHE_02870	PL22_1(32-138)+PL22(214-375)	PL22(1)	PL22_1	3	Glycoside Hydrolases
XTF-394_DPAILGHE_02874	PL22(32-137)+PL22(215-384)	PL22(1)	PL22_1	3	Glycoside Hydrolases
XTF-394_DPAILGHE_02875	-	PL0(1)	PL0	2	Glycoside Hydrolases
XTF-394_DPAILGHE_02884	-	CBM50(1)	CBM50	2	Glycoside Hydrolases+ Carbohydrate-Binding Modules
XTF-394_DPAILGHE_02899	GH1(5-474)	GH1(1)	GH1	3	Glycoside Hydrolases
XTF-394_DPAILGHE_02939	PL22_1(33-151)+PL22(215-384)	PL22(1)	PL22_1	3	Glycoside Hydrolases
XTF-394_DPAILGHE_02966	GH23(209-355)	GH23(4)	GH23	3	Glycoside Hydrolases
XTF-394_DPAILGHE_02991	AA6(3-195)	AA6(1)	-	2	Glycoside Hydrolases
XTF-394_DPAILGHE_03141	GH19(82-339)+CBM73(566-616)	GH19(2)+CBM5(35)+CBM73(1)	CBM73+GH19	3	Glycoside Hydrolases+ Carbohydrate-Binding Modules
XTF-394_DPAILGHE_03142	GH23(29-144)	GH23(228)	GH23	3	Glycoside Hydrolases
XTF-394_DPAILGHE_03143	GH18(157-548)	GH18(1)+CBM5(2)+CBM73(9)	CBM5+GH18	3	Glycoside Hydrolases+ Carbohydrate-Binding Modules
XTF-394_DPAILGHE_03150	GH23(33-179)	GH23(1)+CBM50(2)	CBM50+GH23	3	Glycoside Hydrolases+ Carbohydrate-Binding Modules
XTF-394_DPAILGHE_03193	GH15(238-597)	GH15(4)	GH15	3	Glycoside Hydrolases
XTF-394_DPAILGHE_03248	CBM34(5-114)+GH13_21(177-491)	GH13(21)+GH77(17)+CBM20(8)+CBM34(1)+CBM48(57)	CBM34+GH13_21	3	Glycoside Hydrolases+ Carbohydrate-Binding Modules
XTF-394_DPAILGHE_03336	GH23(302-448)	GH23(3)	GH23	3	Glycoside Hydrolases
XTF-394_DPAILGHE_03368	GH4(9-185)	GH4(2)	GH4	3	Glycoside Hydrolases
XTF-394_DPAILGHE_03371	GT51(63-226)	GT51(7)	GT51	3	GlycosylTransferases
XTF-394_DPAILGHE_03400	GH1(3-473)	GH1(1)	GH1	3	Glycoside Hydrolases
XTF-394_DPAILGHE_03441	-	CBM5(68)	CBM5+GH19	2	Glycoside Hydrolases+ Carbohydrate-Binding Modules
XTF-394_DPAILGHE_03515	CBM48(124-211)+GH13_9(274-574)	GH13(1)+CBM48(2)	CBM48+GH13_9	3	Glycoside Hydrolases+ Carbohydrate-Binding Modules
XTF-394_DPAILGHE_03516	CBM48(10-99)+GH13_11(173-521)	GH13(2)+GH77(11)+CBM48(1)	CBM48+GH13_11	3	Glycoside Hydrolases+ Carbohydrate-Binding Modules
XTF-394_DPAILGHE_03518	GT5(2-474)	GT5(2)	GT5	3	GlycosylTransferases
XTF-394_DPAILGHE_03519	GT35(101-811)	GT35(1)	GT35	3	GlycosylTransferases
XTF-394_DPAILGHE_03525	GT35(92-795)	GT35(12)	GT35	3	GlycosylTransferases
XTF-394_DPAILGHE_03526	GH77(149-686)	GH77(1)	GH77	3	Glycoside Hydrolases
XTF-394_DPAILGHE_03545	GT51(54-229)	GT51(100)	GT51	3	GlycosylTransferases
XTF-394_DPAILGHE_03601	-	CBM50(35)	CBM50	2	Glycoside Hydrolases+ Carbohydrate-Binding Modules
XTF-394_DPAILGHE_03682	GH13_29(29-371)	GH13(3)	GH13_29	3	Glycoside Hydrolases
XTF-394_DPAILGHE_03686	GH20(154-585)	GH20(41)	GH20	3	Glycoside Hydrolases
XTF-394_DPAILGHE_03687	AA10(22-188)+CBM73(428-480)	AA10(4)+CBM5(57)+CBM73(2)	AA10+CBM73	3	Glycoside Hydrolases+ Carbohydrate-Binding Modules
XTF-394_DPAILGHE_03695	GH43_11(4-304)	GH43(2)	GH43_11	3	Glycoside Hydrolases
XTF-394_DPAILGHE_03854	GT4(199-332)	GT4(162)	GT4	3	GlycosylTransferases
XTF-394_DPAILGHE_03855	GT4(228-372)	-	GT4	2	GlycosylTransferases
XTF-394_DPAILGHE_04020	GH36(6-651)	GH36(1)	GH36	3	Glycoside Hydrolases
XTF-394_DPAILGHE_04043	GH31(225-661)	GH31(3)	GH31	3	Glycoside Hydrolases
XTF-394_DPAILGHE_04194	GT26(62-231)	GT26(1)	GT26	3	GlycosylTransferases
XTF-394_DPAILGHE_04196	GT56(1-352)	GT56(1)	GT56	3	GlycosylTransferases
XTF-394_DPAILGHE_04201	-	GT0(93)	GT0	2	GlycosylTransferases
XTF-394_DPAILGHE_04300	GH13_16(28-378)	GH13(5)	GH13_16	3	Glycoside Hydrolases
XTF-394_DPAILGHE_04433	GH37(71-545)	GH37(1)	GH37	3	Glycoside Hydrolases
XTF-394_DPAILGHE_04456	GH3(146-412)	GH3(22)	GH3	3	Glycoside Hydrolases
XTF-394_DPAILGHE_04458	GT2_Glyco_tranf_2_3(77-297)	GT2(8)	GT2	3	GlycosylTransferases
XTF-394_DPAILGHE_04459	CE4(101-271)+GH153(314-664)	CE4(2)+GH153(1)	CE4+GH153	3	Glycoside Hydrolases
XTF-425_EEOHIIHN_00006	GH13_29(28-371)	GH13(65)	GH13_29	3	Glycoside Hydrolases
XTF-425_EEOHIIHN_00017	CBM50(86-127)+CBM50(150-191)	GH23(18)+GH25(121)+GH73(29)+CBM50(22)	CBM50	3	Glycoside Hydrolases+ Carbohydrate-Binding Modules
XTF-425_EEOHIIHN_00081	GH1(2-455)	GH1(6)	GH1	3	Glycoside Hydrolases
XTF-425_EEOHIIHN_00086	-	GH73(70)	CBM50	2	Glycoside Hydrolases+ Carbohydrate-Binding Modules
XTF-425_EEOHIIHN_00091	GH25(76-240)	GH25(27)	GH25	3	Glycoside Hydrolases
XTF-425_EEOHIIHN_00099	GH4(3-180)	GH4(6)	GH4	3	Glycoside Hydrolases
XTF-425_EEOHIIHN_00207	GH120(309-399)	GH120(1)	GH120	3	Glycoside Hydrolases
XTF-425_EEOHIIHN_00234	GT1(219-371)	GT1(93)	GT1	3	GlycosylTransferases
XTF-425_EEOHIIHN_00299	GT2_Glycos_transf_2(41-141)	GT2(179)	GT2	3	GlycosylTransferases
XTF-425_EEOHIIHN_00331	GT2_Glycos_transf_2(2-125)	-	GT2	2	GlycosylTransferases
XTF-425_EEOHIIHN_00353	GH2(35-877)	GH2(1)+CBM51(5)+CBM67(4)	GH2	3	Glycoside Hydrolases+ Carbohydrate-Binding Modules
XTF-425_EEOHIIHN_00382	GT2_Glycos_transf_2(4-170)	GT2(3)	GT2	3	GlycosylTransferases
XTF-425_EEOHIIHN_00410	-	GH23(67)	GH23	2	Glycoside Hydrolases
XTF-425_EEOHIIHN_00412	-	GH23(67)	GH23	2	Glycoside Hydrolases
XTF-425_EEOHIIHN_00521	AA3_2(3-534)	AA3(2)	AA3_2	3	Auxiliary Activities
XTF-425_EEOHIIHN_00524	GT2_Glycos_transf_2(5-157)	GT2(115)+GT4(135)	GT2	3	GlycosylTransferases
XTF-425_EEOHIIHN_00618	-	GH23(101)	GH23	2	Glycoside Hydrolases
XTF-425_EEOHIIHN_00643	-	GH0(119)	GH0	2	Glycoside Hydrolases
XTF-425_EEOHIIHN_00682	GT2_Glycos_transf_2(4-142)	GT2(125)	GT2	3	GlycosylTransferases
XTF-425_EEOHIIHN_00723	GH2(8-587)	GH2(5)	GH2	3	Glycoside Hydrolases
XTF-425_EEOHIIHN_00724	GH3(87-322)	GH3(71)	GH3	3	Glycoside Hydrolases
XTF-425_EEOHIIHN_00843	GT4(202-350)	-	GT4	2	GlycosylTransferases
XTF-425_EEOHIIHN_00906	GH73(114-241)	GH73(18)	GH73	3	Glycoside Hydrolases
XTF-425_EEOHIIHN_01147	GT28(190-340)	GT28(4)	GT28	3	GlycosylTransferases
XTF-425_EEOHIIHN_01172	GT51(77-253)	GT51(15)	GT51	3	GlycosylTransferases
XTF-425_EEOHIIHN_01180	GT4(198-349)	GT4(3)	GT4	3	GlycosylTransferases
XTF-425_EEOHIIHN_01221	GH13_31(28-372)	GH13(3)	GH13_31	3	Glycoside Hydrolases
XTF-425_EEOHIIHN_01441	GT51(90-277)	GT51(51)	GT51	3	GlycosylTransferases
XTF-425_EEOHIIHN_01481	GH73(132-258)	GH73(5)	GH73	3	Glycoside Hydrolases
XTF-425_EEOHIIHN_01500	GT2_Glycos_transf_2(5-128)	-	GT2	2	GlycosylTransferases
XTF-425_EEOHIIHN_01644	GT26(64-231)	GT26(3)	GT26	3	GlycosylTransferases
XTF-425_EEOHIIHN_01648	GT2_Glycos_transf_2(4-131)	-	GT2	2	GlycosylTransferases
XTF-425_EEOHIIHN_01709	CE9(6-379)	CE9(2)	CE9	3	Carbohydrate Esterases
XTF-425_EEOHIIHN_01712	GT2_Glycos_transf_2(5-170)	GT2(3)	GT2	3	GlycosylTransferases
XTF-425_EEOHIIHN_01797	GT2_Glycos_transf_2(5-138)	-	GT2	2	GlycosylTransferases
XTF-425_EEOHIIHN_01953	GT28(205-353)	GT28(11)	GT28	3	GlycosylTransferases
XTF-425_EEOHIIHN_01983	GH73(816-949)	GH73(5)	GH73	3	Glycoside Hydrolases
XTF-425_EEOHIIHN_02082	GT2_Glycos_transf_2(3-124)	-	GT2	2	GlycosylTransferases
XTF-425_EEOHIIHN_02219	GH3(33-249)	GH3(4)	GH3	3	Glycoside Hydrolases
XTF-425_EEOHIIHN_02257	CE6(90-182)	CE6(2)	CE6	3	Carbohydrate Esterases
XTF-425_EEOHIIHN_02264	-	GT0(31)	GT0	2	GlycosylTransferases
XTF-425_EEOHIIHN_02270	GT4(199-347)	GT4(191)	GT4	3	GlycosylTransferases
XTF-425_EEOHIIHN_02283	GT2_Glycos_transf_2(88-244)	-	GT2	2	GlycosylTransferases
XTF-425_EEOHIIHN_02361	-	GT0(93)	GT0	2	GlycosylTransferases
XTF-425_EEOHIIHN_02463	GT51(78-251)	GT51(50)	GT51	3	GlycosylTransferases
XTF-425_EEOHIIHN_02536	GH32(38-338)	GH32(20)	GH32	3	Glycoside Hydrolases
XTF-425_EEOHIIHN_02556	GT2_Glycos_transf_2(18-134)	GT2(179)	GT2	3	GlycosylTransferases
XTF-425_EEOHIIHN_02596	GH32(18-325)	GH32(1)+CBM38(1)+CBM66(1)	GH32	3	Glycoside Hydrolases+ Carbohydrate-Binding Modules
XTF-443_FOICNMJE_00010	GH43_11(6-298)	GH43(27)	GH43_11	3	Glycoside Hydrolases
XTF-443_FOICNMJE_00015	AA6(3-198)	AA6(3)	-	2	Auxiliary Activities
XTF-443_FOICNMJE_00024	GT4(183-330)	-	GT4	2	GlycosylTransferases
XTF-443_FOICNMJE_00079	GH103(75-368)	GH103(3)	GH103	3	Glycoside Hydrolases
XTF-443_FOICNMJE_00317	GT28(200-358)	GT28(1)	GT28	3	GlycosylTransferases
XTF-443_FOICNMJE_00323	CE11(4-275)	CE11(1)	CE11	3	Carbohydrate Esterases
XTF-443_FOICNMJE_00445	GT19(3-361)	GT19(1)	GT19	3	GlycosylTransferases
XTF-443_FOICNMJE_00608	AA3_2(6-534)	AA3(8)	AA3_2	3	Auxiliary Activities
XTF-443_FOICNMJE_00619	GH73(197-332)	GH73(31)	GH73	3	Glycoside Hydrolases
XTF-443_FOICNMJE_00669	GH3(59-281)	GH3(1)	GH3	3	Glycoside Hydrolases
XTF-443_FOICNMJE_00823	AA3_2(10-336)	-	AA3	2	Auxiliary Activities
XTF-443_FOICNMJE_00978	GT9(76-320)	GT9(23)	GT9	3	GlycosylTransferases
XTF-443_FOICNMJE_00980	GT2_Glycos_transf_2(6-136)	-	GT2	2	GlycosylTransferases
XTF-443_FOICNMJE_00981	GT9(74-316)	GT9(15)	GT9	3	GlycosylTransferases
XTF-443_FOICNMJE_00983	GT9(71-303)	GT9(22)	GT9	3	GlycosylTransferases
XTF-443_FOICNMJE_00985	GT30(38-214)	GT30(18)	GT30	3	GlycosylTransferases
XTF-443_FOICNMJE_01071	GT5(56-522)	GT5(2)	GT5	3	GlycosylTransferases
XTF-443_FOICNMJE_01072	GH13_9(197-319)	-	GH13_9	2	Glycoside Hydrolases
XTF-443_FOICNMJE_01073	GH13_10(133-433)	GH13(8)+CBM48(4)	CBM48+GH13_10	3	Glycoside Hydrolases+ Carbohydrate-Binding Modules
XTF-443_FOICNMJE_01074	GH77(160-692)	GH77(3)	GH77	3	Glycoside Hydrolases
XTF-443_FOICNMJE_01075	GH13_26(25-383)	GH13(6)	GH13_26	3	Glycoside Hydrolases
XTF-443_FOICNMJE_01077	CBM48(34-126)+GH13_11(205-554)	GH13(2)+GH77(11)+CBM41(1)+CBM48(1)	CBM48+GH13_11	3	Glycoside Hydrolases+ Carbohydrate-Binding Modules
XTF-443_FOICNMJE_01078	GH13_3(247-469)	GH0(4)+GH13(30)	GH13_3	3	Glycoside Hydrolases
XTF-443_FOICNMJE_01079	GH13_16(45-403)	GH13(5)	GH13_16	3	Glycoside Hydrolases
XTF-443_FOICNMJE_01080	CBM48(137-223)+GH13_9(291-591)	GH13(1)+CBM48(2)	CBM48+GH13_9	3	Glycoside Hydrolases+ Carbohydrate-Binding Modules
XTF-443_FOICNMJE_01237	GT4(215-355)	-	GT4	2	GlycosylTransferases
XTF-443_FOICNMJE_01257	GH13_23(30-378)	GH13(7)	GH13_23	3	Glycoside Hydrolases
XTF-443_FOICNMJE_01311	GT20(2-453)	GT20(1)	GT20	3	GlycosylTransferases
XTF-443_FOICNMJE_01312	GH15(235-598)	GH15(3)	GH15	3	Glycoside Hydrolases
XTF-443_FOICNMJE_01615	GH23(94-235)	GH23(83)+CBM50(40)	GH23	3	Glycoside Hydrolases+ Carbohydrate-Binding Modules
XTF-443_FOICNMJE_01637	GT4(190-327)	GT4(26)	GT4	3	GlycosylTransferases
XTF-443_FOICNMJE_01726	CE9(5-363)	CE9(2)	CE9	3	Carbohydrate Esterases
XTF-443_FOICNMJE_01775	GT4(200-341)	GT4(8)	GT4	3	GlycosylTransferases
XTF-443_FOICNMJE_01790	GH37(42-519)	GH37(1)	GH37	3	Glycoside Hydrolases
XTF-443_FOICNMJE_01809	GT4(189-342)	GT4(142)	GT4	3	GlycosylTransferases
XTF-443_FOICNMJE_01818	GT2_Glycos_transf_2(6-107)	-	GT2	2	GlycosylTransferases
XTF-443_FOICNMJE_01842	-	GT0(93)	GT0	2	GlycosylTransferases
XTF-443_FOICNMJE_01851	GT4(108-255)	-	GT4	2	GlycosylTransferases
XTF-443_FOICNMJE_01859	-	GT0(263)	GT0	2	GlycosylTransferases
XTF-443_FOICNMJE_02162	GH15(225-586)	GH15(1)	GH15	3	Glycoside Hydrolases
XTF-443_FOICNMJE_02172	GH23(300-454)	GH23(7)	GH23	3	Glycoside Hydrolases
XTF-443_FOICNMJE_02177	GT83(20-494)	GT83(49)	GT83	3	GlycosylTransferases
XTF-443_FOICNMJE_02203	GT2_Glycos_transf_2(7-165)	GT2(69)	GT2	3	GlycosylTransferases
XTF-443_FOICNMJE_02205	GT83(15-518)	GT83(3)	GT83	3	GlycosylTransferases
XTF-443_FOICNMJE_02210	GT4(210-355)	-	GT4	2	GlycosylTransferases
XTF-443_FOICNMJE_02227	GT9(119-352)	-	GT9	2	GlycosylTransferases
XTF-443_FOICNMJE_02345	-	CE4(1)	CE4	2	Carbohydrate Esterases
XTF-443_FOICNMJE_02429	CE1(157-409)	-	CE1	2	Carbohydrate Esterases
XTF-443_FOICNMJE_02502	-	GT2(112)	GT2	2	GlycosylTransferases
XTF-443_FOICNMJE_02552	GT51(59-235)	GT51(4)	GT51	3	GlycosylTransferases
XTF-443_FOICNMJE_02717	GT51(59-222)	GT51(8)	GT51	3	GlycosylTransferases
XTF-443_FOICNMJE_02738	-	GT2(4)	GT2	2	GlycosylTransferases
XTF-443_FOICNMJE_02820	GH103(63-355)	GH103(6)	GH103	3	Glycoside Hydrolases
XTF-443_FOICNMJE_03268	GH102(84-218)	GH102(3)	GH102	3	Glycoside Hydrolases
XTF-443_FOICNMJE_03277	GH23(493-621)	GH23(8)	GH23	3	Glycoside Hydrolases
XTF-452_IFAJPFNC_00062	GH16(48-322)	GH16(10)+CBM6(15)	GH16	3	Glycoside Hydrolases+ Carbohydrate-Binding Modules
XTF-452_IFAJPFNC_00097	GH13_23(29-378)	GH13(7)	GH13_23	3	Glycoside Hydrolases
XTF-452_IFAJPFNC_00101	GH13_36(161-477)	-	GH13	2	Glycoside Hydrolases
XTF-452_IFAJPFNC_00102	GH13_38(68-463)	-	GH13_38	2	Glycoside Hydrolases
XTF-452_IFAJPFNC_00104	GH15(341-779)	GH15(8)	GH15	3	Glycoside Hydrolases
XTF-452_IFAJPFNC_00417	GH1(13-441)	GH1(8)	GH1	3	Glycoside Hydrolases
XTF-452_IFAJPFNC_00427	GH3(124-348)	GH3(12)+CBM2(43)+CBM6(27)	GH3	3	Glycoside Hydrolases+ Carbohydrate-Binding Modules
XTF-452_IFAJPFNC_00428	GH16(26-239)	-	GH16	2	Glycoside Hydrolases
XTF-452_IFAJPFNC_00503	GH73(137-266)	GH73(23)	GH73	3	Glycoside Hydrolases
XTF-452_IFAJPFNC_00521	PL1_2(91-278)	PL1(28)	PL1_2	3	Polysaccharide Lyases
XTF-452_IFAJPFNC_00523	CE8(1185-1457)+PL1_5(1604-1786)	CE8(15)+PL1(23)	CE8+PL1_5	3	Polysaccharide Lyases
XTF-452_IFAJPFNC_00577	-	GH38(8)	GH38	2	Glycoside Hydrolases
XTF-452_IFAJPFNC_00673	GT51(55-229)	GT51(1)	GT51	3	GlycosylTransferases
XTF-452_IFAJPFNC_00685	-	GT1(49)	GT1	2	GlycosylTransferases
XTF-452_IFAJPFNC_00719	GT4(197-344)	-	GT4	2	GlycosylTransferases
XTF-452_IFAJPFNC_00733	GT2_Glycos_transf_2(1-122)	-	GT2	2	GlycosylTransferases
XTF-452_IFAJPFNC_00736	GT4(184-335)	-	GT4	2	GlycosylTransferases
XTF-452_IFAJPFNC_00740	-	GT0(98)	GT0	2	GlycosylTransferases
XTF-452_IFAJPFNC_00750	GH20(334-774)	GH20(4)	GH20	3	Glycoside Hydrolases
XTF-452_IFAJPFNC_00799	GH23(127-265)	GH23(105)+CBM50(152)	CBM50+GH23	3	Glycoside Hydrolases+ Carbohydrate-Binding Modules
XTF-452_IFAJPFNC_01069	GH3(108-352)	GH3(51)	GH3	3	Glycoside Hydrolases
XTF-452_IFAJPFNC_01147	GH18(318-792)	GH18(8)+CBM12(18)+CBM2(6)+CBM5(1)+CBM73(6)	CBM5+GH18	3	Glycoside Hydrolases+ Carbohydrate-Binding Modules
XTF-452_IFAJPFNC_01148	AA10(30-227)+CBM5(443-482)	AA10(15)+CBM5(18)	AA10+CBM5	3	Auxiliary Activities+ Carbohydrate-Binding Modules
XTF-452_IFAJPFNC_01149	GH18(162-573)+CBM5(786-823)	GH18(1)+CBM5(2)+CBM73(9)	CBM5+GH18	3	Glycoside Hydrolases+ Carbohydrate-Binding Modules
XTF-452_IFAJPFNC_01204	GH73(170-309)	GH73(10)	GH73	3	Glycoside Hydrolases
XTF-452_IFAJPFNC_01404	GT19(10-366)	GT19(1)	GT19	3	GlycosylTransferases
XTF-452_IFAJPFNC_01417	GH32(43-287)+CBM38(305-413)	GH32(13)+CBM38(1)+CBM66(1)	CBM38+GH32	3	Glycoside Hydrolases+ Carbohydrate-Binding Modules
XTF-452_IFAJPFNC_01422	GH13(55-338)	-	GH13	2	Glycoside Hydrolases
XTF-452_IFAJPFNC_01582	-	GH23(30)	GH23	2	Glycoside Hydrolases
XTF-452_IFAJPFNC_01630	GT2_Glycos_transf_2(294-465)	GT2(5)	GT2	3	GlycosylTransferases
XTF-452_IFAJPFNC_01632	GH8(26-347)	GH8(2)	GH8	3	Glycoside Hydrolases
XTF-452_IFAJPFNC_01718	GH3(77-298)	GH3(72)	GH3	3	Glycoside Hydrolases
XTF-452_IFAJPFNC_01743	GH43_26(7-328)	GH43(1)	GH43_26	3	Glycoside Hydrolases
XTF-452_IFAJPFNC_01805	GH63(16-783)	GH63(1)	GH63	3	Glycoside Hydrolases
XTF-452_IFAJPFNC_02063	GT9(74-304)	GT9(12)	GT9	3	GlycosylTransferases
XTF-452_IFAJPFNC_02068	GT30(35-210)	GT30(6)	GT30	3	GlycosylTransferases
XTF-452_IFAJPFNC_02074	GH23(281-440)	GH23(9)	GH23	3	Glycoside Hydrolases
XTF-452_IFAJPFNC_02121	GT25(4-178)	GT25(66)	GT25	3	GlycosylTransferases
XTF-452_IFAJPFNC_02122	GT9(84-298)	-	GT9	2	GlycosylTransferases
XTF-452_IFAJPFNC_02154	CE11(4-276)	CE11(5)	CE11	3	Carbohydrate Esterases
XTF-452_IFAJPFNC_02160	GT28(179-340)	GT28(2)	GT28	3	GlycosylTransferases
XTF-452_IFAJPFNC_02178	GH109(55-180)	GH109(1)	GH109	3	Glycoside Hydrolases
XTF-452_IFAJPFNC_02261	GT25(1-179)	GT25(52)	GT25	3	GlycosylTransferases
XTF-452_IFAJPFNC_02306	GT5(2-511)	GT5(13)	GT5	3	GlycosylTransferases
XTF-452_IFAJPFNC_02308	GT35(109-824)	GT35(1)	GT35	3	GlycosylTransferases
XTF-452_IFAJPFNC_02309	CBM48(14-106)+GH13_11(178-527)	GH13(2)+GH77(11)+CBM41(1)+CBM48(1)	CBM48+GH13_11	3	Glycoside Hydrolases+ Carbohydrate-Binding Modules
XTF-452_IFAJPFNC_02310	CBM48(133-219)+GH13_9(286-586)	GH13(1)+CBM48(2)	CBM48+GH13_9	3	Glycoside Hydrolases+ Carbohydrate-Binding Modules
XTF-452_IFAJPFNC_02311	GH77(320-646)	GH77(13)	GH77	3	Glycoside Hydrolases
XTF-452_IFAJPFNC_02344	GT2_Glycos_transf_2(5-133)	GT2(20)	GT2	3	GlycosylTransferases
XTF-452_IFAJPFNC_02364	GH13_18(102-442)	GH13(79)	GH13_18	3	Glycoside Hydrolases
XTF-452_IFAJPFNC_02365	GT81(113-316)	GT81(2)	GT81	3	GlycosylTransferases
XTF-452_IFAJPFNC_02558	GH1(14-443)	GH1(8)	GH1	3	Glycoside Hydrolases
XTF-452_IFAJPFNC_02560	GH3(130-351)	GH3(12)+CBM2(43)+CBM6(27)	GH3	3	Glycoside Hydrolases+ Carbohydrate-Binding Modules
XTF-452_IFAJPFNC_02561	GH16(37-315)	GH16(6)+CBM4(2)+CBM6(15)	GH16	3	Glycoside Hydrolases+ Carbohydrate-Binding Modules
XTF-452_IFAJPFNC_02625	GH37(18-496)	GH37(1)	GH37	3	Glycoside Hydrolases
XTF-452_IFAJPFNC_02629	GH13_18(35-378)	-	GH13_18	2	Glycoside Hydrolases
XTF-452_IFAJPFNC_02649	-	GT0(191)+GT2(244)+GT4(66)	GT4	2	GlycosylTransferases
XTF-452_IFAJPFNC_02656	CE8(33-255)	-	CE8	2	Carbohydrate Esterases
XTF-452_IFAJPFNC_02667	GH43_10(47-318)	GH43(7)	GH43_10	3	Glycoside Hydrolases
XTF-452_IFAJPFNC_02668	GH105(53-394)	GH105(2)	GH105	3	Glycoside Hydrolases
XTF-452_IFAJPFNC_02669	GH105(492-836)	GH105(25)	GH105	3	Glycoside Hydrolases
XTF-452_IFAJPFNC_02672	GH28(88-474)	GH105(19)+GH28(6)	GH28	3	Glycoside Hydrolases
XTF-452_IFAJPFNC_02674	CE12(26-234)	CE12(5)	CE12	3	Carbohydrate Esterases
XTF-452_IFAJPFNC_02841	GH23(111-248)	GH23(105)+CBM50(63)	CBM50+GH23	3	Glycoside Hydrolases+ Carbohydrate-Binding Modules
XTF-452_IFAJPFNC_02864	GH43_26(57-347)	GH43(29)+CBM13(32)	CBM13+GH43_26	3	Glycoside Hydrolases+ Carbohydrate-Binding Modules
XTF-452_IFAJPFNC_02867	-	GH43(81)	GH43_4	2	Glycoside Hydrolases
XTF-452_IFAJPFNC_02868	GH43_4(61-314)	GH43(11)	GH43_4	3	Glycoside Hydrolases
XTF-452_IFAJPFNC_02869	GH43_29(22-304)	GH43(37)	GH43_29	3	Glycoside Hydrolases
XTF-452_IFAJPFNC_02872	GH146(51-561)	GH146(2)	GH146	3	Glycoside Hydrolases
XTF-452_IFAJPFNC_02874	GH43_5(32-318)	GH43(53)	GH43_5	3	Glycoside Hydrolases
XTF-452_IFAJPFNC_02875	GH43_26(35-334)	GH43(56)	GH43_26	3	Glycoside Hydrolases
XTF-452_IFAJPFNC_03048	-	GT2(4)	GT2	2	GlycosylTransferases
XTF-452_IFAJPFNC_03148	GH97(10-677)	GH97(1)	GH97	3	Glycoside Hydrolases
XTF-452_IFAJPFNC_03271	CBM13(27-184)+GH43_5(194-468)	GH43(73)	CBM13+GH43_5	3	Glycoside Hydrolases+ Carbohydrate-Binding Modules
XTF-452_IFAJPFNC_03279	AA3_2(4-529)	AA3(2)	AA3_2	3	Auxiliary Activities
XTF-452_IFAJPFNC_03327	GT51(183-357)	GT51(6)	GT51	3	GlycosylTransferases
XTF-452_IFAJPFNC_03481	GH103(28-335)	GH103(4)	GH103	3	Glycoside Hydrolases
XTF-452_IFAJPFNC_03627	GH23(488-607)	GH23(234)	GH23	3	Glycoside Hydrolases
XTF-452_IFAJPFNC_03736	CE9(7-367)	CE9(10)	CE9	3	Carbohydrate Esterases
XTF-452_IFAJPFNC_03748	-	CBM5(68)	CBM5+GH19	2	Glycoside Hydrolases+ Carbohydrate-Binding Modules
XTF-452_IFAJPFNC_03944	GH23(113-253)	GH23(1)+CBM50(2)	CBM50+GH23	3	Glycoside Hydrolases+ Carbohydrate-Binding Modules
XTF-504_OMAMHDEO_00069	GT51(67-216)	GT51(101)	GT51	3	GlycosylTransferases
XTF-504_OMAMHDEO_00087	GT2_Glyco_tranf_2_3(70-315)	GT0(22)	GT2	3	GlycosylTransferases
XTF-504_OMAMHDEO_00145	GH3(58-278)	GH3(69)	GH3	3	Glycoside Hydrolases
XTF-504_OMAMHDEO_00185	GT28(190-351)	GT28(6)	GT28	3	GlycosylTransferases
XTF-504_OMAMHDEO_00201	GT4(208-352)	GT4(34)	GT4	3	GlycosylTransferases
XTF-504_OMAMHDEO_00328	GT51(114-283)	GT51(2)	GT51	3	GlycosylTransferases
XTF-504_OMAMHDEO_00370	GT4(198-341)	-	GT4	2	GlycosylTransferases
XTF-504_OMAMHDEO_00419	GT4(228-349)	-	GT4	2	GlycosylTransferases
XTF-504_OMAMHDEO_00460	-	GT0(128)	GT0	2	GlycosylTransferases
XTF-504_OMAMHDEO_00462	GT4(233-398)	-	GT4	2	GlycosylTransferases
XTF-504_OMAMHDEO_00463	GT4(172-300)	GT4(1)	GT4	3	GlycosylTransferases
XTF-504_OMAMHDEO_00530	GH23(84-193)	GH23(61)	GH23	3	Glycoside Hydrolases
XTF-504_OMAMHDEO_00717	GH25(63-220)	GH25(110)	GH25	3	Glycoside Hydrolases
XTF-504_OMAMHDEO_00771	GH102(132-293)	GH102(4)	GH102	3	Glycoside Hydrolases
XTF-504_OMAMHDEO_00870	GT4(231-398)	-	GT4	2	GlycosylTransferases
XTF-504_OMAMHDEO_00871	-	GT0(215)	GT0	2	GlycosylTransferases
XTF-504_OMAMHDEO_00873	GT4(184-315)	-	GT4	2	GlycosylTransferases
XTF-504_OMAMHDEO_00956	AA3_2(3-523)	-	AA3_2	2	Auxiliary Activities
XTF-504_OMAMHDEO_01069	GH103(18-326)	GH103(13)	GH103	3	Glycoside Hydrolases
XTF-504_OMAMHDEO_01165	GT51(81-260)	GT51(4)	GT51	3	GlycosylTransferases
XTF-504_OMAMHDEO_01201	GH23(418-547)	GH23(22)	GH23	3	Glycoside Hydrolases
XTF-504_OMAMHDEO_01364	GT4(225-359)	-	GT4	2	GlycosylTransferases
XTF-504_OMAMHDEO_01392	GH23(489-629)	GH23(8)	GH23	3	Glycoside Hydrolases
XTF-504_OMAMHDEO_01422	GH24(157-293)	-	GH24	2	Glycoside Hydrolases
XTF-504_OMAMHDEO_01562	GT84(1194-1406)+GH94(1647-2724)	GH94(1)+GT84(1)	GH94+GT84	3	GlycosylTransferases
XTF-504_OMAMHDEO_01859	GT2_Glycos_transf_2(7-131)	-	GT2	2	GlycosylTransferases
XTF-504_OMAMHDEO_01862	GT26(85-253)	GT26(84)	GT26	3	GlycosylTransferases
XTF-504_OMAMHDEO_01923	-	GT0(93)	GT0	2	GlycosylTransferases
XTF-504_OMAMHDEO_01936	GT4(201-310)	GT4(15)	GT4	3	GlycosylTransferases
XTF-504_OMAMHDEO_02064	-	PL0(28)	PL0	2	Polysaccharide Lyases
XTF-504_OMAMHDEO_02131	GT4(214-365)	-	GT4	2	GlycosylTransferases
XTF-504_OMAMHDEO_02329	GH23(75-189)	GH23(51)	GH23	3	Glycoside Hydrolases
XTF-504_OMAMHDEO_02404	GH23(96-205)	GH23(51)	GH23	3	Glycoside Hydrolases
XTF-504_OMAMHDEO_02637	GH15(220-583)	GH15(3)	GH15	3	Glycoside Hydrolases
XTF-504_OMAMHDEO_02638	GT20(11-473)	GT20(5)	GT20	3	GlycosylTransferases
XTF-504_OMAMHDEO_02682	GT2_Glycos_transf_2(25-179)	GT2(168)	GT2	3	GlycosylTransferases
XTF-504_OMAMHDEO_02683	GT39(29-239)	GT39(11)	GT39	3	GlycosylTransferases
XTF-504_OMAMHDEO_02826	GT51(84-260)	GT51(88)	GT51	3	GlycosylTransferases
XTF-504_OMAMHDEO_02890	GH23(162-270)	GH23(8)	-	2	Glycoside Hydrolases
XTF-504_OMAMHDEO_03064	GH23(152-255)	GH23(51)	GH23	3	Glycoside Hydrolases
XTF-504_OMAMHDEO_03333	GT25(42-246)+GH16(521-674)	GH16(87)+GT25(30)	GH16+GT25	3	GlycosylTransferases
XTF-504_OMAMHDEO_03334	-	GT0(183)	GT0	2	GlycosylTransferases
XTF-565_CEIGHANA_00046	GT9(126-342)	GT0(167)	GT0	3	GlycosylTransferases
XTF-565_CEIGHANA_00092	GH1(3-475)	GH1(1)	GH1	3	Glycoside Hydrolases
XTF-565_CEIGHANA_00111	GH32(98-398)	GH32(4)	GH32	3	Glycoside Hydrolases
XTF-565_CEIGHANA_00125	GT2_Glycos_transf_2(14-133)	GT2(20)	GT2	3	GlycosylTransferases
XTF-565_CEIGHANA_00211	GT5(9-483)	GT5(5)	GT5	3	GlycosylTransferases
XTF-565_CEIGHANA_00244	GH36(70-423)	GH36(4)	GH36	3	Glycoside Hydrolases
XTF-565_CEIGHANA_00397	GH2(36-922)	GH2(1)+CBM32(79)+CBM51(5)+CBM67(4)	GH2	3	Glycoside Hydrolases+ Carbohydrate-Binding Modules
XTF-565_CEIGHANA_00488	GH73(129-256)	GH73(23)	GH73	3	Glycoside Hydrolases
XTF-565_CEIGHANA_00832	PL22(30-134)+PL22(215-382)	PL22(1)	PL22_1	3	Glycoside Hydrolases
XTF-565_CEIGHANA_00835	PL2_2(12-539)	PL2(2)	PL2_2	3	Glycoside Hydrolases
XTF-565_CEIGHANA_00841	PL9(375-708)	PL9(2)	PL9_1	3	Glycoside Hydrolases
XTF-565_CEIGHANA_00842	CE8(8-326)	CE8(5)	CE8	3	Glycoside Hydrolases
XTF-565_CEIGHANA_01055	GT83(17-515)	GT83(3)	GT83	3	GlycosylTransferases
XTF-565_CEIGHANA_01057	GT2_Glycos_transf_2(6-166)	GT2(247)	GT2	3	GlycosylTransferases
XTF-565_CEIGHANA_01064	GT83(15-448)	GT83(41)	GT83	3	GlycosylTransferases
XTF-565_CEIGHANA_01116	GT2_Glycos_transf_2(8-133)	-	GT2	2	GlycosylTransferases
XTF-565_CEIGHANA_01117	GT4(230-371)	-	GT4	2	GlycosylTransferases
XTF-565_CEIGHANA_01118	GT4(196-335)	GT4(162)	GT4	3	GlycosylTransferases
XTF-565_CEIGHANA_01247	GH24(22-151)	GH24(7)	-	2	Glycoside Hydrolases
XTF-565_CEIGHANA_01349	GH24(48-188)	GH24(60)	GH24	3	Glycoside Hydrolases
XTF-565_CEIGHANA_01400	GH13_27(21-339)	CBM20(28)	GH13_27	3	Glycoside Hydrolases+ Carbohydrate-Binding Modules
XTF-565_CEIGHANA_01444	GH38(6-267)	GH38(2)	GH38	3	Glycoside Hydrolases
XTF-565_CEIGHANA_01448	AA10(26-214)+CBM5(348-385)	AA10(5)+CBM5(11)+CBM73(31)	AA10+CBM5	3	Glycoside Hydrolases+ Carbohydrate-Binding Modules
XTF-565_CEIGHANA_01520	CE16(150-408)	-	CE0	2	Glycoside Hydrolases
XTF-565_CEIGHANA_01550	-	CBM50(16)	CBM50	2	Glycoside Hydrolases+ Carbohydrate-Binding Modules
XTF-565_CEIGHANA_01564	-	CBM50(20)	CBM50	2	Glycoside Hydrolases+ Carbohydrate-Binding Modules
XTF-565_CEIGHANA_01590	GH13_11(155-500)	GH13(2)+GH77(11)+CBM41(1)+CBM48(1)	CBM48+GH13_11	3	Glycoside Hydrolases+ Carbohydrate-Binding Modules
XTF-565_CEIGHANA_01603	GH18(159-578)	GH18(1)+CBM5(2)+CBM73(9)	CBM5+GH18	3	Glycoside Hydrolases+ Carbohydrate-Binding Modules
XTF-565_CEIGHANA_01621	CBM48(123-211)+GH13_9(278-578)	GH13(1)+CBM48(2)	CBM48+GH13_9	3	Glycoside Hydrolases+ Carbohydrate-Binding Modules
XTF-565_CEIGHANA_01622	GH77(177-721)	GH77(1)	GH77	3	Glycoside Hydrolases
XTF-565_CEIGHANA_01623	GT35(98-812)	GT35(1)	GT35	3	GlycosylTransferases
XTF-565_CEIGHANA_01741	-	CE4(1)	CE4	2	Glycoside Hydrolases
XTF-565_CEIGHANA_02002	GH3(99-330)	GH3(94)	GH3	3	Glycoside Hydrolases
XTF-565_CEIGHANA_02090	GH13_19(234-601)	GH13(34)	GH13_19	3	Glycoside Hydrolases
XTF-565_CEIGHANA_02091	-	CBM5(77)	CBM5	2	Glycoside Hydrolases+ Carbohydrate-Binding Modules
XTF-565_CEIGHANA_02109	GT51(55-221)	GT51(39)	GT51	3	GlycosylTransferases
XTF-565_CEIGHANA_02130	CBM41(376-483)+GH13_13(778-1184)+GH13_37(1529-1837)	GH13(4)+CBM25(3)+CBM41(1)+CBM48(3)+CBM68(1)+CBM69(4)	CBM41+CBM48+GH13_13+GH13_37	3	Glycoside Hydrolases+ Carbohydrate-Binding Modules
XTF-565_CEIGHANA_02253	-	CBM50(78)	CBM50	2	Glycoside Hydrolases+ Carbohydrate-Binding Modules
XTF-565_CEIGHANA_02290	GH129(407-735)	GH0(50)	GH0	3	Glycoside Hydrolases
XTF-565_CEIGHANA_02438	GH103(24-322)	GH103(4)	GH103	3	Glycoside Hydrolases
XTF-565_CEIGHANA_02534	-	GH23(97)	GH23	2	Glycoside Hydrolases
XTF-565_CEIGHANA_02567	GT28(177-332)	GT28(1)	GT28	3	GlycosylTransferases
XTF-565_CEIGHANA_02572	CE11(4-276)	CE11(1)	CE11	3	Glycoside Hydrolases
XTF-565_CEIGHANA_02669	GH102(147-256)	GH102(5)	GH102	3	Glycoside Hydrolases
XTF-565_CEIGHANA_02730	GH19(83-343)	GH19(2)+CBM5(6)+CBM73(1)	CBM5+GH19	3	Glycoside Hydrolases+ Carbohydrate-Binding Modules
XTF-565_CEIGHANA_02765	GH23(309-464)	GH23(3)	GH23	3	Glycoside Hydrolases
XTF-565_CEIGHANA_02805	GH13_29(32-375)	GH13(3)	GH13_29	3	Glycoside Hydrolases
XTF-565_CEIGHANA_02934	GT51(54-229)	GT51(1)	GT51	3	GlycosylTransferases
XTF-565_CEIGHANA_03333	GH23(70-199)	GH23(63)	GH23	3	Glycoside Hydrolases
XTF-565_CEIGHANA_03407	GH23(316-454)	GH23(57)	GH23	3	Glycoside Hydrolases
XTF-565_CEIGHANA_03414	GH23(498-622)	GH23(12)	GH23	3	Glycoside Hydrolases
XTF-565_CEIGHANA_03421	GH3(52-272)	GH3(1)	GH3	3	Glycoside Hydrolases
XTF-565_CEIGHANA_03488	-	CBM50(28)	CBM50	2	Glycoside Hydrolases+ Carbohydrate-Binding Modules
XTF-565_CEIGHANA_03502	GH9(99-506)	GH9(3)	GH9	3	Glycoside Hydrolases
XTF-565_CEIGHANA_03504	GH20(257-605)	GH20(3)	GH20	3	Glycoside Hydrolases
XTF-565_CEIGHANA_03505	GH94(2-796)	GH94(3)	GH94	3	Glycoside Hydrolases
XTF-565_CEIGHANA_03515	GT51(181-352)	GT51(6)	GT51	3	GlycosylTransferases
XTF-565_CEIGHANA_03598	-	GT1(8)	GT1	2	GlycosylTransferases
XTF-565_CEIGHANA_03619	GH73(176-311)	GH73(10)	GH73	3	Glycoside Hydrolases
XTF-565_CEIGHANA_03646	GH20(327-764)	GH20(2)	GH20	3	Glycoside Hydrolases
XTF-565_CEIGHANA_03663	GH23(110-253)	GH23(18)+CBM50(13)	CBM50+GH23	3	Glycoside Hydrolases+ Carbohydrate-Binding Modules
XTF-565_CEIGHANA_03672	GT19(7-362)	GT19(1)	GT19	3	GlycosylTransferases
XTF-565_CEIGHANA_03834	AA3_2(3-531)	AA3(8)	AA3_2	3	Glycoside Hydrolases
XTF-565_CEIGHANA_03912	-	CBM50(30)	CBM50	2	Glycoside Hydrolases+ Carbohydrate-Binding Modules
XTF-565_CEIGHANA_03970	GT4(186-333)	-	GT4	2	GlycosylTransferases
XTF-565_CEIGHANA_03971	GT4(166-313)	-	GT4	2	GlycosylTransferases
XTF-565_CEIGHANA_03972	GT2_Glycos_transf_2(10-116)	GT2(16)	GT2	3	GlycosylTransferases
XTF-565_CEIGHANA_03973	GT9(75-297)	GT9(12)	GT9	3	GlycosylTransferases
XTF-565_CEIGHANA_03975	GT4(184-327)	-	GT4	2	GlycosylTransferases
XTF-565_CEIGHANA_03976	GT30(33-209)	GT30(1)	GT30	3	GlycosylTransferases
XTF-565_CEIGHANA_03977	GT9(55-310)	GT9(1)	GT9	3	GlycosylTransferases
XTF-565_CEIGHANA_03978	GT9(107-326)	-	GT9	2	GlycosylTransferases
XTF-565_CEIGHANA_04047	CE9(4-373)	CE9(1)	CE9	3	Glycoside Hydrolases
XTF-565_CEIGHANA_04075	-	CBM5(68)	CBM5+GH19	2	Glycoside Hydrolases+ Carbohydrate-Binding Modules
XTF-565_CEIGHANA_04117	GH18(321-780)	GH18(8)+CBM12(18)+CBM5(1)+CBM73(6)	CBM5+GH18	3	Glycoside Hydrolases+ Carbohydrate-Binding Modules
XTF-565_CEIGHANA_04166	GH23(361-519)	GH23(79)	GH23	3	Glycoside Hydrolases
XTF-565_CEIGHANA_04210	GT2_Glycos_transf_2(7-169)	-	GT2	2	GlycosylTransferases
XTF-565_CEIGHANA_04271	-	CBM50(1)	CBM50	2	Glycoside Hydrolases+ Carbohydrate-Binding Modules
XTF-565_CEIGHANA_04339	GH23(240-386)	GH23(46)	GH23	3	Glycoside Hydrolases
XTF-565_CEIGHANA_04379	-	CBM50(57)	CBM50	2	Glycoside Hydrolases+ Carbohydrate-Binding Modules
XTF-599_EMGACCGA_00188	GH73(170-309)	GH73(10)	GH73	3	Glycoside Hydrolases
XTF-599_EMGACCGA_00266	CBM13(27-176)+GH43_5(194-468)	GH43(73)	CBM13+GH43_5	3	Glycoside Hydrolases+ Carbohydrate-Binding Modules
XTF-599_EMGACCGA_00274	AA3_2(4-529)	AA3(2)	AA3_2	3	Auxiliary Activities
XTF-599_EMGACCGA_00420	-	GT2(4)	GT2	2	GlycosylTransferases
XTF-599_EMGACCGA_00526	GH103(28-335)	GH103(4)	GH103	3	Glycoside Hydrolases
XTF-599_EMGACCGA_00584	GT25(1-179)	GT25(52)	GT25	3	GlycosylTransferases
XTF-599_EMGACCGA_00631	GT5(2-511)	GT5(13)	GT5	3	GlycosylTransferases
XTF-599_EMGACCGA_00633	GT35(109-824)	GT35(1)	GT35	3	GlycosylTransferases
XTF-599_EMGACCGA_00634	CBM48(14-105)+GH13_11(178-527)	GH13(2)+GH77(11)+CBM41(1)+CBM48(1)	CBM48+GH13_11	3	Glycoside Hydrolases+ Carbohydrate-Binding Modules
XTF-599_EMGACCGA_00635	CBM48(132-218)+GH13_9(284-584)	GH13(1)+CBM48(2)	CBM48+GH13_9	3	Glycoside Hydrolases+ Carbohydrate-Binding Modules
XTF-599_EMGACCGA_00636	GH77(315-645)	GH77(13)	GH77	3	Glycoside Hydrolases
XTF-599_EMGACCGA_00667	GT2_Glycos_transf_2(5-133)	GT2(20)	GT2	3	GlycosylTransferases
XTF-599_EMGACCGA_00683	GH13_18(102-442)	GH13(79)	GH13_18	3	Glycoside Hydrolases
XTF-599_EMGACCGA_00684	GT81(114-317)	GT81(2)	GT81	3	GlycosylTransferases
XTF-599_EMGACCGA_00750	-	GT0(191)+GT2(244)+GT4(66)	GT4	2	GlycosylTransferases
XTF-599_EMGACCGA_00818	GH20(159-508)	GH20(1)	GH20	3	Glycoside Hydrolases
XTF-599_EMGACCGA_00819	GH20(352-798)	GH20(59)	GH20	3	Glycoside Hydrolases
XTF-599_EMGACCGA_00877	GT9(74-305)	GT9(12)	GT9	3	GlycosylTransferases
XTF-599_EMGACCGA_00884	GT30(35-210)	GT30(6)	GT30	3	GlycosylTransferases
XTF-599_EMGACCGA_00890	GH23(281-440)	GH23(9)	GH23	3	Glycoside Hydrolases
XTF-599_EMGACCGA_00971	CE11(4-276)	CE11(5)	CE11	3	Carbohydrate Esterases
XTF-599_EMGACCGA_00977	GT28(179-340)	GT28(2)	GT28	3	GlycosylTransferases
XTF-599_EMGACCGA_00995	GH109(55-180)	GH109(1)	GH109	3	Glycoside Hydrolases
XTF-599_EMGACCGA_01285	GH15(340-778)	GH15(8)	GH15	3	Glycoside Hydrolases
XTF-599_EMGACCGA_01287	GH13_38(72-467)	-	GH13_38	2	Glycoside Hydrolases
XTF-599_EMGACCGA_01288	GH13_36(161-478)	-	GH13	2	Glycoside Hydrolases
XTF-599_EMGACCGA_01291	GH13_23(29-378)	GH13(7)	GH13_23	3	Glycoside Hydrolases
XTF-599_EMGACCGA_01303	GH20(150-579)	GH20(1)	GH20	3	Glycoside Hydrolases
XTF-599_EMGACCGA_01404	GH18(162-573)+CBM5(785-822)	GH18(1)+CBM5(2)+CBM73(9)	CBM5+GH18	3	Glycoside Hydrolases+ Carbohydrate-Binding Modules
XTF-599_EMGACCGA_01405	AA10(30-227)	AA10(15)+CBM5(18)	AA10+CBM5	3	Auxiliary Activities+ Carbohydrate-Binding Modules
XTF-599_EMGACCGA_01406	GH18(318-792)	GH18(8)+CBM12(18)+CBM5(1)+CBM73(6)	CBM5+GH18	3	Glycoside Hydrolases+ Carbohydrate-Binding Modules
XTF-599_EMGACCGA_01488	GH3(86-330)	GH3(51)	GH3	3	Glycoside Hydrolases
XTF-599_EMGACCGA_01674	GH1(15-441)	GH1(8)	GH1	3	Glycoside Hydrolases
XTF-599_EMGACCGA_01676	GH3(131-351)	GH3(12)+CBM2(43)+CBM6(27)	GH3	3	Glycoside Hydrolases+ Carbohydrate-Binding Modules
XTF-599_EMGACCGA_01677	GH16(37-315)	GH16(6)+CBM4(2)+CBM6(15)	GH16	3	Glycoside Hydrolases+ Carbohydrate-Binding Modules
XTF-599_EMGACCGA_01929	GH73(139-266)	GH73(23)	GH73	3	Glycoside Hydrolases
XTF-599_EMGACCGA_01986	GT2_Glycos_transf_2(300-471)	GT2(5)	GT2	3	GlycosylTransferases
XTF-599_EMGACCGA_01988	GH8(26-346)	GH8(1)	GH8	3	Glycoside Hydrolases
XTF-599_EMGACCGA_02091	CBM13(38-174)+PL1(293-468)	-	CBM13+PL1	2	Polysaccharide Lyases+ Carbohydrate-Binding Modules
XTF-599_EMGACCGA_02092	GH43_26(7-328)	GH43(1)	GH43_26	3	Glycoside Hydrolases
XTF-599_EMGACCGA_02127	GH20(322-725)	GH20(4)	GH20	3	Glycoside Hydrolases
XTF-599_EMGACCGA_02189	-	GH38(8)	GH38	2	Glycoside Hydrolases
XTF-599_EMGACCGA_02287	GT51(55-230)	GT51(1)	GT51	3	GlycosylTransferases
XTF-599_EMGACCGA_02299	-	GT1(49)	GT1	2	GlycosylTransferases
XTF-599_EMGACCGA_02318	GH23(108-249)+CBM50(328-370)	GH23(105)+CBM50(63)	CBM50+GH23	3	Glycoside Hydrolases+ Carbohydrate-Binding Modules
XTF-599_EMGACCGA_02357	GH43_26(57-347)+CBM13(513-646)	GH43(29)+CBM13(32)	CBM13+GH43_26	3	Glycoside Hydrolases+ Carbohydrate-Binding Modules
XTF-599_EMGACCGA_02360	GH43_4(61-411)	GH43(11)	GH43_4	3	Glycoside Hydrolases
XTF-599_EMGACCGA_02361	GH43_29(22-304)	GH43(37)	GH43_29	3	Glycoside Hydrolases
XTF-599_EMGACCGA_02364	GH146(51-561)	GH146(2)	GH146	3	Glycoside Hydrolases
XTF-599_EMGACCGA_02366	GH43_5(32-318)	GH43(53)	GH43_5	3	Glycoside Hydrolases
XTF-599_EMGACCGA_02367	GH43_26(35-334)	GH43(56)	GH43_26	3	Glycoside Hydrolases
XTF-599_EMGACCGA_02606	CE4(37-159)	CE4(44)	-	2	Carbohydrate Esterases
XTF-599_EMGACCGA_02748	GT4(177-323)	GT4(110)	GT4	3	GlycosylTransferases
XTF-599_EMGACCGA_02749	GT2_Glycos_transf_2(9-147)	-	GT2	2	GlycosylTransferases
XTF-599_EMGACCGA_02752	GT4(221-369)	-	GT4	2	GlycosylTransferases
XTF-599_EMGACCGA_02756	GT4(200-350)	-	GT4	2	GlycosylTransferases
XTF-599_EMGACCGA_02780	GT2_Glycos_transf_2(26-196)	-	GT2	2	GlycosylTransferases
XTF-599_EMGACCGA_02788	GH20(334-774)	GH20(4)	GH20	3	Glycoside Hydrolases
XTF-599_EMGACCGA_02836	GH23(123-259)	GH23(105)+CBM50(152)	CBM50+GH23	3	Glycoside Hydrolases+ Carbohydrate-Binding Modules
XTF-599_EMGACCGA_02901	GT51(183-357)	GT51(6)	GT51	3	GlycosylTransferases
XTF-599_EMGACCGA_03130	GH19(82-340)+CBM5(435-474)	GH19(2)+CBM5(6)+CBM73(1)	CBM5+GH19	3	Glycoside Hydrolases+ Carbohydrate-Binding Modules
XTF-599_EMGACCGA_03282	GH97(10-677)	GH97(1)	GH97	3	Glycoside Hydrolases
XTF-599_EMGACCGA_03421	CE9(6-367)	CE9(10)	CE9	3	Carbohydrate Esterases
XTF-599_EMGACCGA_03543	GT19(10-366)	GT19(1)	GT19	3	GlycosylTransferases
XTF-599_EMGACCGA_03792	GH13_18(35-378)	-	GH13_18	2	Glycoside Hydrolases
XTF-599_EMGACCGA_03944	GH23(485-607)	GH23(234)	GH23	3	Glycoside Hydrolases
XTF-599_EMGACCGA_04037	GH23(114-255)	GH23(18)+CBM50(2)	CBM50+GH23	3	Glycoside Hydrolases+ Carbohydrate-Binding Modules
XTF-599_EMGACCGA_04131	-	CBM5(68)	CBM5+GH19	2	Glycoside Hydrolases+ Carbohydrate-Binding Modules
XTF-599_EMGACCGA_04178	-	GH23(30)	GH23	2	Glycoside Hydrolases
XTF-606_CMGDIOHH_00142	GT4(163-310)	-	GT4	2	GlycosylTransferases
XTF-606_CMGDIOHH_00144	GT9(67-268)	GT9(45)	GT9	3	GlycosylTransferases
XTF-606_CMGDIOHH_00220	GT28(204-365)	GT28(6)	GT28	3	GlycosylTransferases
XTF-606_CMGDIOHH_00232	CE11(24-295)	CE11(2)	CE11	3	Carbohydrate Esterases
XTF-606_CMGDIOHH_00493	-	GT0(93)	GT0	2	GlycosylTransferases
XTF-606_CMGDIOHH_00618	GH23(429-555)	GH23(208)	GH23	3	Glycoside Hydrolases
XTF-606_CMGDIOHH_00826	-	CE4(1)	CE4	2	Carbohydrate Esterases
XTF-606_CMGDIOHH_00880	GH13_18(98-437)	GH13(79)	GH13_18	3	Glycoside Hydrolases
XTF-606_CMGDIOHH_00884	GT81(119-325)	GT81(2)	GT81	3	GlycosylTransferases
XTF-606_CMGDIOHH_00961	AA3_2(9-537)	-	AA3_2	2	Auxiliary Activities
XTF-606_CMGDIOHH_01046	GT19(12-366)	GT19(13)	GT19	3	GlycosylTransferases
XTF-606_CMGDIOHH_01076	GH23(522-652)	GH23(17)	GH23	3	Glycoside Hydrolases
XTF-606_CMGDIOHH_01184	GH103(38-331)	GH103(12)	GH103	3	Glycoside Hydrolases
XTF-606_CMGDIOHH_01227	CE9(6-376)	CE9(4)	CE9	3	Carbohydrate Esterases
XTF-606_CMGDIOHH_01253	GH3(71-292)	GH3(21)	GH3	3	Glycoside Hydrolases
XTF-606_CMGDIOHH_01320	AA3_2(4-529)	AA3(20)	AA3	3	Auxiliary Activities
XTF-606_CMGDIOHH_01378	-	GT1(31)	GT1	2	GlycosylTransferases
XTF-606_CMGDIOHH_01380	GT4(217-334)	-	GT4	2	GlycosylTransferases
XTF-606_CMGDIOHH_01381	GT4(224-381)	-	GT4	2	GlycosylTransferases
XTF-606_CMGDIOHH_01382	-	GT1(17)	GT1	2	GlycosylTransferases
XTF-606_CMGDIOHH_01427	GT41(244-798)	-	GT41	2	GlycosylTransferases
XTF-606_CMGDIOHH_01539	GT9(100-318)	GT9(108)	GT9	3	GlycosylTransferases
XTF-606_CMGDIOHH_01540	GT4(215-367)	-	GT4	2	GlycosylTransferases
XTF-606_CMGDIOHH_01601	-	GT2(4)	GT2	2	GlycosylTransferases
XTF-606_CMGDIOHH_01692	GT2_Glycos_transf_2(6-136)	-	GT2	2	GlycosylTransferases
XTF-606_CMGDIOHH_01698	GH73(176-304)	-	GH73	2	Glycoside Hydrolases
XTF-606_CMGDIOHH_01749	GH102(186-342)	GH102(4)	GH102	3	Glycoside Hydrolases
XTF-606_CMGDIOHH_01800	-	CBM5(68)	CBM5+GH19	2	Glycoside Hydrolases+ Carbohydrate-Binding Modules
XTF-606_CMGDIOHH_01807	GH1(31-471)	GH1(8)	GH1	3	Glycoside Hydrolases
XTF-606_CMGDIOHH_01884	GH114(72-268)	-	GH114	2	Glycoside Hydrolases
XTF-606_CMGDIOHH_01949	GT4(205-360)	GT4(106)	GT4	3	GlycosylTransferases
XTF-606_CMGDIOHH_01954	GT27(498-734)	-	GT2	2	GlycosylTransferases
XTF-606_CMGDIOHH_01956	GT4(237-388)	-	GT4	2	GlycosylTransferases
XTF-606_CMGDIOHH_01959	GT4(238-396)	-	GT4	2	GlycosylTransferases
XTF-606_CMGDIOHH_01979	GT51(84-251)	-	GT51	2	GlycosylTransferases
XTF-606_CMGDIOHH_01980	GT51(99-273)	GT51(14)	GT51	3	GlycosylTransferases
XTF-606_CMGDIOHH_02192	GT30(35-210)	GT30(3)	GT30	3	GlycosylTransferases
XTF-606_CMGDIOHH_02196	GT4(180-305)	GT4(15)	GT4	3	GlycosylTransferases
XTF-606_CMGDIOHH_02252	GT2_Glycos_transf_2(15-175)	GT2(103)	GT2	3	GlycosylTransferases
XTF-606_CMGDIOHH_02388	AA6(3-197)	AA6(4)	-	2	Auxiliary Activities
XTF-606_CMGDIOHH_02436	GT4(184-330)	-	GT4	2	GlycosylTransferases
XTF-606_CMGDIOHH_02441	GT4(230-370)	-	GT4	2	GlycosylTransferases
XTF-606_CMGDIOHH_02442	GT4(196-338)	-	GT4	2	GlycosylTransferases
XTF-606_CMGDIOHH_02443	GT26(64-228)	-	GT26	2	GlycosylTransferases
XTF-606_CMGDIOHH_02476	GT1(29-430)	GT1(7)	GT1	3	GlycosylTransferases
XTF-606_CMGDIOHH_02649	GT4(611-764)	GT4(40)	GT4	3	GlycosylTransferases
XTF-606_CMGDIOHH_02676	GT41(182-684)	-	GT41	2	GlycosylTransferases
XTF-606_CMGDIOHH_02801	GT2_Glycos_transf_2(6-151)	-	GT2	2	GlycosylTransferases
XTF-606_CMGDIOHH_03489	GT2_Glycos_transf_2(5-126)	GT2(20)	GT2	3	GlycosylTransferases
XTF-606_CMGDIOHH_03764	GT51(54-232)	GT51(36)	GT51	3	GlycosylTransferases
XTF-606_CMGDIOHH_03943	GH25(44-216)	GH25(69)	-	2	Glycoside Hydrolases
XTF-62_OMHPLKBE_00032	GT51(91-248)	GT51(30)	GT51	3	GlycosylTransferases
XTF-62_OMHPLKBE_00125	GH108(10-93)	GH108(30)	-	2	Glycoside Hydrolases
XTF-62_OMHPLKBE_00239	GT4(206-344)	GT4(102)	GT4	3	GlycosylTransferases
XTF-62_OMHPLKBE_00326	GT2_Glycos_transf_2(6-151)	GT2(10)	GT2	3	GlycosylTransferases
XTF-62_OMHPLKBE_00424	CE14(38-152)	-	CE14	2	Polysaccharide Lyases
XTF-62_OMHPLKBE_00493	GT19(10-368)	GT19(3)	GT19	3	GlycosylTransferases
XTF-62_OMHPLKBE_00693	GT51(55-234)	GT51(17)	GT51	3	GlycosylTransferases
XTF-62_OMHPLKBE_00865	-	CBM50(94)	CBM50	2	Polysaccharide Lyases+ Carbohydrate-Binding Modules
XTF-62_OMHPLKBE_00875	GH3(51-276)	GH3(21)	GH3	3	Glycoside Hydrolases
XTF-62_OMHPLKBE_00937	GH25(84-261)	GH25(3)	GH25	3	Glycoside Hydrolases
XTF-62_OMHPLKBE_01046	CE11(5-277)	CE11(23)	CE11	3	Polysaccharide Lyases
XTF-62_OMHPLKBE_01053	GT28(186-347)	GT28(6)	GT28	3	GlycosylTransferases
XTF-62_OMHPLKBE_01064	GH23(126-225)	GH23(149)	-	2	Glycoside Hydrolases
XTF-62_OMHPLKBE_01076	GH25(64-241)	GH25(12)	GH25	3	Glycoside Hydrolases
XTF-62_OMHPLKBE_01077	GH103(29-320)	GH103(15)	GH103	3	Glycoside Hydrolases
XTF-62_OMHPLKBE_01190	GT25(6-180)	GT25(12)	-	2	GlycosylTransferases
XTF-62_OMHPLKBE_01191	GT4(173-325)	GT4(99)	GT4	3	GlycosylTransferases
XTF-62_OMHPLKBE_01203	GT8(2-235)	GT8(19)	GT8	3	GlycosylTransferases
XTF-62_OMHPLKBE_01401	GT2_Glyco_trans_2_3(181-402)	GT2(12)	GT2	3	GlycosylTransferases
XTF-62_OMHPLKBE_01405	GH1(15-447)	GH1(39)	GH1	3	Glycoside Hydrolases
XTF-62_OMHPLKBE_01410	GH13_23(48-399)	GH13(7)	GH13_23	3	Glycoside Hydrolases
XTF-62_OMHPLKBE_01441	GH23(47-177)	GH23(124)	-	2	Glycoside Hydrolases
XTF-62_OMHPLKBE_01486	-	CBM50(144)	CBM50	2	Polysaccharide Lyases+ Carbohydrate-Binding Modules
XTF-62_OMHPLKBE_01494	GH103(35-332)	GH103(6)	GH103	3	Glycoside Hydrolases
XTF-62_OMHPLKBE_01570	-	CE4(9)	CE4	2	Polysaccharide Lyases
XTF-62_OMHPLKBE_01580	CE9(8-379)	CE9(4)	CE9	3	Polysaccharide Lyases
XTF-62_OMHPLKBE_01624	GH5_39(63-388)	GH5(118)	GH5	3	Glycoside Hydrolases
XTF-62_OMHPLKBE_01626	GT81(117-321)	GT81(2)	GT81	3	GlycosylTransferases
XTF-62_OMHPLKBE_01628	GH13_18(102-442)	GH13(79)	GH13_18	3	Glycoside Hydrolases
XTF-62_OMHPLKBE_01670	GT2_Glycos_transf_2(10-193)	-	GT2	2	GlycosylTransferases
XTF-62_OMHPLKBE_01801	GH103(31-335)	GH103(8)	GH103	3	Glycoside Hydrolases
XTF-62_OMHPLKBE_01818	GT51(125-299)	GT51(3)	GT51	3	GlycosylTransferases
XTF-62_OMHPLKBE_01958	GT2_Glyco_tranf_2_3(268-492)	GT2(93)	GT2	3	GlycosylTransferases
XTF-62_OMHPLKBE_02143	AA3_2(4-530)	AA3(22)	AA3	3	Auxiliary Activities
XTF-62_OMHPLKBE_02182	-	GT0(8)	GT0	2	GlycosylTransferases
XTF-62_OMHPLKBE_02183	GT26(72-236)	GT26(8)	GT26	3	GlycosylTransferases
XTF-62_OMHPLKBE_02318	GT30(42-215)	GT30(3)	GT30	3	GlycosylTransferases
XTF-62_OMHPLKBE_02473	GT4(198-324)	GT4(31)	GT4	3	GlycosylTransferases
XTF-62_OMHPLKBE_02476	-	GT0(63)	GT2	2	GlycosylTransferases
XTF-62_OMHPLKBE_02477	GT4(232-372)	-	GT4	2	GlycosylTransferases
XTF-62_OMHPLKBE_02488	GH16(61-281)	GH16(43)	GH16	3	Glycoside Hydrolases
XTF-62_OMHPLKBE_02623	AA3_2(3-527)	-	AA3_2	2	Auxiliary Activities
XTF-62_OMHPLKBE_02662	GT51(110-280)	GT51(3)	GT51	3	GlycosylTransferases
XTF-62_OMHPLKBE_02679	-	GH0(35)	GH0	2	Glycoside Hydrolases
XTF-62_OMHPLKBE_02740	GH23(540-673)	GH23(16)	GH23	3	Glycoside Hydrolases
XTF-62_OMHPLKBE_02778	-	CBM50(109)	CBM50	2	Polysaccharide Lyases+ Carbohydrate-Binding Modules
XTF-62_OMHPLKBE_02945	GT51(64-230)	GT51(25)	GT51	3	GlycosylTransferases
XTF-62_OMHPLKBE_03119	GH23(54-170)	GH23(102)	GH23	3	Glycoside Hydrolases
XTF-62_OMHPLKBE_03243	GH103(36-238)	GH103(7)	GH103	3	Glycoside Hydrolases
XTF-62_OMHPLKBE_03267	GH102(115-271)	GH102(7)	GH102	3	Glycoside Hydrolases
XTF-62_OMHPLKBE_03509	GH23(73-179)	GH23(23)	-	2	Glycoside Hydrolases
XTF-62_OMHPLKBE_03911	CE9(19-361)	CE9(42)	CE9	3	Polysaccharide Lyases
XTF-65_NHLHHGBD_00037	GT51(72-231)	GT51(57)	GT51	3	GlycosylTransferases
XTF-65_NHLHHGBD_00075	GT51(104-267)	GT51(25)	GT51	3	GlycosylTransferases
XTF-65_NHLHHGBD_00110	GH20(260-608)	GH20(6)	GH20	3	Glycoside Hydrolases
XTF-65_NHLHHGBD_00255	GT107(51-338)+GT107(324-673)	GT107(1)	GT107	3	GlycosylTransferases
XTF-65_NHLHHGBD_00484	GH23(154-262)	GH23(61)	GH23	3	Glycoside Hydrolases
XTF-65_NHLHHGBD_00489	GH23(98-200)	GH23(51)+CBM50(6)	GH23	3	Glycoside Hydrolases+ Carbohydrate-Binding Modules
XTF-65_NHLHHGBD_00618	GH23(150-253)	GH23(61)	GH23	3	Glycoside Hydrolases
XTF-65_NHLHHGBD_00623	GH23(102-203)	GH23(51)	GH23	3	Glycoside Hydrolases
XTF-65_NHLHHGBD_00695	GH23(162-267)	GH23(61)	GH23	3	Glycoside Hydrolases
XTF-65_NHLHHGBD_00856	-	GT2(12)	GT2	2	GlycosylTransferases
XTF-65_NHLHHGBD_00944	GT2_Glyco_tranf_2_4(10-108)	-	GT2	2	GlycosylTransferases
XTF-65_NHLHHGBD_00946	GT2_Glyco_tranf_2_4(458-557)	-	GT2	2	GlycosylTransferases
XTF-65_NHLHHGBD_00947	GT2_Glyco_tranf_2_4(11-112)	-	GT2	2	GlycosylTransferases
XTF-65_NHLHHGBD_01063	GT41(30-603)	GT41(1)	GT41	3	GlycosylTransferases
XTF-65_NHLHHGBD_01085	GH108(8-96)	GH108(5)	GH108	3	Glycoside Hydrolases
XTF-65_NHLHHGBD_01309	GT19(5-358)	GT19(3)	GT19	3	GlycosylTransferases
XTF-65_NHLHHGBD_01331	GH23(91-190)	GH23(51)	GH23	3	Glycoside Hydrolases
XTF-65_NHLHHGBD_01346	-	CBM50(129)	GH23	2	Glycoside Hydrolases+ Carbohydrate-Binding Modules
XTF-65_NHLHHGBD_01420	GH23(134-252)	GH23(73)	GH23	3	Glycoside Hydrolases
XTF-65_NHLHHGBD_01480	GT2_Glycos_transf_2(16-139)	-	GT2	2	GlycosylTransferases
XTF-65_NHLHHGBD_01481	GT26(56-229)	GT26(17)	GT26	3	GlycosylTransferases
XTF-65_NHLHHGBD_01489	GT2_Glycos_transf_2(10-125)	-	GT2	2	GlycosylTransferases
XTF-65_NHLHHGBD_01490	GT4(223-370)	-	GT4	2	GlycosylTransferases
XTF-65_NHLHHGBD_01563	GH103(47-256)	GH103(6)	GH103	3	Glycoside Hydrolases
XTF-65_NHLHHGBD_01614	GT30(17-177)	GT30(24)	GT30	3	GlycosylTransferases
XTF-65_NHLHHGBD_01644	GT51(139-327)	GT51(63)	GT51	3	GlycosylTransferases
XTF-65_NHLHHGBD_01687	GH103(34-326)	GH103(15)	GH103	3	Glycoside Hydrolases
XTF-65_NHLHHGBD_01744	GH25(77-255)	GH25(12)	GH25	3	Glycoside Hydrolases
XTF-65_NHLHHGBD_01786	GT14(4-246)	GT14(2)	GT14	3	GlycosylTransferases
XTF-65_NHLHHGBD_01852	GT25(5-176)	GT25(71)	GT25	3	GlycosylTransferases
XTF-65_NHLHHGBD_02019	CE9(12-350)	CE9(4)	CE9	3	Carbohydrate Esterases
XTF-65_NHLHHGBD_02117	AA3_2(7-550)	AA3(17)	AA3	3	Auxiliary Activities
XTF-65_NHLHHGBD_02137	GH103(87-381)	GH103(6)	GH103	3	Glycoside Hydrolases
XTF-65_NHLHHGBD_02275	GH102(111-245)	GH102(30)	GH102	3	Glycoside Hydrolases
XTF-65_NHLHHGBD_02418	GT11(1-269)	-	GT11	2	GlycosylTransferases
XTF-65_NHLHHGBD_02471	GH23(62-173)	GH23(23)	GH23	3	Glycoside Hydrolases
XTF-65_NHLHHGBD_02556	GH1(8-440)	GH1(39)	GH1	3	Glycoside Hydrolases
XTF-65_NHLHHGBD_02561	GH13_23(42-389)	GH13(7)	GH13_23	3	Glycoside Hydrolases
XTF-65_NHLHHGBD_02573	GH23(494-623)	GH23(25)	GH23	3	Glycoside Hydrolases
XTF-65_NHLHHGBD_02646	GT41(51-565)	GT41(36)	GT41	3	GlycosylTransferases
XTF-65_NHLHHGBD_02692	-	CE4(9)	CE4	2	Carbohydrate Esterases
XTF-65_NHLHHGBD_02824	GT4(215-364)	-	GT4	2	GlycosylTransferases
XTF-65_NHLHHGBD_02846	GT2_Glycos_transf_2(6-164)	-	GT2	2	GlycosylTransferases
XTF-65_NHLHHGBD_02861	-	GH23(104)	GH23	2	Glycoside Hydrolases
XTF-65_NHLHHGBD_02914	GT14(7-249)	GT14(3)	GT14	3	GlycosylTransferases
XTF-65_NHLHHGBD_02915	GT2_Glyco_tranf_2_4(41-137)	GT0(139)	GT2	3	GlycosylTransferases
XTF-65_NHLHHGBD_02916	GT2_Glyco_tranf_2_4(57-151)	GT0(254)	GT2	3	GlycosylTransferases
XTF-65_NHLHHGBD_02964	GT4(232-373)	-	GT4	2	GlycosylTransferases
XTF-65_NHLHHGBD_02968	-	GH0(85)	GH0	2	Glycoside Hydrolases
XTF-65_NHLHHGBD_03088	GH103(35-236)	GH103(18)	GH103	3	Glycoside Hydrolases
XTF-65_NHLHHGBD_03105	-	GH23(135)	GH23	2	Glycoside Hydrolases
XTF-65_NHLHHGBD_03139	-	GH0(35)	GH0	2	Glycoside Hydrolases
XTF-65_NHLHHGBD_03509	GT30(44-220)	GT30(10)	GT30	3	GlycosylTransferases
XTF-65_NHLHHGBD_03510	GT4(168-322)	GT4(167)	GT4	3	GlycosylTransferases
XTF-65_NHLHHGBD_03633	GT2_Glyco_tranf_2_3(224-451)	GT2(169)	GT2	3	GlycosylTransferases
XTF-65_NHLHHGBD_03686	CE11(6-278)	CE11(3)	CE11	3	Carbohydrate Esterases
XTF-65_NHLHHGBD_03695	GT28(186-348)	GT28(6)	GT28	3	GlycosylTransferases
XTF-65_NHLHHGBD_03943	GH13_18(90-430)	GH13(79)	GH13_18	3	Glycoside Hydrolases
XTF-65_NHLHHGBD_03946	GT81(117-321)	GT81(2)	GT81	3	GlycosylTransferases
XTF-65_NHLHHGBD_03988	GT51(60-236)	GT51(36)	GT51	3	GlycosylTransferases
XTF-65_NHLHHGBD_04087	GT4(212-371)	GT4(106)	GT4	3	GlycosylTransferases
XTF-65_NHLHHGBD_04125	GT2_Glycos_transf_2(23-161)	GT2(226)	GT2	3	GlycosylTransferases
XTF-65_NHLHHGBD_04141	-	PL0(40)	PL0	2	Polysaccharide Lyases
XTF-65_NHLHHGBD_04226	AA3_2(3-529)	AA3(8)	AA3_2	3	Auxiliary Activities
XTF-65_NHLHHGBD_04267	CE4(498-627)+GT2_Glycos_transf_2(771-920)+GT2_Glyco_trans_2_3(848-1039)	CE4(49)+GH18(21)+GT2(228)	CE4+GH18+GT2	3	GlycosylTransferases
XTF-65_NHLHHGBD_04276	GT2_Glycos_transf_2(14-139)	-	GT0	2	GlycosylTransferases
XTF-65_NHLHHGBD_04277	GT45(266-367)	-	GT45	2	GlycosylTransferases
XTF-65_NHLHHGBD_04308	GH26(108-257)	GH26(54)	GH26	3	Glycoside Hydrolases
XTF-65_NHLHHGBD_04309	-	GH26(8)+GT2(195)	GT2	2	GlycosylTransferases
XTF-65_NHLHHGBD_04320	AA3_2(3-535)	AA3(6)	AA3_2	3	Auxiliary Activities
XTF-65_NHLHHGBD_04577	GH3(55-308)	GH3(21)	GH3	3	Glycoside Hydrolases
XTF-65_NHLHHGBD_04609	-	GT1(17)	GT1	2	GlycosylTransferases
XTF-65_NHLHHGBD_04610	GT4(229-382)	-	GT4	2	GlycosylTransferases
XTF-65_NHLHHGBD_04611	GT4(202-333)	-	GT4	2	GlycosylTransferases
XTF-65_NHLHHGBD_04613	-	GT1(101)	GT1	2	GlycosylTransferases
XTF-661_JMCKAIEB_00020	GT51(169-341)	GT51(6)	GT51	3	GlycosylTransferases
XTF-661_JMCKAIEB_00241	GT4(309-464)	GT4(43)	GT4	3	GlycosylTransferases
XTF-661_JMCKAIEB_00304	GT2_Glycos_transf_2(14-174)	GT2(33)	GT2	3	GlycosylTransferases
XTF-661_JMCKAIEB_00305	GT83(17-403)	GT83(5)	GT83	3	GlycosylTransferases
XTF-661_JMCKAIEB_00308	GT2_Glycos_transf_2(8-169)	GT2(69)	GT2	3	GlycosylTransferases
XTF-661_JMCKAIEB_00310	GT83(18-521)	GT83(3)	GT83	3	GlycosylTransferases
XTF-661_JMCKAIEB_00531	GT2_Glyco_trans_2_3(196-393)	GT2(97)	GT2	3	GlycosylTransferases
XTF-661_JMCKAIEB_00582	GH13_15(52-322)+CBM20(473-564)	GH13(83)+CBM20(10)+CBM25(8)+CBM26(8)	CBM20+GH13_32	3	Glycoside Hydrolases+ Carbohydrate-Binding Modules
XTF-661_JMCKAIEB_00628	AA3_2(5-529)	AA3(2)	AA3_2	3	Auxiliary Activities
XTF-661_JMCKAIEB_00643	GH23(294-448)	GH23(9)	GH23	3	Glycoside Hydrolases
XTF-661_JMCKAIEB_00771	-	CBM5(68)	CBM5+GH19	2	Glycoside Hydrolases+ Carbohydrate-Binding Modules
XTF-661_JMCKAIEB_00862	GH103(44-337)	GH103(6)	GH103	3	Glycoside Hydrolases
XTF-661_JMCKAIEB_00972	GH84(6-300)	GH84(9)	GH84	3	Glycoside Hydrolases
XTF-661_JMCKAIEB_01134	GH24(4-140)	GH24(98)	-	2	Glycoside Hydrolases
XTF-661_JMCKAIEB_01370	GT4(549-702)	-	GT4	2	GlycosylTransferases
XTF-661_JMCKAIEB_01512	GT51(56-219)	GT51(8)	GT51	3	GlycosylTransferases
XTF-661_JMCKAIEB_01550	AA3_2(5-539)	AA3(8)	AA3_2	3	Auxiliary Activities
XTF-661_JMCKAIEB_01554	AA3_2(2-529)	AA3(11)	AA3_2	3	Auxiliary Activities
XTF-661_JMCKAIEB_01581	GH23(122-223)	GH23(117)	GH23	3	Glycoside Hydrolases
XTF-661_JMCKAIEB_01614	AA3_2(12-554)	AA3(22)	AA3	3	Auxiliary Activities
XTF-661_JMCKAIEB_01635	-	GH23(97)	GH23	2	Glycoside Hydrolases
XTF-661_JMCKAIEB_01823	GH73(136-266)	GH73(23)	GH73	3	Glycoside Hydrolases
XTF-661_JMCKAIEB_01836	GT2_Glycos_transf_2(7-158)	-	GT2	2	GlycosylTransferases
XTF-661_JMCKAIEB_01837	GT4(214-358)	-	GT4	2	GlycosylTransferases
XTF-661_JMCKAIEB_01849	GT4(193-340)	GT4(18)	GT4	3	GlycosylTransferases
XTF-661_JMCKAIEB_01854	GT4(226-376)+GT4(1068-1221)	GT4(148)	GT4	3	GlycosylTransferases
XTF-661_JMCKAIEB_01857	GT4(202-346)	GT4(118)	GT4	3	GlycosylTransferases
XTF-661_JMCKAIEB_01858	GT2_Glycos_transf_2(7-167)	-	GT2	2	GlycosylTransferases
XTF-661_JMCKAIEB_01867	-	GT0(5)	GT0	2	GlycosylTransferases
XTF-661_JMCKAIEB_02078	CBM41(47-155)+GH13_13(449-867)	GH13(4)+CBM25(3)+CBM41(1)+CBM48(3)+CBM68(1)+CBM69(5)	CBM41+CBM48+GH13_13	3	Glycoside Hydrolases+ Carbohydrate-Binding Modules
XTF-661_JMCKAIEB_02107	GH13_19(161-539)	GH13(33)+CBM25(7)+CBM26(3)	GH13_19	3	Glycoside Hydrolases+ Carbohydrate-Binding Modules
XTF-661_JMCKAIEB_02112	GH13_23(30-376)	GH13(57)	GH13_23	3	Glycoside Hydrolases
XTF-661_JMCKAIEB_02245	GT4(178-326)	-	GT4	2	GlycosylTransferases
XTF-661_JMCKAIEB_02253	-	GT2(97)	GT2	2	GlycosylTransferases
XTF-661_JMCKAIEB_02277	GT4(184-329)	-	GT4	2	GlycosylTransferases
XTF-661_JMCKAIEB_02287	GT4(195-345)	-	GT4	2	GlycosylTransferases
XTF-661_JMCKAIEB_02290	GT2_Glycos_transf_2(46-159)	-	GT2	2	GlycosylTransferases
XTF-661_JMCKAIEB_02379	GH23(157-284)	GH23(5)+CBM50(6)	CBM50+GH23	3	Glycoside Hydrolases+ Carbohydrate-Binding Modules
XTF-661_JMCKAIEB_02454	GT4(149-288)	-	GT4	2	GlycosylTransferases
XTF-661_JMCKAIEB_02465	GT35(272-631)	GT35(2)	GT35	3	GlycosylTransferases
XTF-661_JMCKAIEB_02466	GT5(3-475)	GT5(2)	GT5	3	GlycosylTransferases
XTF-661_JMCKAIEB_02467	CBM48(26-110)+GH13_9(178-478)	GH13(1)+CBM48(2)	CBM48+GH13_9	3	Glycoside Hydrolases+ Carbohydrate-Binding Modules
XTF-661_JMCKAIEB_02469	GH57(10-480)	GH57(6)	GH57	3	Glycoside Hydrolases
XTF-661_JMCKAIEB_02470	GH77(19-486)	GH77(8)	GH77	3	Glycoside Hydrolases
XTF-661_JMCKAIEB_02472	GT35(267-662)	GT35(4)	GT35	3	GlycosylTransferases
XTF-661_JMCKAIEB_02740	GT4(217-358)	GT4(8)	GT4	3	GlycosylTransferases
XTF-661_JMCKAIEB_02844	CE11(4-275)	CE11(1)	CE11	3	Carbohydrate Esterases
XTF-661_JMCKAIEB_02850	GT28(187-347)	GT28(1)	GT28	3	GlycosylTransferases
XTF-661_JMCKAIEB_03002	GH73(177-313)	GH73(2)	GH73	3	Glycoside Hydrolases
XTF-661_JMCKAIEB_03136	GT2_Glyco_tranf_2_3(87-343)	GT2(100)	GT2	3	GlycosylTransferases
XTF-661_JMCKAIEB_03145	PL5(40-342)	PL5(3)	PL5	3	Polysaccharide Lyases
XTF-661_JMCKAIEB_03237	GT81(116-321)	GT81(2)	GT81	3	GlycosylTransferases
XTF-661_JMCKAIEB_03238	GH13_18(87-428)	GH13(79)	GH13_18	3	Glycoside Hydrolases
XTF-661_JMCKAIEB_03271	GT19(18-373)	GT19(1)	GT19	3	GlycosylTransferases
XTF-661_JMCKAIEB_03296	GT51(59-234)	GT51(1)	GT51	3	GlycosylTransferases
XTF-661_JMCKAIEB_03317	GT30(34-210)	GT30(1)	GT30	3	GlycosylTransferases
XTF-661_JMCKAIEB_03320	GT4(188-337)	-	GT4	2	GlycosylTransferases
XTF-661_JMCKAIEB_03321	GT4(171-309)	-	GT4	2	GlycosylTransferases
XTF-661_JMCKAIEB_03325	GT2_Glycos_transf_2(423-551)	GT2(203)	GT2	3	GlycosylTransferases
XTF-661_JMCKAIEB_03328	GT4(190-339)	-	GT4	2	GlycosylTransferases
XTF-661_JMCKAIEB_03330	GT9(67-296)	GT9(12)	GT9	3	GlycosylTransferases
XTF-661_JMCKAIEB_03580	GT2_Glycos_transf_2(8-131)	-	GT2	2	GlycosylTransferases
XTF-661_JMCKAIEB_03606	GH23(298-447)	GH23(7)	GH23	3	Glycoside Hydrolases
XTF-92_JJEILAKK_00001	GH23(62-166)	GH23(23)	GH23	3	Glycoside Hydrolases
XTF-92_JJEILAKK_00127	GT2_Glycos_transf_2(15-140)	-	GT2	2	GlycosylTransferases
XTF-92_JJEILAKK_00208	-	PL0(28)	PL0	2	Polysaccharide Lyases
XTF-92_JJEILAKK_00304	AA3_2(3-525)	AA3(8)	AA3_2	3	Auxiliary Activities
XTF-92_JJEILAKK_00377	GT51(80-255)	GT51(4)	GT51	3	GlycosylTransferases
XTF-92_JJEILAKK_00879	GT51(71-223)	GT51(12)	GT51	3	GlycosylTransferases
XTF-92_JJEILAKK_00941	GT4(203-348)	GT4(34)	GT4	3	GlycosylTransferases
XTF-92_JJEILAKK_00996	GT28(172-334)	GT28(6)	GT28	3	GlycosylTransferases
XTF-92_JJEILAKK_01073	GT51(91-265)	GT51(23)	GT51	3	GlycosylTransferases
XTF-92_JJEILAKK_01105	GT51(55-207)	GT51(101)	GT51	3	GlycosylTransferases
XTF-92_JJEILAKK_01124	GH23(515-649)	GH23(17)	GH23	3	Glycoside Hydrolases
XTF-92_JJEILAKK_01138	GH108(15-98)	GH108(7)	GH108	3	Glycoside Hydrolases
XTF-92_JJEILAKK_01145	GT4(219-357)	-	GT4	2	GlycosylTransferases
XTF-92_JJEILAKK_01174	GH65(322-693)	GH65(18)	GH65	3	Glycoside Hydrolases
XTF-92_JJEILAKK_01296	GH3(121-342)	GH3(2)+CBM6(54)	GH3	3	Glycoside Hydrolases+ Carbohydrate-Binding Modules
XTF-92_JJEILAKK_01298	GH144(40-493)	GH144(2)	GH144	3	Glycoside Hydrolases
XTF-92_JJEILAKK_01300	GH1(4-444)	GH1(22)	GH1	3	Glycoside Hydrolases
XTF-92_JJEILAKK_01310	GH25(64-234)	GH25(114)	GH25	3	Glycoside Hydrolases
XTF-92_JJEILAKK_01321	GT4(205-350)	-	GT4	2	GlycosylTransferases
XTF-92_JJEILAKK_01677	GH103(40-352)	GH103(13)	GH103	3	Glycoside Hydrolases
XTF-92_JJEILAKK_01748	GH23(418-550)	GH23(22)	GH23	3	Glycoside Hydrolases
XTF-92_JJEILAKK_01811	GH3(60-278)	GH3(69)	GH3	3	Glycoside Hydrolases
XTF-92_JJEILAKK_01919	GH42(42-400)	GH42(17)	GH42	3	Glycoside Hydrolases
XTF-92_JJEILAKK_01934	GH106(397-1119)	GH106(1)	GH106	3	Glycoside Hydrolases
XTF-92_JJEILAKK_01937	GH3(69-280)	GH3(6)	GH3	3	Glycoside Hydrolases
XTF-92_JJEILAKK_01939	GH42(21-392)	GH42(8)	GH42	3	Glycoside Hydrolases
XTF-92_JJEILAKK_01966	GH1(29-437)	GH1(63)	GH1	3	Glycoside Hydrolases
XTF-92_JJEILAKK_01967	GH1(31-444)	GH1(63)	GH1	3	Glycoside Hydrolases
XTF-92_JJEILAKK_01969	CBM67(171-334)+GH78(364-882)	GH78(1)+CBM67(1)	GH78	3	Glycoside Hydrolases+ Carbohydrate-Binding Modules
XTF-92_JJEILAKK_01992	AA3_2(2-540)	AA3(8)	AA3	3	Auxiliary Activities
XTF-92_JJEILAKK_02017	GT4(200-327)	GT4(31)	GT4	3	GlycosylTransferases
XTF-92_JJEILAKK_02019	GT4(194-334)	GT4(165)	GT4	3	GlycosylTransferases
XTF-92_JJEILAKK_02023	-	GT0(200)	GT0	2	GlycosylTransferases
XTF-92_JJEILAKK_02034	GH106(383-1110)	GH106(1)	GH106	3	Glycoside Hydrolases
XTF-92_JJEILAKK_02091	CE9(5-373)	CE9(10)	CE9	3	Carbohydrate Esterases
XTF-92_JJEILAKK_02094	GH20(327-734)	GH20(4)	GH20	3	Glycoside Hydrolases
XTF-92_JJEILAKK_02253	GT51(43-220)	GT51(88)	GT51	3	GlycosylTransferases
XTF-92_JJEILAKK_02600	GH13(66-460)	GH13(40)+CBM41(6)	GH13	3	Glycoside Hydrolases+ Carbohydrate-Binding Modules
XTF-92_JJEILAKK_02601	GH13_23(46-391)	GH13(7)	GH13_23	3	Glycoside Hydrolases
XTF-92_JJEILAKK_02602	GH97(19-676)	GH97(1)	GH97	3	Glycoside Hydrolases
XTF-92_JJEILAKK_02649	GH102(182-338)	GH102(4)	GH102	3	Glycoside Hydrolases
XTF-92_JJEILAKK_02695	GT2_Glyco_trans_2_3(165-377)	-	GT2	2	GlycosylTransferases
XTF-92_JJEILAKK_02748	AA4(36-486)	-	AA4	2	Auxiliary Activities
XTF-92_JJEILAKK_02752	AA4(2-517)	AA4(1)	AA4	3	Auxiliary Activities
XTF-92_JJEILAKK_02809	PL6(24-391)+PL6_1(469-710)	PL6(1)	PL6_1	3	Polysaccharide Lyases
XTF-92_JJEILAKK_02810	PL17_2(167-250)+PL17_2(373-505)	PL17(1)	PL17_2	3	Polysaccharide Lyases
XTF-92_JJEILAKK_02813	CE12(35-267)	CE12(8)	CE12	3	Carbohydrate Esterases
XTF-92_JJEILAKK_02905	GH23(59-167)	GH23(23)	GH23	3	Glycoside Hydrolases
XTF-92_JJEILAKK_02985	GH36(166-429)	-	GH36	2	Glycoside Hydrolases
XTF-92_JJEILAKK_02992	GH63(33-420)	GH63(4)	GH63	3	Glycoside Hydrolases
XTF-92_JJEILAKK_02999	GH68(25-224)+GH68(227-378)	GH68(4)	GH68	3	Glycoside Hydrolases
XTF-92_JJEILAKK_03051	GT4(213-366)	-	GT4	2	GlycosylTransferases
XTF-92_JJEILAKK_03100	AA3_2(4-536)	-	AA3	2	Auxiliary Activities
XTF-92_JJEILAKK_03141	GH43_9(67-334)	GH43(15)	GH43_9	3	Glycoside Hydrolases
XTF-92_JJEILAKK_03143	PL1_2(80-268)	PL1(11)	PL1_2	3	Polysaccharide Lyases
XTF-92_JJEILAKK_03230	PL10_1(116-417)	PL10(4)	PL10_1	3	Polysaccharide Lyases
XTF-92_JJEILAKK_03231	GH2(83-656)	-	GH2	2	Glycoside Hydrolases
XTF-92_JJEILAKK_03233	GH43_9(58-327)	GH43(15)	GH43_9	3	Glycoside Hydrolases
XTF-92_JJEILAKK_03234	GH3(66-310)	GH3(3)+CBM6(54)	GH3	3	Glycoside Hydrolases+ Carbohydrate-Binding Modules
XTF-92_JJEILAKK_03235	CE8(46-328)	CE8(19)	CE8	3	Carbohydrate Esterases
XTF-92_JJEILAKK_03362	-	GT0(93)	GT0	2	GlycosylTransferases
XTF-92_JJEILAKK_03704	GT4(182-288)	GT4(15)	GT4	3	GlycosylTransferases
XTF-10_IHCFEBKN_00118	GH31(239-685)	GH31(2)	GH31	3	Glycoside Hydrolases
XTF-10_IHCFEBKN_00122	GH2(42-567)	GH2(53)	GH2	3	Glycoside Hydrolases
XTF-10_IHCFEBKN_00175	AA3_2(4-525)	AA3(11)	AA3	3	Auxiliary Activities
XTF-10_IHCFEBKN_00424	GH16(58-263)	-	GH16	2	Glycoside Hydrolases
XTF-10_IHCFEBKN_00426	GT2_Glycos_transf_2(31-164)+GT4(708-854)	-	GT2+GT4	2	GlycosylTransferases
XTF-10_IHCFEBKN_00429	GT4(248-404)	-	GT4	2	GlycosylTransferases
XTF-10_IHCFEBKN_00432	GT4(229-384)	-	GT4	2	GlycosylTransferases
XTF-10_IHCFEBKN_00439	GT4(207-369)	GT4(106)	GT4	3	GlycosylTransferases
XTF-10_IHCFEBKN_00485	GT51(133-296)	GT51(3)	GT51	3	GlycosylTransferases
XTF-10_IHCFEBKN_00709	GT17(2-250)	-	GT17	2	GlycosylTransferases
XTF-10_IHCFEBKN_00728	GT107(36-332)	-	GT107	2	GlycosylTransferases
XTF-10_IHCFEBKN_00747	GT2_Glycos_transf_2(4-158)	-	GT2	2	GlycosylTransferases
XTF-10_IHCFEBKN_00748	GT2_Glycos_transf_2(7-120)	-	GT2	2	GlycosylTransferases
XTF-10_IHCFEBKN_00749	GT2_Glycos_transf_2(23-201)	-	GT2	2	GlycosylTransferases
XTF-10_IHCFEBKN_00750	GT2_Glycos_transf_2(6-122)	-	GT2	2	GlycosylTransferases
XTF-10_IHCFEBKN_00990	GH43_11(2-298)	GH43(2)	GH43_11	3	Glycoside Hydrolases
XTF-10_IHCFEBKN_01340	GH51(2-501)	GH51(1)	GH51	3	Glycoside Hydrolases
XTF-10_IHCFEBKN_01459	GT28(221-360)	GT28(65)	GT28	3	GlycosylTransferases
XTF-10_IHCFEBKN_01485	GT4(194-357)	-	GT4	2	GlycosylTransferases
XTF-10_IHCFEBKN_01610	GH8(40-391)	GH8(25)	GH8	3	Glycoside Hydrolases
XTF-10_IHCFEBKN_01629	GH28(26-353)	GH28(12)	GH28	3	Glycoside Hydrolases
XTF-10_IHCFEBKN_01827	GH25(38-217)	GH25(24)	GH25	3	Glycoside Hydrolases
XTF-10_IHCFEBKN_02243	GT51(154-329)	GT51(3)	GT51	3	GlycosylTransferases
XTF-10_IHCFEBKN_02254	GH102(139-295)	GH102(29)	GH102	3	Glycoside Hydrolases
XTF-10_IHCFEBKN_02366	AA3_2(3-536)	AA3(8)	AA3_2	3	Auxiliary Activities
XTF-10_IHCFEBKN_02441	GT51(71-219)	GT51(30)	GT51	3	GlycosylTransferases
XTF-10_IHCFEBKN_02634	GH25(44-216)	GH25(129)	GH25	3	Glycoside Hydrolases
XTF-10_IHCFEBKN_02647	GT8(14-245)	GT8(19)	GT8	3	GlycosylTransferases
XTF-10_IHCFEBKN_02730	GT2_Glycos_transf_2(3-120)	-	GT2	2	GlycosylTransferases
XTF-10_IHCFEBKN_02827	GH1(9-449)	GH1(8)	GH1	3	Glycoside Hydrolases
XTF-10_IHCFEBKN_02851	CE11(8-278)	CE11(23)	CE11	3	Carbohydrate Esterases
XTF-10_IHCFEBKN_02858	GT28(187-349)	GT28(6)	GT28	3	GlycosylTransferases
XTF-10_IHCFEBKN_02877	GH23(120-223)	GH23(149)	GH23	3	Glycoside Hydrolases
XTF-10_IHCFEBKN_02910	GH73(26-143)	-	GH73	2	Glycoside Hydrolases
XTF-10_IHCFEBKN_03067	GT2_Glycos_transf_2(41-206)	GT2(168)	GT2	3	GlycosylTransferases
XTF-10_IHCFEBKN_03068	GT83(19-370)	GT83(75)	GT83	3	GlycosylTransferases
XTF-10_IHCFEBKN_03125	GT30(41-214)	GT30(36)	GT30	3	GlycosylTransferases
XTF-10_IHCFEBKN_03245	GT2_Glyco_tranf_2_4(37-122)	-	GT2	2	GlycosylTransferases
XTF-10_IHCFEBKN_03251	GT4(176-323)	-	GT4	2	GlycosylTransferases
XTF-10_IHCFEBKN_03405	GH103(32-337)	GH103(37)	GH103	3	Glycoside Hydrolases
XTF-10_IHCFEBKN_03585	GH103(35-326)	GH103(15)	GH103	3	Glycoside Hydrolases
XTF-10_IHCFEBKN_03698	GT107(126-528)	GT107(1)	GT107	3	GlycosylTransferases
XTF-10_IHCFEBKN_03785	GH114(30-220)	-	GH114	2	Glycoside Hydrolases
XTF-10_IHCFEBKN_03874	GH23(48-175)	GH23(124)	GH23	3	Glycoside Hydrolases
XTF-10_IHCFEBKN_03904	GT19(9-368)	GT19(3)	GT19	3	GlycosylTransferases
XTF-10_IHCFEBKN_03974	GT51(58-246)	GT51(36)	GT51	3	GlycosylTransferases
XTF-10_IHCFEBKN_04093	GT2_Glyco_tranf_2_3(118-346)	GT2(212)	GT2	3	GlycosylTransferases
XTF-10_IHCFEBKN_04109	GT4(178-328)	-	GT4	2	GlycosylTransferases
XTF-10_IHCFEBKN_04285	AA3_2(4-529)	-	AA3_2	2	Auxiliary Activities
XTF-10_IHCFEBKN_04295	GT2_Glycos_transf_2(8-121)	-	GT2	2	GlycosylTransferases
XTF-10_IHCFEBKN_04296	GH13_23(46-394)	GH13(7)	GH13_23	3	Glycoside Hydrolases
XTF-10_IHCFEBKN_04391	AA3_2(4-532)	-	AA3_2	2	Auxiliary Activities
XTF-10_IHCFEBKN_04567	GT4(172-319)	-	GT4	2	GlycosylTransferases
XTF-10_IHCFEBKN_04573	GH2(7-678)	GH2(16)	GH2	3	Glycoside Hydrolases
XTF-10_IHCFEBKN_04576	GT2_Glycos_transf_2(14-159)	-	GT2	2	GlycosylTransferases
XTF-10_IHCFEBKN_04580	GH5_39(90-409)	-	GH5	2	Glycoside Hydrolases
XTF-10_IHCFEBKN_04581	GT4(249-389)	-	GT4	2	GlycosylTransferases
XTF-10_IHCFEBKN_04583	GT26(74-238)	GT26(36)	GT26	3	GlycosylTransferases
XTF-10_IHCFEBKN_04754	GT83(48-527)	GT83(10)	GT83	3	GlycosylTransferases
XTF-10_IHCFEBKN_04756	GT2_Glycos_transf_2(19-179)	-	GT2	2	GlycosylTransferases
XTF-10_IHCFEBKN_04782	GH20(266-617)	GH20(6)	GH20	3	Glycoside Hydrolases
XTF-10_IHCFEBKN_04800	CE9(11-378)	CE9(37)	CE9	3	Carbohydrate Esterases
XTF-10_IHCFEBKN_04844	GH3(61-280)	GH3(21)	GH3	3	Glycoside Hydrolases
XTF-10_IHCFEBKN_05091	GH103(31-237)	GH103(16)	GH103	3	Glycoside Hydrolases
XTF-10_IHCFEBKN_05147	GT4(182-309)	GT4(10)	GT4	3	GlycosylTransferases
XTF-10_IHCFEBKN_05238	GT2_Glycos_transf_2(91-271)+GT2_Glyco_trans_2_3(187-408)	GT2(12)	GT2	3	GlycosylTransferases
XTF-10_IHCFEBKN_05269	GH63(33-417)	GH63(4)	GH63	3	Glycoside Hydrolases
XTF-10_IHCFEBKN_05305	GH36(5-644)	GH36(1)	GH36	3	Glycoside Hydrolases
XTF-10_IHCFEBKN_05310	GH42(8-391)	GH42(5)	GH42	3	Glycoside Hydrolases
XTF-10_IHCFEBKN_05497	GH103(67-361)	GH103(6)	GH103	3	Glycoside Hydrolases
XTF-10_IHCFEBKN_05555	AA3_2(10-535)	AA3(3)	AA3	3	Auxiliary Activities
XTF-10_IHCFEBKN_05566	GT4(198-340)	GT4(136)	GT4	3	GlycosylTransferases
XTF-10_IHCFEBKN_05568	GT4(204-356)	-	GT4	2	GlycosylTransferases
XTF-10_IHCFEBKN_05572	PL1_2(82-265)	-	PL1	2	Polysaccharide Lyases
XTF-10_IHCFEBKN_05576	GT4(181-328)	-	GT4	2	GlycosylTransferases
XTF-10_IHCFEBKN_05577	GT2_Glycos_transf_2(5-168)	GT2(135)	GT2	3	GlycosylTransferases
XTF-10_IHCFEBKN_05585	GT4(225-374)	GT4(142)	GT4	3	GlycosylTransferases
XTF-10_IHCFEBKN_05589	CE14(13-122)	-	CE14	2	Carbohydrate Esterases
XTF-10_IHCFEBKN_05625	GT2_Glycos_transf_2(27-185)	GT2(10)	GT2	3	GlycosylTransferases
XTF-10_IHCFEBKN_05627	GT83(11-382)	-	GT0	2	GlycosylTransferases
XTF-10_IHCFEBKN_05725	GT1(122-429)	GT1(38)	GT1	3	GlycosylTransferases
XTF-10_IHCFEBKN_05738	GH32(17-275)	GH0(108)	GH0	3	Glycoside Hydrolases
XTF-10_IHCFEBKN_05740	GT4(236-375)	-	GT4	2	GlycosylTransferases
XTF-10_IHCFEBKN_05786	GT28(216-358)	GT1(31)	GT1	3	GlycosylTransferases
XTF-10_IHCFEBKN_05787	GT4(192-330)	-	GT4	2	GlycosylTransferases
XTF-10_IHCFEBKN_05788	GT4(226-376)	-	GT4	2	GlycosylTransferases
XTF-10_IHCFEBKN_05812	GT83(64-393)	-	GT83	2	GlycosylTransferases
XTF-10_IHCFEBKN_05939	GH103(32-320)	GH103(2)	GH103	3	Glycoside Hydrolases
XTF-10_IHCFEBKN_05943	GT51(71-237)	GT51(25)	GT51	3	GlycosylTransferases
XTF-10_IHCFEBKN_06022	GT4(205-347)	GT4(102)	GT4	3	GlycosylTransferases
XTF-138_IGCPCMKG_00232	GT83(20-522)	GT83(3)	GT83	3	GlycosylTransferases
XTF-138_IGCPCMKG_00234	GT2_Glycos_transf_2(8-170)	GT2(69)	GT2	3	GlycosylTransferases
XTF-138_IGCPCMKG_00237	GT83(6-387)	GT83(5)	GT83	3	GlycosylTransferases
XTF-138_IGCPCMKG_00238	GT2_Glycos_transf_2(14-175)	GT2(3)	GT2	3	GlycosylTransferases
XTF-138_IGCPCMKG_00625	AA3_2(2-529)	-	AA3_2	2	Auxiliary Activities
XTF-138_IGCPCMKG_00682	GT51(166-336)	GT51(6)	GT51	3	GlycosylTransferases
XTF-138_IGCPCMKG_00791	GT4(203-334)	-	GT4	2	GlycosylTransferases
XTF-138_IGCPCMKG_00797	GT9(70-297)	GT9(78)	GT9	3	GlycosylTransferases
XTF-138_IGCPCMKG_00801	GT9(70-320)	GT9(1)	GT9	3	GlycosylTransferases
XTF-138_IGCPCMKG_00802	GT2_Glycos_transf_2(4-107)	GT2(16)	GT2	3	GlycosylTransferases
XTF-138_IGCPCMKG_00803	GT4(181-332)	-	GT4	2	GlycosylTransferases
XTF-138_IGCPCMKG_00804	GT4(164-310)	-	GT4	2	GlycosylTransferases
XTF-138_IGCPCMKG_00809	GT4(161-285)	-	GT4	2	GlycosylTransferases
XTF-138_IGCPCMKG_00810	GT4(188-338)	-	GT4	2	GlycosylTransferases
XTF-138_IGCPCMKG_00813	GT30(33-210)	GT30(1)	GT30	3	GlycosylTransferases
XTF-138_IGCPCMKG_00837	GT51(59-234)	GT51(4)	GT51	3	GlycosylTransferases
XTF-138_IGCPCMKG_00929	GT28(189-349)	GT28(2)	GT28	3	GlycosylTransferases
XTF-138_IGCPCMKG_00935	CE11(4-275)	CE11(1)	CE11	3	Carbohydrate Esterases
XTF-138_IGCPCMKG_01052	GT4(216-359)	GT4(8)	GT4	3	GlycosylTransferases
XTF-138_IGCPCMKG_01201	GH24(769-916)	GH24(87)	GH24	3	Glycoside Hydrolases
XTF-138_IGCPCMKG_01736	GT4(179-323)	-	GT4	2	GlycosylTransferases
XTF-138_IGCPCMKG_01744	GT2_Glyco_trans_2_3(195-409)	GT2(97)	GT2	3	GlycosylTransferases
XTF-138_IGCPCMKG_01757	GT2_Glycos_transf_2(5-166)	GT2(92)	GT2	3	GlycosylTransferases
XTF-138_IGCPCMKG_01760	GT2_Glycos_transf_2(45-169)	-	GT2	2	GlycosylTransferases
XTF-138_IGCPCMKG_01762	GT4(211-354)	-	GT4	2	GlycosylTransferases
XTF-138_IGCPCMKG_01765	GT4(212-362)	-	GT4	2	GlycosylTransferases
XTF-138_IGCPCMKG_01768	GT2_Glycos_transf_2(10-174)	GT2(51)	GT2	3	GlycosylTransferases
XTF-138_IGCPCMKG_01769	GT4(197-342)	-	GT4	2	GlycosylTransferases
XTF-138_IGCPCMKG_01772	GT5(182-365)	-	GT4	2	GlycosylTransferases
XTF-138_IGCPCMKG_01777	GT2_Glycos_transf_2(8-167)	GT2(132)	GT2	3	GlycosylTransferases
XTF-138_IGCPCMKG_01778	GT2_Glycos_transf_2(9-166)	-	GT2	2	GlycosylTransferases
XTF-138_IGCPCMKG_01870	GH23(157-297)	GH23(5)+CBM50(6)	GH23	3	Glycoside Hydrolases+ Carbohydrate-Binding Modules
XTF-138_IGCPCMKG_01955	GT35(271-635)	GT35(2)	GT35	3	GlycosylTransferases
XTF-138_IGCPCMKG_01956	GT5(3-476)	GT5(2)	GT5	3	GlycosylTransferases
XTF-138_IGCPCMKG_01957	CBM48(26-111)+GH13_9(178-478)	GH13(1)+CBM48(2)	CBM48+GH13_9	3	Glycoside Hydrolases+ Carbohydrate-Binding Modules
XTF-138_IGCPCMKG_01959	GH57(10-477)	GH57(6)	GH57	3	Glycoside Hydrolases
XTF-138_IGCPCMKG_01960	GH77(20-476)	GH77(8)	GH77	3	Glycoside Hydrolases
XTF-138_IGCPCMKG_01963	GT35(266-651)	GT35(4)	GT35	3	GlycosylTransferases
XTF-138_IGCPCMKG_02162	GH73(177-315)	GH73(27)	GH73	3	Glycoside Hydrolases
XTF-138_IGCPCMKG_02192	GT2_Glycos_transf_2(9-140)	-	GT2	2	GlycosylTransferases
XTF-138_IGCPCMKG_02389	GH23(297-448)	GH23(7)	GH23	3	Glycoside Hydrolases
XTF-138_IGCPCMKG_02466	GT19(16-373)	GT19(1)	GT19	3	GlycosylTransferases
XTF-138_IGCPCMKG_02508	GH13_18(87-428)	GH13(79)	GH13_18	3	Glycoside Hydrolases
XTF-138_IGCPCMKG_02509	GT81(119-321)	GT81(2)	GT81	3	GlycosylTransferases
XTF-138_IGCPCMKG_02585	GH73(136-265)	GH73(23)	GH73	3	Glycoside Hydrolases
XTF-138_IGCPCMKG_02798	GH23(125-227)	GH23(32)	GH23	3	Glycoside Hydrolases
XTF-138_IGCPCMKG_02826	GT51(56-219)	GT51(8)	GT51	3	GlycosylTransferases
XTF-138_IGCPCMKG_02901	GT4(552-704)	-	GT4	2	GlycosylTransferases
XTF-138_IGCPCMKG_03390	GH84(6-296)	GH84(9)	GH84	3	Glycoside Hydrolases
XTF-138_IGCPCMKG_03516	GH103(38-331)	GH103(6)	GH103	3	Glycoside Hydrolases
XTF-138_IGCPCMKG_03757	AA3_2(5-529)	AA3(2)	AA3_2	3	Auxiliary Activities
XTF-138_IGCPCMKG_01724	-	CE4(1)	CE4	2	Carbohydrate Esterases
XTF-10_IHCFEBKN_03022	-	CE4(9)	CE4	2	Carbohydrate Esterases
XTF-138_IGCPCMKG_02781	-	GH23(97)	GH23	2	Glycoside Hydrolases
XTF-10_IHCFEBKN_05789	-	GT1(17)	GT1	2	GlycosylTransferases
XTF-10_IHCFEBKN_04564	-	GT2(42)	GT2	2	GlycosylTransferases
XTF-138_IGCPCMKG_03608	-	CBM5(68)	CBM5+GH19	2	Glycoside Hydrolases+ Carbohydrate-Binding Modules
XTF-10_IHCFEBKN_02278	-	CBM5(68)	CBM5+GH19	2	Glycoside Hydrolases+ Carbohydrate-Binding Modules
XTF-10_IHCFEBKN_05585	GT4(225-374)	GT4(142)	GT4	3
XTF-10_IHCFEBKN_05589	CE14(13-122)	-	CE14	2
XTF-10_IHCFEBKN_05625	GT2_Glycos_transf_2(27-185)	GT2(10)	GT2	3
XTF-10_IHCFEBKN_05627	GT83(11-382)	-	GT0	2
XTF-10_IHCFEBKN_05725	GT1(122-429)	GT1(38)	GT1	3
XTF-10_IHCFEBKN_05738	GH32(17-275)	GH0(108)	GH0	3
XTF-10_IHCFEBKN_05740	GT4(236-375)	-	GT4	2
XTF-10_IHCFEBKN_05786	GT28(216-358)	GT1(31)	GT1	3
XTF-10_IHCFEBKN_05787	GT4(192-330)	-	GT4	2
XTF-10_IHCFEBKN_05788	GT4(226-376)	-	GT4	2
XTF-10_IHCFEBKN_05812	GT83(64-393)	-	GT83	2
XTF-10_IHCFEBKN_05939	GH103(32-320)	GH103(2)	GH103	3
XTF-10_IHCFEBKN_05943	GT51(71-237)	GT51(25)	GT51	3
XTF-10_IHCFEBKN_06022	GT4(205-347)	GT4(102)	GT4	3
XTF-138_IGCPCMKG_00232	GT83(20-522)	GT83(3)	GT83	3
XTF-138_IGCPCMKG_00234	GT2_Glycos_transf_2(8-170)	GT2(69)	GT2	3
XTF-138_IGCPCMKG_00237	GT83(6-387)	GT83(5)	GT83	3
XTF-138_IGCPCMKG_00238	GT2_Glycos_transf_2(14-175)	GT2(3)	GT2	3
XTF-138_IGCPCMKG_00625	AA3_2(2-529)	-	AA3_2	2
XTF-138_IGCPCMKG_00682	GT51(166-336)	GT51(6)	GT51	3
XTF-138_IGCPCMKG_00791	GT4(203-334)	-	GT4	2
XTF-138_IGCPCMKG_00797	GT9(70-297)	GT9(78)	GT9	3
XTF-138_IGCPCMKG_00801	GT9(70-320)	GT9(1)	GT9	3
XTF-138_IGCPCMKG_00802	GT2_Glycos_transf_2(4-107)	GT2(16)	GT2	3
XTF-138_IGCPCMKG_00803	GT4(181-332)	-	GT4	2
XTF-138_IGCPCMKG_00804	GT4(164-310)	-	GT4	2
XTF-138_IGCPCMKG_00809	GT4(161-285)	-	GT4	2
XTF-138_IGCPCMKG_00810	GT4(188-338)	-	GT4	2
XTF-138_IGCPCMKG_00813	GT30(33-210)	GT30(1)	GT30	3
XTF-138_IGCPCMKG_00837	GT51(59-234)	GT51(4)	GT51	3
XTF-138_IGCPCMKG_00929	GT28(189-349)	GT28(2)	GT28	3
XTF-138_IGCPCMKG_00935	CE11(4-275)	CE11(1)	CE11	3
XTF-138_IGCPCMKG_01052	GT4(216-359)	GT4(8)	GT4	3
XTF-138_IGCPCMKG_01201	GH24(769-916)	GH24(87)	GH24	3
XTF-138_IGCPCMKG_01736	GT4(179-323)	-	GT4	2
XTF-138_IGCPCMKG_01744	GT2_Glyco_trans_2_3(195-409)	GT2(97)	GT2	3
XTF-138_IGCPCMKG_01757	GT2_Glycos_transf_2(5-166)	GT2(92)	GT2	3
XTF-138_IGCPCMKG_01760	GT2_Glycos_transf_2(45-169)	-	GT2	2
XTF-138_IGCPCMKG_01762	GT4(211-354)	-	GT4	2
XTF-138_IGCPCMKG_01765	GT4(212-362)	-	GT4	2
XTF-138_IGCPCMKG_01768	GT2_Glycos_transf_2(10-174)	GT2(51)	GT2	3
XTF-138_IGCPCMKG_01769	GT4(197-342)	-	GT4	2
XTF-138_IGCPCMKG_01772	GT5(182-365)	-	GT4	2
XTF-138_IGCPCMKG_01777	GT2_Glycos_transf_2(8-167)	GT2(132)	GT2	3
XTF-138_IGCPCMKG_01778	GT2_Glycos_transf_2(9-166)	-	GT2	2
XTF-138_IGCPCMKG_01870	GH23(157-297)	GH23(5)+CBM50(6)	GH23	3+ Carbohydrate-Binding Modules
XTF-138_IGCPCMKG_01955	GT35(271-635)	GT35(2)	GT35	3
XTF-138_IGCPCMKG_01956	GT5(3-476)	GT5(2)	GT5	3
XTF-138_IGCPCMKG_01957	CBM48(26-111)+GH13_9(178-478)	GH13(1)+CBM48(2)	CBM48+GH13_9	3+ Carbohydrate-Binding Modules
XTF-138_IGCPCMKG_01959	GH57(10-477)	GH57(6)	GH57	3
XTF-138_IGCPCMKG_01960	GH77(20-476)	GH77(8)	GH77	3
XTF-138_IGCPCMKG_01963	GT35(266-651)	GT35(4)	GT35	3
XTF-138_IGCPCMKG_02162	GH73(177-315)	GH73(27)	GH73	3
XTF-138_IGCPCMKG_02192	GT2_Glycos_transf_2(9-140)	-	GT2	2
XTF-138_IGCPCMKG_02389	GH23(297-448)	GH23(7)	GH23	3
XTF-138_IGCPCMKG_02466	GT19(16-373)	GT19(1)	GT19	3
XTF-138_IGCPCMKG_02508	GH13_18(87-428)	GH13(79)	GH13_18	3
XTF-138_IGCPCMKG_02509	GT81(119-321)	GT81(2)	GT81	3
XTF-138_IGCPCMKG_02585	GH73(136-265)	GH73(23)	GH73	3
XTF-138_IGCPCMKG_02798	GH23(125-227)	GH23(32)	GH23	3
XTF-138_IGCPCMKG_02826	GT51(56-219)	GT51(8)	GT51	3
XTF-138_IGCPCMKG_02901	GT4(552-704)	-	GT4	2
XTF-138_IGCPCMKG_03390	GH84(6-296)	GH84(9)	GH84	3
XTF-138_IGCPCMKG_03516	GH103(38-331)	GH103(6)	GH103	3
XTF-138_IGCPCMKG_03757	AA3_2(5-529)	AA3(2)	AA3_2	3
XTF-138_IGCPCMKG_01724	-	CE4(1)	CE4	2
XTF-10_IHCFEBKN_03022	-	CE4(9)	CE4	2
XTF-138_IGCPCMKG_02781	-	GH23(97)	GH23	2
XTF-10_IHCFEBKN_05789	-	GT1(17)	GT1	2
[truncated: 9 more rows]
