# Supplementary material for: The Diversity and Metabolism of Culturable Nitrate-Reducing Bacteria from the Photic Zone of the Western North Pacific Ocean
Source: Microb Ecol. 2023 Aug 8;86(4):2781–9. doi: 10.1007/s00248-023-02284-w (PMC10640468; doi:10.1007/s00248-023-02284-w)
Supplement: Supplementary file 16 — ESM 13 [file 248_2023_2284_MOESM13_ESM.xlsx]

## Sheet: XTF_uniq
q_id	s_id	id	length	mismatch	gap	qstart	qend	sstart	send	evalue	bitscore	pep_type	pep_family
XTF-394_DPAILGHE_01854	MER0001313	92.073	164	13	0	1	164	1	164	5.15e-111	310	A08	aspartic peptidase
XTF-11_NBCJHAFH_02421	MER0001292	70.423	355	101	2	17	367	1	355	0	521	A25	aspartic peptidase
XTF-114_IIIJGHCJ_01852	MER0065554	62.313	268	101	0	277	544	2	269	8.72e-123	359	C26	cysteine peptidase
XTF-124_NDOADKJN_03823	MER0065554	73.704	270	66	1	277	546	1	265	2.78e-144	413	C26	cysteine peptidase
XTF-138_IGCPCMKG_02351	MER0065554	65.079	252	88	0	284	535	9	260	2.54e-120	352	C26	cysteine peptidase
XTF-18_BGMKPBMA_04200	MER0065554	72.963	270	68	1	277	546	1	265	2.05e-140	404	C26	cysteine peptidase
XTF-235_EIEPBFGP_00105	MER0065554	66.292	267	90	0	277	543	1	267	1.11e-132	384	C26	cysteine peptidase
XTF-331_KPFCOLOM_00495	MER0065554	72.83	265	72	0	277	541	1	265	1.89e-139	401	C26	cysteine peptidase
XTF-347_AGBALGPM_00217	MER0065554	66.292	267	90	0	277	543	1	267	1.11e-132	384	C26	cysteine peptidase
XTF-394_DPAILGHE_00275	MER0065588	91.837	196	16	0	1	196	1	196	1.69e-136	377	C26	cysteine peptidase
XTF-394_DPAILGHE_00660	MER0043392	92.899	169	12	0	30	198	1	169	1.51e-113	330	C26	cysteine peptidase
XTF-394_DPAILGHE_02807	MER0065554	89.963	269	27	0	277	545	1	269	0	514	C26	cysteine peptidase
XTF-443_FOICNMJE_02906	MER0065554	60.821	268	105	0	277	544	2	269	4.56e-119	349	C26	cysteine peptidase
XTF-452_IFAJPFNC_03238	MER0065554	69.057	265	82	0	277	541	1	265	1.88e-134	388	C26	cysteine peptidase
XTF-565_CEIGHANA_03565	MER0065554	74.721	269	68	0	277	545	1	269	5.95e-146	417	C26	cysteine peptidase
XTF-599_EMGACCGA_00235	MER0065554	69.057	265	82	0	277	541	1	265	2.63e-135	390	C26	cysteine peptidase
XTF-661_JMCKAIEB_03440	MER0065554	64.202	257	92	0	284	540	9	265	2.4e-119	350	C26	cysteine peptidase
XTF-124_NDOADKJN_02711	MER0003327	71.983	232	65	0	2	233	1	232	8.71e-119	349	C44	cysteine peptidase
XTF-160_AHFIIHOH_00671	MER0198917	69.086	372	115	0	43	414	1	372	0	566	C44	cysteine peptidase
XTF-18_BGMKPBMA_01691	MER0003327	69.658	234	71	0	2	235	1	234	7.85e-116	342	C44	cysteine peptidase
XTF-27_INAAFHOM_01278	MER0198917	67.914	374	118	2	34	407	1	372	0	548	C44	cysteine peptidase
XTF-281_JDEJJGIE_01446	MER0198917	67.647	374	117	4	34	405	1	372	0	542	C44	cysteine peptidase
XTF-331_KPFCOLOM_00728	MER0034539	68.75	208	65	0	2	209	1	208	8.51e-105	310	C44	cysteine peptidase
XTF-331_KPFCOLOM_01324	MER0003327	69.828	232	70	0	2	233	1	232	2.45e-114	338	C44	cysteine peptidase
XTF-394_DPAILGHE_01521	MER0034539	92.823	209	15	0	2	210	1	209	3.32e-145	414	C44	cysteine peptidase
XTF-394_DPAILGHE_02723	MER0003327	91.88	234	19	0	2	235	1	234	1.13e-155	443	C44	cysteine peptidase
XTF-452_IFAJPFNC_00224	MER0034539	68.137	204	65	0	2	205	1	204	1.07e-106	315	C44	cysteine peptidase
XTF-565_CEIGHANA_04050	MER0034539	67.788	208	67	0	2	209	1	208	6.5e-104	308	C44	cysteine peptidase
XTF-565_CEIGHANA_04298	MER0003327	69.828	232	70	0	2	233	1	232	3.27e-117	345	C44	cysteine peptidase
XTF-599_EMGACCGA_01159	MER0034539	69.118	204	63	0	2	205	1	204	1.98e-107	317	C44	cysteine peptidase
XTF-606_CMGDIOHH_00736	MER0198917	69.355	372	114	0	43	414	1	372	0	567	C44	cysteine peptidase
XTF-65_NHLHHGBD_00036	MER0198917	66.845	374	122	2	34	407	1	372	0	545	C44	cysteine peptidase
XTF-92_JJEILAKK_03023	MER0198917	64.171	374	132	1	28	401	1	372	2.05e-172	518	C44	cysteine peptidase
XTF-11_NBCJHAFH_04456	MER0033576	99.301	143	1	0	64	206	1	143	1.11e-103	292	C60A	cysteine peptidase
XTF-124_NDOADKJN_04085	MER0001001	88.095	210	25	0	212	421	1	210	1.26e-133	394	M01	metallo peptidase
XTF-160_AHFIIHOH_03570	MER0001001	69.524	210	64	0	219	428	1	210	7.59e-107	325	M01	metallo peptidase
XTF-18_BGMKPBMA_00024	MER0001001	86.667	210	28	0	212	421	1	210	1.82e-133	394	M01	metallo peptidase
XTF-235_EIEPBFGP_00213	MER0001001	80	210	42	0	216	425	1	210	3.48e-122	365	M01	metallo peptidase
XTF-235_EIEPBFGP_02094	MER0036308	67.234	235	77	0	228	462	2	236	7.47e-110	327	M01	metallo peptidase
XTF-331_KPFCOLOM_02064	MER0001001	86.19	210	29	0	213	422	1	210	2.37e-132	391	M01	metallo peptidase
XTF-347_AGBALGPM_00325	MER0001001	80	210	42	0	216	425	1	210	3.48e-122	365	M01	metallo peptidase
XTF-347_AGBALGPM_01846	MER0036308	67.234	235	77	0	228	462	2	236	3.01e-110	327	M01	metallo peptidase
XTF-394_DPAILGHE_03074	MER0001001	97.143	210	6	0	213	422	1	210	1.18e-150	438	M01	metallo peptidase
XTF-452_IFAJPFNC_00160	MER0001001	81.429	210	39	0	214	423	1	210	3.29e-126	375	M01	metallo peptidase
XTF-452_IFAJPFNC_02955	MER0036308	76.271	236	56	0	225	460	1	236	6.31e-129	375	M01	metallo peptidase
XTF-565_CEIGHANA_00548	MER0001001	87.143	210	27	0	251	460	1	210	3.91e-133	394	M01	metallo peptidase
XTF-599_EMGACCGA_01223	MER0001001	81.905	210	38	0	214	423	1	210	1.47e-126	376	M01	metallo peptidase
XTF-599_EMGACCGA_02451	MER0036308	77.119	236	54	0	225	460	1	236	3.12e-129	376	M01	metallo peptidase
XTF-262_PPCHGOHG_01994	MER0001019	38.339	566	330	10	59	615	26	581	3.9e-137	410	M02	metallo peptidase
XTF-452_IFAJPFNC_03745	MER0001019	41.941	577	325	8	45	614	8	581	4.39e-167	487	M02	metallo peptidase
XTF-504_OMAMHDEO_01290	MER0001019	38.869	566	327	10	58	614	26	581	3.08e-135	405	M02	metallo peptidase
XTF-599_EMGACCGA_04134	MER0001019	42.288	577	323	8	47	616	8	581	4.19e-170	495	M02	metallo peptidase
XTF-92_JJEILAKK_02533	MER0001019	40.925	584	328	11	37	612	7	581	1.43e-150	445	M02	metallo peptidase
XTF-10_IHCFEBKN_04624	MER0001158	39.794	681	402	7	2	678	1	677	1.03e-163	483	M03A	metallo peptidase
XTF-106_KJNGLJHN_03022	MER0001158	40.059	679	399	7	10	684	3	677	1.09e-157	468	M03A	metallo peptidase
XTF-106_KJNGLJHN_03022	MER0001161	33.236	683	441	8	10	684	3	678	9.91e-115	357	M03A	metallo peptidase
XTF-114_IIIJGHCJ_00452	MER0001161	56.681	681	289	4	4	681	3	680	0	781	M03A	metallo peptidase
XTF-124_NDOADKJN_02438	MER0001161	70.944	678	197	0	1	678	1	678	0	1027	M03A	metallo peptidase
XTF-138_IGCPCMKG_00065	MER0001161	55.9	678	297	2	1	676	1	678	0	787	M03A	metallo peptidase
XTF-14_EOGGMKHL_01176	MER0001158	41.679	679	388	7	4	678	3	677	2.88e-174	510	M03A	metallo peptidase
XTF-18_BGMKPBMA_03301	MER0001161	70.649	678	199	0	1	678	1	678	0	1022	M03A	metallo peptidase
XTF-235_EIEPBFGP_00651	MER0001158	45.643	677	364	2	52	726	3	677	0	604	M03A	metallo peptidase
XTF-235_EIEPBFGP_01575	MER0001161	60.118	677	269	1	4	679	3	679	0	865	M03A	metallo peptidase
XTF-26_HPPLEGCD_00999	MER0001158	39.201	676	401	8	14	683	6	677	1.05e-155	462	M03A	metallo peptidase
XTF-262_PPCHGOHG_01892	MER0001158	46.324	680	358	2	46	725	5	677	0	611	M03A	metallo peptidase
XTF-27_INAAFHOM_01836	MER0001158	37.206	680	411	12	3	671	3	677	2.75e-143	430	M03A	metallo peptidase
XTF-27_INAAFHOM_01836	MER0001161	34.402	686	427	14	1	671	1	678	2.47e-116	360	M03A	metallo peptidase
XTF-281_JDEJJGIE_01079	MER0001158	35.182	685	417	10	3	670	3	677	8.03e-135	409	M03A	metallo peptidase
XTF-330_HPBEEJJC_01510	MER0001158	37.258	671	407	6	19	684	16	677	5.43e-140	422	M03A	metallo peptidase
XTF-331_KPFCOLOM_03495	MER0001161	70.649	678	199	0	1	678	1	678	0	1017	M03A	metallo peptidase
XTF-347_AGBALGPM_00933	MER0001161	60.118	677	269	1	4	679	3	679	0	868	M03A	metallo peptidase
XTF-347_AGBALGPM_01749	MER0001158	45.199	677	367	2	52	726	3	677	0	600	M03A	metallo peptidase
XTF-394_DPAILGHE_00843	MER0001158	71.45	676	193	0	5	680	3	678	0	984	M03A	metallo peptidase
XTF-394_DPAILGHE_03452	MER0001161	93.824	680	42	0	1	680	1	680	0	1313	M03A	metallo peptidase
XTF-443_FOICNMJE_01050	MER0001161	56.471	680	293	2	4	682	3	680	0	791	M03A	metallo peptidase
XTF-452_IFAJPFNC_00629	MER0001161	64.697	677	238	1	6	681	2	678	0	928	M03A	metallo peptidase
XTF-452_IFAJPFNC_01074	MER0001158	46.519	675	360	1	43	716	3	677	0	639	M03A	metallo peptidase
XTF-452_IFAJPFNC_01655	MER0001158	45.79	677	360	3	39	708	1	677	0	607	M03A	metallo peptidase
XTF-504_OMAMHDEO_01426	MER0001158	45.735	680	362	2	46	725	5	677	0	604	M03A	metallo peptidase
XTF-565_CEIGHANA_03935	MER0001161	70.649	678	199	0	1	678	1	678	0	1020	M03A	metallo peptidase
XTF-599_EMGACCGA_01482	MER0001158	46.667	675	359	1	43	716	3	677	0	644	M03A	metallo peptidase
XTF-599_EMGACCGA_02010	MER0001158	45.333	675	362	3	43	710	3	677	0	608	M03A	metallo peptidase
XTF-599_EMGACCGA_02251	MER0001161	64.845	677	237	1	6	681	2	678	0	933	M03A	metallo peptidase
XTF-62_OMHPLKBE_03166	MER0001158	38.166	676	408	8	14	683	6	677	4.15e-150	448	M03A	metallo peptidase
XTF-65_NHLHHGBD_02977	MER0001158	37.555	679	407	11	3	668	3	677	1.73e-141	426	M03A	metallo peptidase
XTF-661_JMCKAIEB_00529	MER0001161	56.637	678	292	2	1	676	1	678	0	796	M03A	metallo peptidase
XTF-92_JJEILAKK_00456	MER0001158	37.464	686	411	12	46	724	3	677	3.52e-145	437	M03A	metallo peptidase
XTF-92_JJEILAKK_02195	MER0001161	42.388	670	372	5	19	678	14	679	0	566	M03A	metallo peptidase
XTF-11_NBCJHAFH_01373	MER0078856	74.828	290	73	0	149	438	1	290	1.5e-163	464	M03C	metallo peptidase
XTF-11_NBCJHAFH_02099	MER0001029	58.385	322	124	2	227	548	3	314	1.12e-138	401	M04	metallo peptidase
XTF-11_NBCJHAFH_04857	MER0001026	72.785	316	85	1	250	565	1	315	1.14e-168	478	M04	metallo peptidase
XTF-18_BGMKPBMA_01401	MER0001043	67.34	297	93	1	200	492	1	297	1.8e-143	421	M04	metallo peptidase
XTF-18_BGMKPBMA_02313	MER0029796	61.13	301	114	1	204	504	1	298	9.43e-138	400	M04	metallo peptidase
XTF-18_BGMKPBMA_02786	MER0020240	99.327	297	2	0	190	486	1	297	0	620	M04	metallo peptidase
XTF-394_DPAILGHE_03384	MER0091601	83.103	290	49	0	50	339	2	291	0	512	M04	metallo peptidase
XTF-425_EEOHIIHN_02143	MER0004711	56.187	299	123	3	225	518	4	299	3.95e-111	329	M04	metallo peptidase
XTF-443_FOICNMJE_03088	MER0001045	55.828	326	138	3	25	349	4	324	4.66e-134	382	M04	metallo peptidase
XTF-452_IFAJPFNC_02246	MER0029943	70.648	293	83	1	210	502	1	290	6.66e-148	430	M04	metallo peptidase
XTF-565_CEIGHANA_02091	MER0001043	80.537	298	58	0	204	501	1	298	0	519	M04	metallo peptidase
XTF-599_EMGACCGA_00557	MER0029943	71.672	293	80	2	210	502	1	290	4.93e-149	433	M04	metallo peptidase
XTF-11_NBCJHAFH_01426	MER0001164	93.818	647	40	0	149	795	1	647	0	1241	M06	metallo peptidase
XTF-11_NBCJHAFH_04686	MER0016428	99.688	642	2	0	154	795	1	642	0	1318	M06	metallo peptidase
XTF-452_IFAJPFNC_02269	MER0001625	40.923	650	348	8	120	745	13	650	1.43e-157	477	M06	metallo peptidase
XTF-565_CEIGHANA_02071	MER0001625	78.988	652	137	0	100	751	1	652	0	1124	M06	metallo peptidase
XTF-124_NDOADKJN_00502	MER0004451	76.806	263	59	1	231	491	2	264	2.97e-149	435	M09A	metallo peptidase
XTF-124_NDOADKJN_01663	MER0001172	98.904	456	5	0	76	531	1	456	0	943	M09A	metallo peptidase
XTF-18_BGMKPBMA_00435	MER0004451	73.004	263	69	1	229	489	2	264	4.1e-139	409	M09A	metallo peptidase
XTF-452_IFAJPFNC_01809	MER0001172	59.868	456	182	1	77	532	2	456	0	570	M09A	metallo peptidase
XTF-11_NBCJHAFH_01147	MER0029410	54.157	445	201	2	102	543	1	445	4.09e-176	516	M09B	metallo peptidase
XTF-11_NBCJHAFH_04901	MER0029410	54.607	445	199	2	99	540	1	445	5.6e-179	523	M09B	metallo peptidase
XTF-10_IHCFEBKN_03128	MER0016301	52.137	468	218	3	1	462	3	470	8.37e-159	455	M103	metallo peptidase
XTF-106_KJNGLJHN_01356	MER0016301	49.251	467	225	4	5	462	7	470	3.07e-150	434	M103	metallo peptidase
XTF-114_IIIJGHCJ_00574	MER0016222	48.63	438	223	2	9	445	13	449	9.9e-142	410	M103	metallo peptidase
XTF-114_IIIJGHCJ_00576	MER0016301	64.155	438	153	1	38	471	33	470	0	558	M103	metallo peptidase
XTF-124_NDOADKJN_03749	MER0016301	67.66	470	152	0	1	470	1	470	0	641	M103	metallo peptidase
XTF-124_NDOADKJN_03756	MER0016222	63.982	447	160	1	1	447	5	450	0	591	M103	metallo peptidase
XTF-14_EOGGMKHL_00562	MER0016301	54.233	437	195	2	31	462	34	470	3.78e-159	456	M103	metallo peptidase
XTF-160_AHFIIHOH_01579	MER0016301	52.146	466	199	6	9	465	20	470	1.92e-159	457	M103	metallo peptidase
XTF-18_BGMKPBMA_03717	MER0016222	64.653	447	157	1	1	447	5	450	0	598	M103	metallo peptidase
XTF-18_BGMKPBMA_03724	MER0016301	67.872	470	151	0	1	470	1	470	0	637	M103	metallo peptidase
XTF-235_EIEPBFGP_01138	MER0016301	63.539	469	169	1	5	473	4	470	0	586	M103	metallo peptidase
XTF-235_EIEPBFGP_01140	MER0016222	55.506	445	193	2	5	447	8	449	0	510	M103	metallo peptidase
XTF-26_HPPLEGCD_01653	MER0016301	55.909	440	183	3	29	460	34	470	1.26e-164	470	M103	metallo peptidase
XTF-262_PPCHGOHG_00904	MER0016301	54.338	438	194	2	31	462	33	470	5.67e-156	448	M103	metallo peptidase
XTF-27_INAAFHOM_02996	MER0016301	52.86	437	201	2	30	461	34	470	4.14e-148	428	M103	metallo peptidase
XTF-281_JDEJJGIE_01875	MER0016301	53.653	438	192	3	31	460	36	470	2.82e-152	439	M103	metallo peptidase
XTF-330_HPBEEJJC_03899	MER0016301	54.691	437	193	2	29	460	34	470	3.89e-162	464	M103	metallo peptidase
XTF-331_KPFCOLOM_00553	MER0016301	67.097	465	153	0	4	468	6	470	0	627	M103	metallo peptidase
XTF-331_KPFCOLOM_04045	MER0016222	64.877	447	156	1	1	447	5	450	0	594	M103	metallo peptidase
XTF-347_AGBALGPM_01382	MER0016222	55.506	445	193	2	5	447	8	449	1.52e-180	509	M103	metallo peptidase
XTF-347_AGBALGPM_01384	MER0016301	63.326	469	170	1	5	473	4	470	0	588	M103	metallo peptidase
XTF-394_DPAILGHE_02249	MER0016301	93.191	470	32	0	1	470	1	470	0	863	M103	metallo peptidase
XTF-394_DPAILGHE_03666	MER0016222	92.889	450	32	0	1	450	1	450	0	874	M103	metallo peptidase
XTF-443_FOICNMJE_00273	MER0016301	61.171	461	175	1	16	472	10	470	0	555	M103	metallo peptidase
XTF-443_FOICNMJE_00275	MER0016222	48.174	438	225	2	9	445	13	449	1.74e-144	417	M103	metallo peptidase
XTF-452_IFAJPFNC_00633	MER0016301	64.103	468	168	0	1	468	3	470	0	606	M103	metallo peptidase
XTF-452_IFAJPFNC_00701	MER0016222	58.891	433	177	1	12	444	18	449	0	526	M103	metallo peptidase
XTF-504_OMAMHDEO_02208	MER0016301	53.196	438	199	2	31	462	33	470	1.85e-153	442	M103	metallo peptidase
XTF-565_CEIGHANA_03030	MER0016222	65.324	447	154	1	1	447	5	450	0	606	M103	metallo peptidase
XTF-565_CEIGHANA_04018	MER0016301	68.085	470	150	0	1	470	1	470	0	644	M103	metallo peptidase
XTF-599_EMGACCGA_02257	MER0016301	65.032	469	162	2	1	468	3	470	0	608	M103	metallo peptidase
XTF-599_EMGACCGA_02314	MER0016222	59.122	433	176	1	12	444	18	449	0	528	M103	metallo peptidase
XTF-606_CMGDIOHH_02233	MER0016301	52.248	467	197	7	9	465	20	470	2.12e-159	457	M103	metallo peptidase
XTF-62_OMHPLKBE_02562	MER0016301	55.53	443	186	3	26	460	31	470	8.62e-165	471	M103	metallo peptidase
XTF-65_NHLHHGBD_01412	MER0016301	51.818	440	201	3	30	461	34	470	6.01e-153	440	M103	metallo peptidase
XTF-92_JJEILAKK_02181	MER0016301	52.193	456	207	3	20	469	20	470	3.86e-154	444	M103	metallo peptidase
XTF-235_EIEPBFGP_01212	MER0004775	42.29	655	376	1	39	691	4	658	0	550	M13	metallo peptidase
XTF-347_AGBALGPM_01311	MER0004775	42.443	655	375	1	39	691	4	658	0	551	M13	metallo peptidase
XTF-452_IFAJPFNC_00704	MER0004775	44.154	650	357	5	45	690	11	658	0	543	M13	metallo peptidase
XTF-504_OMAMHDEO_01421	MER0004775	38.615	650	382	5	50	684	11	658	1.93e-155	461	M13	metallo peptidase
XTF-599_EMGACCGA_02739	MER0004775	43.692	650	360	5	45	690	11	658	0	535	M13	metallo peptidase
XTF-92_JJEILAKK_01128	MER0004775	39.352	648	382	5	50	686	11	658	6.2e-169	496	M13	metallo peptidase
XTF-11_NBCJHAFH_04490	MER0001333	62.656	241	90	0	44	284	31	271	1.15e-117	336	M15B	metallo peptidase
XTF-394_DPAILGHE_02841	MER0001222	89.423	208	22	0	25	232	2	209	1.06e-130	389	M16A	metallo peptidase
XTF-11_NBCJHAFH_03446	MER0004423	74.107	224	58	0	32	255	1	224	3.25e-123	353	M16B	metallo peptidase
XTF-11_NBCJHAFH_01979	MER0035089	74.709	344	87	0	148	491	6	349	0	519	M17	metallo peptidase
XTF-114_IIIJGHCJ_04268	MER0001236	48.133	482	249	1	15	495	1	482	1.42e-163	469	M17	metallo peptidase
XTF-124_NDOADKJN_03788	MER0001236	79.339	484	99	1	15	497	1	484	0	816	M17	metallo peptidase
XTF-124_NDOADKJN_04001	MER0002497	60.798	426	166	1	1	426	1	425	0	536	M17	metallo peptidase
XTF-138_IGCPCMKG_02309	MER0001236	50.41	488	228	7	17	496	3	484	2.7e-164	471	M17	metallo peptidase
XTF-18_BGMKPBMA_03631	MER0002497	59.39	426	172	1	1	426	1	425	0	528	M17	metallo peptidase
XTF-18_BGMKPBMA_03686	MER0001236	79.545	484	98	1	15	497	1	484	0	817	M17	metallo peptidase
XTF-235_EIEPBFGP_00767	MER0079520	44.902	461	228	9	64	507	58	509	8.37e-115	346	M17	metallo peptidase
XTF-235_EIEPBFGP_02121	MER0002497	47.674	430	216	4	1	426	1	425	3.77e-141	407	M17	metallo peptidase
XTF-235_EIEPBFGP_02191	MER0001236	75.413	484	117	2	15	496	1	484	0	767	M17	metallo peptidase
XTF-331_KPFCOLOM_04195	MER0002497	60.094	426	170	0	1	426	1	426	0	542	M17	metallo peptidase
XTF-331_KPFCOLOM_04751	MER0001236	79.545	484	98	1	15	497	1	484	0	816	M17	metallo peptidase
XTF-347_AGBALGPM_00747	MER0079520	44.902	461	228	9	64	507	58	509	1.04e-114	345	M17	metallo peptidase
XTF-347_AGBALGPM_01819	MER0002497	47.907	430	215	4	1	426	1	425	1.26e-141	408	M17	metallo peptidase
XTF-347_AGBALGPM_02205	MER0001236	75.413	484	117	2	15	496	1	484	0	767	M17	metallo peptidase
XTF-394_DPAILGHE_02220	MER0001236	97.125	487	14	0	15	501	1	487	0	986	M17	metallo peptidase
XTF-394_DPAILGHE_03364	MER0002497	88.759	427	48	0	1	427	1	427	0	795	M17	metallo peptidase
XTF-425_EEOHIIHN_01884	MER0014397	65.439	353	122	0	136	488	1	353	1.32e-177	499	M17	metallo peptidase
XTF-443_FOICNMJE_02690	MER0001236	48.34	482	248	1	15	495	1	482	5.18e-162	465	M17	metallo peptidase
XTF-452_IFAJPFNC_02531	MER0001236	77.823	487	105	3	15	499	1	486	0	789	M17	metallo peptidase
XTF-452_IFAJPFNC_02573	MER0079520	41.942	515	276	7	10	507	2	510	2.86e-131	388	M17	metallo peptidase
XTF-452_IFAJPFNC_03035	MER0002497	50.935	428	206	2	1	427	1	425	1.75e-148	426	M17	metallo peptidase
XTF-565_CEIGHANA_02716	MER0002497	59.059	425	174	0	1	425	1	425	0	539	M17	metallo peptidase
XTF-565_CEIGHANA_03062	MER0001236	80.579	484	93	1	15	497	1	484	0	827	M17	metallo peptidase
XTF-599_EMGACCGA_00408	MER0002497	51.168	428	205	2	1	427	1	425	4.61e-147	422	M17	metallo peptidase
XTF-599_EMGACCGA_01641	MER0001236	77.002	487	109	3	15	499	1	486	0	782	M17	metallo peptidase
XTF-599_EMGACCGA_01689	MER0079520	42.442	516	268	9	12	507	4	510	6.57e-132	390	M17	metallo peptidase
XTF-661_JMCKAIEB_03483	MER0001236	50.412	486	231	5	17	496	3	484	3.08e-166	476	M17	metallo peptidase
XTF-114_IIIJGHCJ_00661	MER0003372	41.266	458	231	8	17	437	7	463	1.32e-111	334	M18	metallo peptidase
XTF-138_IGCPCMKG_02225	MER0003374	41.871	449	226	8	8	423	9	455	4.4e-114	339	M18	metallo peptidase
XTF-661_JMCKAIEB_02912	MER0003372	41.72	465	231	8	1	425	1	465	1.82e-117	348	M18	metallo peptidase
XTF-11_NBCJHAFH_03434	MER0013425	48.845	303	155	0	1	303	1	303	4.17e-106	308	M19	metallo peptidase
XTF-114_IIIJGHCJ_00951	MER0013479	81.875	320	58	0	18	337	1	320	0	566	M19	metallo peptidase
XTF-443_FOICNMJE_01305	MER0013479	85.58	319	46	0	6	324	1	319	0	582	M19	metallo peptidase
XTF-92_JJEILAKK_01072	MER0006319	53.425	365	165	2	30	389	10	374	9.87e-120	349	M19	metallo peptidase
XTF-11_NBCJHAFH_03880	MER0003798	57.416	418	178	0	1	418	3	420	0	531	M20A	metallo peptidase
XTF-331_KPFCOLOM_01235	MER0003369	83.425	181	30	0	1	181	1	181	6.39e-111	324	M20A	metallo peptidase
XTF-394_DPAILGHE_03416	MER0001272	93.678	174	11	0	1	174	1	174	1.24e-118	342	M20A	metallo peptidase
XTF-394_DPAILGHE_03971	MER0001273	91.477	176	15	0	1	176	1	176	9.27e-114	330	M20A	metallo peptidase
XTF-11_NBCJHAFH_02591	MER0028941	98.365	367	6	0	6	372	1	367	0	724	M20B	metallo peptidase
XTF-11_NBCJHAFH_03404	MER0001421	54.872	390	173	3	15	403	2	389	9.99e-150	427	M20B	metallo peptidase
XTF-124_NDOADKJN_01236	MER0001421	59.848	396	157	2	13	407	1	395	3.41e-177	496	M20B	metallo peptidase
XTF-18_BGMKPBMA_01290	MER0001421	61.111	396	152	2	13	407	1	395	0	506	M20B	metallo peptidase
XTF-331_KPFCOLOM_00988	MER0001421	56.818	396	169	2	13	407	1	395	2.43e-170	479	M20B	metallo peptidase
XTF-394_DPAILGHE_01207	MER0001421	90.886	395	36	0	13	407	1	395	0	756	M20B	metallo peptidase
XTF-425_EEOHIIHN_01224	MER0028941	56.831	366	154	3	6	370	1	363	7.25e-130	374	M20B	metallo peptidase
XTF-425_EEOHIIHN_01750	MER0001421	49.616	391	194	3	14	402	1	390	8.14e-140	402	M20B	metallo peptidase
XTF-565_CEIGHANA_01396	MER0001421	58.333	396	163	2	13	407	1	395	4.26e-169	476	M20B	metallo peptidase
XTF-11_NBCJHAFH_00105	MER0001283	36.25	480	305	1	3	482	1	479	3.56e-110	332	M20C	metallo peptidase
XTF-114_IIIJGHCJ_01505	MER0001283	44.167	480	266	2	5	483	3	481	6.77e-143	416	M20C	metallo peptidase
XTF-124_NDOADKJN_03640	MER0001283	63.223	484	178	0	6	489	1	484	0	652	M20C	metallo peptidase
XTF-160_AHFIIHOH_02167	MER0001283	42.562	484	278	0	2	485	1	484	3.79e-141	411	M20C	metallo peptidase
XTF-18_BGMKPBMA_04052	MER0001283	63.354	483	177	0	7	489	2	484	0	650	M20C	metallo peptidase
XTF-331_KPFCOLOM_02666	MER0001283	63.299	485	175	2	6	488	1	484	0	637	M20C	metallo peptidase
XTF-394_DPAILGHE_03171	MER0001283	87.81	484	59	0	2	485	1	484	0	889	M20C	metallo peptidase
XTF-443_FOICNMJE_01467	MER0001283	45.309	501	251	2	5	504	3	481	2.84e-148	431	M20C	metallo peptidase
XTF-565_CEIGHANA_03709	MER0001283	63.43	484	177	0	6	489	1	484	0	648	M20C	metallo peptidase
XTF-606_CMGDIOHH_01434	MER0001283	41.942	484	281	0	2	485	1	484	2.73e-140	409	M20C	metallo peptidase
XTF-11_NBCJHAFH_00783	MER0014418	55.348	374	166	1	8	381	2	374	6.53e-141	403	M20D	metallo peptidase
XTF-11_NBCJHAFH_01281	MER0002655	60.055	363	144	1	12	373	10	372	4.33e-169	474	M20D	metallo peptidase
XTF-11_NBCJHAFH_02762	MER0003770	63.859	368	133	0	1	368	1	368	2.97e-178	497	M20D	metallo peptidase
XTF-11_NBCJHAFH_04719	MER0002007	44.536	366	191	6	11	370	15	374	5.88e-108	320	M20D	metallo peptidase
XTF-394_DPAILGHE_00915	MER0003581	77.91	335	74	0	96	430	1	335	9.12e-179	499	M20D	metallo peptidase
XTF-394_DPAILGHE_02437	MER0002655	46.978	364	190	3	6	366	9	372	2.41e-116	340	M20D	metallo peptidase
XTF-425_EEOHIIHN_02383	MER0014418	82.933	375	64	0	4	378	1	375	0	657	M20D	metallo peptidase
XTF-394_DPAILGHE_00480	MER0003380	91.322	242	20	1	176	417	1	241	4.87e-168	468	M23B	metallo peptidase
XTF-114_IIIJGHCJ_01912	MER0001243	59.459	259	101	3	1	258	1	256	1.64e-115	329	M24A	metallo peptidase
XTF-138_IGCPCMKG_02480	MER0001243	62.5	256	96	0	1	256	1	256	2.89e-120	341	M24A	metallo peptidase
XTF-160_AHFIIHOH_00073	MER0001243	57.49	247	103	2	6	250	3	249	4.05e-106	305	M24A	metallo peptidase
XTF-235_EIEPBFGP_00061	MER0001243	63.74	262	93	2	1	260	1	262	8.83e-127	358	M24A	metallo peptidase
XTF-347_AGBALGPM_00173	MER0001243	63.74	262	93	2	1	260	1	262	8.83e-127	358	M24A	metallo peptidase
XTF-394_DPAILGHE_01977	MER0001243	89.354	263	28	0	1	263	1	263	9.26e-180	491	M24A	metallo peptidase
XTF-425_EEOHIIHN_02450	MER0013450	82.8	250	43	0	1	250	1	250	5.87e-158	436	M24A	metallo peptidase
XTF-443_FOICNMJE_00459	MER0001243	59.387	261	103	2	1	260	1	259	1.91e-116	331	M24A	metallo peptidase
XTF-452_IFAJPFNC_01384	MER0001243	70.611	262	76	1	1	261	1	262	1.37e-135	380	M24A	metallo peptidase
XTF-565_CEIGHANA_03686	MER0001243	58.273	278	97	4	1	277	1	260	1.42e-110	317	M24A	metallo peptidase
XTF-599_EMGACCGA_03563	MER0001243	69.847	262	78	1	1	261	1	262	3.29e-135	379	M24A	metallo peptidase
XTF-606_CMGDIOHH_00075	MER0001243	57.49	247	103	2	6	250	3	249	2.32e-106	306	M24A	metallo peptidase
XTF-661_JMCKAIEB_03257	MER0001243	65.625	256	88	0	1	256	1	256	3.09e-123	348	M24A	metallo peptidase
XTF-394_DPAILGHE_02906	MER0001244	85.496	262	38	0	169	430	1	262	3.84e-171	477	M24B	metallo peptidase
XTF-394_DPAILGHE_04148	MER0001250	91.289	287	25	0	157	443	1	287	0	556	M24B	metallo peptidase
XTF-452_IFAJPFNC_03556	MER0001244	56.274	263	114	1	172	434	1	262	5.1e-109	319	M24B	metallo peptidase
XTF-452_IFAJPFNC_03628	MER0001250	50.35	286	141	1	155	439	1	286	2.82e-107	316	M24B	metallo peptidase
XTF-599_EMGACCGA_02135	MER0001244	57.795	263	110	1	172	434	1	262	5.95e-112	327	M24B	metallo peptidase
XTF-599_EMGACCGA_03943	MER0001250	51.748	286	137	1	150	434	1	286	5.5e-110	323	M24B	metallo peptidase
XTF-394_DPAILGHE_02799	MER0001290	79.07	344	72	0	1	344	1	344	0	573	M28C	metallo peptidase
XTF-18_BGMKPBMA_01402	MER0001284	59.216	255	102	1	147	401	1	253	8.39e-110	323	M28E	metallo peptidase
XTF-11_NBCJHAFH_04555	MER0001287	59.459	407	165	0	3	409	4	410	0	507	M29	metallo peptidase
XTF-27_INAAFHOM_00163	MER0001285	54.975	402	179	2	10	411	7	406	2.98e-161	457	M29	metallo peptidase
XTF-27_INAAFHOM_00163	MER0001287	45.906	403	218	0	10	412	7	409	1.23e-129	376	M29	metallo peptidase
XTF-27_INAAFHOM_00163	MER0005731	40.943	403	237	1	10	411	7	409	6.45e-106	316	M29	metallo peptidase
XTF-281_JDEJJGIE_00081	MER0001285	51.87	401	191	1	11	411	8	406	1.9e-150	429	M29	metallo peptidase
XTF-330_HPBEEJJC_03578	MER0001285	52.854	403	188	2	14	416	6	406	3.89e-151	431	M29	metallo peptidase
XTF-425_EEOHIIHN_02459	MER0014416	73.058	412	110	1	1	411	1	412	0	638	M29	metallo peptidase
XTF-11_NBCJHAFH_03994	MER0002064	62.264	477	178	1	27	503	1	475	0	638	M32	metallo peptidase
XTF-124_NDOADKJN_01608	MER0069021	47.992	498	250	5	1	489	1	498	1.67e-172	492	M32	metallo peptidase
XTF-160_AHFIIHOH_00572	MER0069024	42.771	498	277	6	3	493	2	498	1.34e-141	413	M32	metallo peptidase
XTF-18_BGMKPBMA_02812	MER0069021	47.189	498	254	5	1	489	1	498	6.11e-172	490	M32	metallo peptidase
XTF-26_HPPLEGCD_03626	MER0069021	40.681	499	283	7	3	492	4	498	2.25e-127	377	M32	metallo peptidase
XTF-27_INAAFHOM_02343	MER0001186	41.188	505	278	6	3	489	6	509	1.33e-121	362	M32	metallo peptidase
XTF-281_JDEJJGIE_02264	MER0001186	39.723	506	295	6	2	498	5	509	1.05e-113	342	M32	metallo peptidase
XTF-331_KPFCOLOM_02135	MER0069021	47.4	500	253	5	1	492	1	498	1.25e-174	497	M32	metallo peptidase
XTF-394_DPAILGHE_00905	MER0069021	50.101	495	240	4	6	493	4	498	2.23e-179	509	M32	metallo peptidase
XTF-565_CEIGHANA_00574	MER0069021	47.6	500	252	5	1	492	1	498	4.45e-174	496	M32	metallo peptidase
XTF-606_CMGDIOHH_00637	MER0069024	41.968	498	281	6	3	493	2	498	6.13e-141	412	M32	metallo peptidase
XTF-62_OMHPLKBE_03660	MER0069021	41.082	499	281	7	3	492	4	498	1.49e-130	385	M32	metallo peptidase
XTF-65_NHLHHGBD_01240	MER0001186	37.598	508	296	6	2	489	5	511	7.37e-113	340	M32	metallo peptidase
XTF-10_IHCFEBKN_02530	MER0004801	73.199	347	93	0	90	436	1	347	0	514	M38	metallo peptidase
XTF-10_IHCFEBKN_03786	MER0015112	49.497	398	192	3	5	393	2	399	6.95e-138	400	M38	metallo peptidase
XTF-106_KJNGLJHN_01835	MER0004801	74.128	344	89	0	93	436	4	347	0	516	M38	metallo peptidase
XTF-106_KJNGLJHN_02227	MER0015112	48.492	398	196	3	5	393	2	399	1.31e-134	391	M38	metallo peptidase
XTF-106_KJNGLJHN_02227	MER0030149	46.954	394	204	3	5	393	2	395	4.48e-121	357	M38	metallo peptidase
XTF-106_KJNGLJHN_02227	MER0030151	44.332	397	210	4	5	393	2	395	9.66e-118	348	M38	metallo peptidase
XTF-106_KJNGLJHN_02227	MER0030155	44.162	394	215	3	5	393	2	395	3.6e-116	344	M38	metallo peptidase
XTF-106_KJNGLJHN_02227	MER0030143	43.909	394	216	3	5	393	2	395	1.42e-114	340	M38	metallo peptidase
XTF-106_KJNGLJHN_02227	MER0030136	45.178	394	211	3	5	393	2	395	7.12e-114	338	M38	metallo peptidase
XTF-106_KJNGLJHN_02454	MER0061068	58.586	297	123	0	6	302	2	298	4.11e-127	363	M38	metallo peptidase
XTF-114_IIIJGHCJ_03795	MER0004801	72.126	348	96	1	87	434	1	347	0	510	M38	metallo peptidase
XTF-114_IIIJGHCJ_04359	MER0061068	59.259	297	121	0	6	302	2	298	1.14e-123	354	M38	metallo peptidase
XTF-124_NDOADKJN_00460	MER0061068	57.912	297	124	1	6	301	2	298	1.39e-125	359	M38	metallo peptidase
XTF-138_IGCPCMKG_02409	MER0061068	63.211	299	105	4	7	302	2	298	4.33e-132	375	M38	metallo peptidase
XTF-138_IGCPCMKG_02884	MER0004801	78.161	348	75	1	120	467	1	347	0	540	M38	metallo peptidase
XTF-14_EOGGMKHL_00855	MER0015112	49.497	398	192	3	5	393	2	399	1.09e-138	402	M38	metallo peptidase
XTF-14_EOGGMKHL_03822	MER0004801	72.046	347	97	0	90	436	1	347	0	511	M38	metallo peptidase
XTF-160_AHFIIHOH_00737	MER0004801	75.287	348	85	1	90	437	1	347	0	531	M38	metallo peptidase
XTF-160_AHFIIHOH_00919	MER0001495	46.067	356	185	2	4	359	2	350	8.27e-106	313	M38	metallo peptidase
XTF-160_AHFIIHOH_03539	MER0061068	59.933	297	119	0	8	304	2	298	8.11e-132	375	M38	metallo peptidase
XTF-160_AHFIIHOH_03598	MER0015112	50.627	399	188	3	3	392	1	399	3.46e-143	413	M38	metallo peptidase
XTF-18_BGMKPBMA_01172	MER0061068	57.912	297	124	1	6	301	2	298	4.67e-125	358	M38	metallo peptidase
XTF-235_EIEPBFGP_01113	MER0061068	55.442	294	131	0	8	301	4	297	2.13e-117	338	M38	metallo peptidase
XTF-26_HPPLEGCD_01302	MER0061068	58.923	297	122	0	6	302	2	298	2.33e-129	369	M38	metallo peptidase
XTF-26_HPPLEGCD_02569	MER0015112	48.492	398	195	4	4	391	2	399	2.27e-131	383	M38	metallo peptidase
XTF-262_PPCHGOHG_00023	MER0061068	64.31	297	106	0	7	303	2	298	2.59e-140	397	M38	metallo peptidase
XTF-27_INAAFHOM_00755	MER0015112	47.739	398	199	3	4	392	2	399	4.13e-131	382	M38	metallo peptidase
XTF-27_INAAFHOM_00755	MER0030143	45.685	394	209	3	4	392	2	395	7.79e-113	336	M38	metallo peptidase
XTF-27_INAAFHOM_00755	MER0030151	43.909	394	216	3	4	392	2	395	2.04e-112	335	M38	metallo peptidase
XTF-27_INAAFHOM_00755	MER0030149	44.416	394	214	3	4	392	2	395	4.81e-111	331	M38	metallo peptidase
XTF-27_INAAFHOM_00755	MER0030136	44.162	394	215	3	4	392	2	395	1.57e-108	325	M38	metallo peptidase
XTF-27_INAAFHOM_00755	MER0030155	43.909	394	216	3	4	392	2	395	6.47e-108	323	M38	metallo peptidase
XTF-27_INAAFHOM_01126	MER0004801	71.47	347	99	0	103	449	1	347	0	514	M38	metallo peptidase
XTF-27_INAAFHOM_04668	MER0061068	57.576	297	126	0	6	302	2	298	7.15e-126	360	M38	metallo peptidase
XTF-281_JDEJJGIE_00528	MER0061068	56.757	296	128	0	7	302	2	297	5.25e-123	353	M38	metallo peptidase
XTF-281_JDEJJGIE_00832	MER0015112	50.995	402	180	4	4	392	2	399	2.42e-141	409	M38	metallo peptidase
XTF-281_JDEJJGIE_01621	MER0004801	72.911	347	94	0	90	436	1	347	0	518	M38	metallo peptidase
XTF-330_HPBEEJJC_00041	MER0061068	56.229	297	130	0	6	302	2	298	2.2e-124	356	M38	metallo peptidase
XTF-330_HPBEEJJC_01208	MER0015112	49.749	398	191	3	4	392	2	399	8.85e-140	405	M38	metallo peptidase
XTF-330_HPBEEJJC_01225	MER0004801	72.622	347	95	0	90	436	1	347	0	516	M38	metallo peptidase
XTF-331_KPFCOLOM_03054	MER0004801	77.233	347	79	0	88	434	1	347	0	553	M38	metallo peptidase
XTF-331_KPFCOLOM_04621	MER0061068	57.239	297	125	2	6	300	2	298	5.04e-123	352	M38	metallo peptidase
XTF-347_AGBALGPM_01409	MER0061068	55.442	294	131	0	8	301	4	297	2.02e-117	338	M38	metallo peptidase
XTF-394_DPAILGHE_01272	MER0061068	92.617	298	22	0	9	306	1	298	0	591	M38	metallo peptidase
XTF-394_DPAILGHE_02082	MER0004801	94.813	347	18	0	88	434	1	347	0	652	M38	metallo peptidase
XTF-425_EEOHIIHN_00591	MER0004801	69.164	347	107	0	92	438	1	347	5.65e-176	498	M38	metallo peptidase
XTF-443_FOICNMJE_00044	MER0004801	75	348	86	1	87	434	1	347	0	527	M38	metallo peptidase
XTF-443_FOICNMJE_02605	MER0015112	54.094	403	171	4	3	395	1	399	3.94e-150	431	M38	metallo peptidase
XTF-443_FOICNMJE_02944	MER0061068	72.819	298	81	0	8	305	1	298	3.48e-167	465	M38	metallo peptidase
XTF-452_IFAJPFNC_02817	MER0061068	57.239	297	126	1	12	307	2	298	9.13e-123	352	M38	metallo peptidase
XTF-504_OMAMHDEO_00363	MER0061068	65.32	297	103	0	7	303	2	298	9.55e-142	400	M38	metallo peptidase
XTF-565_CEIGHANA_00879	MER0061068	57.239	297	126	1	6	301	2	298	7.33e-123	352	M38	metallo peptidase
XTF-599_EMGACCGA_03363	MER0061068	57.576	297	125	1	12	307	2	298	2.54e-124	356	M38	metallo peptidase
XTF-606_CMGDIOHH_00800	MER0004801	75.575	348	84	1	90	437	1	347	0	528	M38	metallo peptidase
XTF-606_CMGDIOHH_01586	MER0001495	46.629	356	183	2	4	359	2	350	6.86e-108	318	M38	metallo peptidase
XTF-606_CMGDIOHH_02631	MER0015112	50.125	399	190	3	3	392	1	399	4.17e-143	413	M38	metallo peptidase
XTF-606_CMGDIOHH_03835	MER0061068	61.279	297	115	0	8	304	2	298	3.22e-134	381	M38	metallo peptidase
XTF-62_OMHPLKBE_01110	MER0015112	48.492	398	195	4	4	391	2	399	2.64e-131	383	M38	metallo peptidase
XTF-62_OMHPLKBE_04062	MER0061068	58.923	297	122	0	6	302	2	298	7.24e-130	370	M38	metallo peptidase
XTF-65_NHLHHGBD_00818	MER0015112	50.249	402	183	4	4	392	2	399	1.41e-140	407	M38	metallo peptidase
XTF-65_NHLHHGBD_00949	MER0061068	58.249	297	124	0	7	303	2	298	3e-125	358	M38	metallo peptidase
XTF-65_NHLHHGBD_03908	MER0004801	73.199	347	93	0	91	437	1	347	0	522	M38	metallo peptidase
XTF-65_NHLHHGBD_04638	MER0015112	49.246	398	192	4	6	393	2	399	1.65e-136	396	M38	metallo peptidase
XTF-661_JMCKAIEB_03586	MER0061068	61.409	298	112	3	7	302	2	298	8.59e-129	367	M38	metallo peptidase
XTF-92_JJEILAKK_03451	MER0061068	64.31	297	106	0	7	303	2	298	1.2e-139	395	M38	metallo peptidase
XTF-11_NBCJHAFH_05249	MER0002602	80.827	266	47	1	372	633	1	266	2.25e-152	437	M41	metallo peptidase
XTF-114_IIIJGHCJ_00401	MER0001620	59.155	284	112	2	367	647	1	283	8.33e-108	325	M41	metallo peptidase
XTF-124_NDOADKJN_02913	MER0001620	73.704	270	69	2	384	652	1	269	1.33e-139	407	M41	metallo peptidase
XTF-138_IGCPCMKG_03269	MER0001620	60.507	276	100	3	363	632	1	273	5.48e-106	319	M41	metallo peptidase
XTF-18_BGMKPBMA_01936	MER0001620	72.028	286	69	4	384	666	1	278	1.04e-140	409	M41	metallo peptidase
XTF-235_EIEPBFGP_00842	MER0001620	69.818	275	79	2	366	637	1	274	2.24e-134	392	M41	metallo peptidase
XTF-331_KPFCOLOM_00653	MER0001620	71.062	273	74	2	366	634	1	272	1.8e-136	398	M41	metallo peptidase
XTF-347_AGBALGPM_00672	MER0001620	69.818	275	79	2	366	637	1	274	2.24e-134	392	M41	metallo peptidase
XTF-394_DPAILGHE_02184	MER0001620	96.113	283	11	0	365	647	1	283	0	562	M41	metallo peptidase
XTF-425_EEOHIIHN_02507	MER0002602	66.292	267	79	2	377	632	1	267	1.51e-117	350	M41	metallo peptidase
XTF-452_IFAJPFNC_01538	MER0001620	71.25	240	69	0	367	606	1	240	3.06e-123	363	M41	metallo peptidase
XTF-565_CEIGHANA_03478	MER0001620	79.918	244	48	1	366	609	1	243	3.34e-140	407	M41	metallo peptidase
XTF-599_EMGACCGA_03150	MER0001620	70.833	240	70	0	367	606	1	240	2.85e-122	361	M41	metallo peptidase
XTF-661_JMCKAIEB_01162	MER0001620	60.584	274	107	1	363	636	1	273	1.37e-107	323	M41	metallo peptidase
XTF-11_NBCJHAFH_01791	MER0025084	71.053	342	99	0	6	347	1	342	0	529	M42	metallo peptidase
XTF-425_EEOHIIHN_01089	MER0025084	58.507	335	139	0	9	343	7	341	1.33e-149	422	M42	metallo peptidase
XTF-11_NBCJHAFH_01573	MER0003772	57.299	274	117	0	144	417	2	275	1.35e-103	305	M48A	metallo peptidase
XTF-394_DPAILGHE_00507	MER0002637	92.823	209	15	0	78	286	1	209	2.33e-145	404	M48B	metallo peptidase
XTF-394_DPAILGHE_02920	MER0002639	92.614	176	13	0	76	251	1	176	6.64e-121	339	M48C	metallo peptidase
XTF-394_DPAILGHE_03405	MER0031491	95.812	191	8	0	75	265	1	191	2.74e-135	385	M48C	metallo peptidase
XTF-425_EEOHIIHN_02179	MER0897124	43.262	423	229	4	6	425	3	417	2.27e-118	348	M50A	metallo peptidase
XTF-11_NBCJHAFH_03478	MER0004468	59.809	418	166	2	1	416	1	418	0	519	M50B	metallo peptidase
XTF-394_DPAILGHE_01985	MER0004480	76.256	219	40	1	12	218	1	219	5.39e-117	342	M50B	metallo peptidase
XTF-11_NBCJHAFH_01014	MER0042489	100	720	0	0	23	742	1	720	0	1483	M60	metallo peptidase
XTF-235_EIEPBFGP_00229	MER0073084	43.724	478	254	8	1	465	3	478	1.58e-135	401	M61	metallo peptidase
XTF-347_AGBALGPM_00341	MER0073084	43.724	478	254	8	1	465	3	478	1.07e-135	401	M61	metallo peptidase
XTF-92_JJEILAKK_00190	MER0014496	54.006	624	278	4	31	645	6	629	0	676	M61	metallo peptidase
XTF-11_NBCJHAFH_01428	MER0031615	95.294	170	8	0	28	197	1	170	2.74e-117	327	M73	metallo peptidase
XTF-394_DPAILGHE_00022	MER0001298	87.059	255	33	0	20	274	1	255	6.17e-172	472	M74	metallo peptidase
XTF-10_IHCFEBKN_01595	MER0042581	50.254	394	188	6	22	410	53	443	7.47e-122	358	M75	metallo peptidase
XTF-106_KJNGLJHN_04497	MER0042581	52.261	398	180	6	22	413	50	443	1.5e-128	375	M75	metallo peptidase
XTF-114_IIIJGHCJ_03935	MER0042581	60.15	399	156	2	28	426	51	446	4.62e-179	504	M75	metallo peptidase
XTF-124_NDOADKJN_02348	MER0042581	61.381	391	151	0	30	420	56	446	2.51e-180	507	M75	metallo peptidase
XTF-138_IGCPCMKG_02729	MER0042581	62.155	399	144	4	35	431	53	446	1.05e-177	501	M75	metallo peptidase
XTF-14_EOGGMKHL_03778	MER0042581	51.282	390	181	7	27	411	58	443	5.24e-123	361	M75	metallo peptidase
XTF-160_AHFIIHOH_02859	MER0042581	52.551	392	181	4	25	413	54	443	5.91e-136	394	M75	metallo peptidase
XTF-18_BGMKPBMA_02374	MER0042581	60.87	391	153	0	30	420	56	446	8.01e-179	503	M75	metallo peptidase
XTF-26_HPPLEGCD_01030	MER0042581	51.654	393	182	6	22	408	53	443	5.89e-133	386	M75	metallo peptidase
XTF-27_INAAFHOM_01261	MER0042581	51.786	392	175	6	33	416	58	443	2.79e-132	385	M75	metallo peptidase
XTF-281_JDEJJGIE_00108	MER0042581	49.604	379	186	4	31	405	57	434	3.25e-122	359	M75	metallo peptidase
XTF-330_HPBEEJJC_03567	MER0042581	50.386	389	187	6	32	416	57	443	7.12e-124	363	M75	metallo peptidase
XTF-331_KPFCOLOM_03660	MER0042581	60.668	389	153	0	31	419	58	446	4.56e-180	506	M75	metallo peptidase
XTF-565_CEIGHANA_00345	MER0042581	61.183	389	151	0	31	419	58	446	2.59e-178	502	M75	metallo peptidase
XTF-606_CMGDIOHH_02954	MER0042581	53.453	391	177	4	26	413	55	443	2e-138	400	M75	metallo peptidase
XTF-62_OMHPLKBE_03197	MER0042581	51.654	393	182	6	22	408	53	443	2.94e-133	387	M75	metallo peptidase
XTF-65_NHLHHGBD_00327	MER0042581	53.807	394	175	6	23	412	53	443	5.22e-137	397	M75	metallo peptidase
XTF-394_DPAILGHE_00299	MER0217243	83.396	265	44	0	1	265	1	265	1.72e-168	463	M90	metallo peptidase
XTF-124_NDOADKJN_03480	MER0025431	76.724	232	54	0	34	265	1	232	1.18e-133	381	S01A	serine peptidase
XTF-394_DPAILGHE_00907	MER0005249	75.72	243	59	0	1	243	1	243	1.64e-130	367	S01A	serine peptidase
XTF-394_DPAILGHE_02238	MER0001373	96.203	158	6	0	94	251	1	158	1.29e-105	304	S01C	serine peptidase
XTF-11_NBCJHAFH_03787	MER0000320	58.824	289	112	2	26	313	1	283	2.62e-117	337	S08A	serine peptidase
XTF-11_NBCJHAFH_03945	MER0000333	72.794	272	73	1	115	386	1	271	2.12e-124	357	S08A	serine peptidase
XTF-124_NDOADKJN_01334	MER0000326	98.065	310	6	0	142	451	1	310	0	610	S08A	serine peptidase
XTF-124_NDOADKJN_01491	MER0055027	80.324	432	56	18	114	545	1	403	0	629	S08A	serine peptidase
XTF-18_BGMKPBMA_02520	MER0055027	76.852	432	71	18	114	545	1	403	0	595	S08A	serine peptidase
XTF-18_BGMKPBMA_02836	MER0000326	90.323	310	30	0	138	447	1	310	0	554	S08A	serine peptidase
XTF-331_KPFCOLOM_02608	MER0055027	69.444	432	103	17	110	541	1	403	0	542	S08A	serine peptidase
XTF-452_IFAJPFNC_00624	MER0002562	83.523	352	50	2	140	484	1	351	0	583	S08A	serine peptidase
XTF-599_EMGACCGA_02244	MER0002562	85.795	352	49	1	139	490	1	351	0	609	S08A	serine peptidase
XTF-599_EMGACCGA_03796	MER0062058	78.199	422	92	0	160	581	1	422	0	623	S08A	serine peptidase
XTF-124_NDOADKJN_01555	MER0000410	63.799	279	99	2	439	717	3	279	2.3e-125	372	S09A	serine peptidase
XTF-18_BGMKPBMA_02461	MER0000410	63.604	283	101	2	437	719	1	281	2.14e-127	377	S09A	serine peptidase
XTF-18_BGMKPBMA_02683	MER0005694	52.837	282	132	1	394	675	1	281	1.08e-105	320	S09A	serine peptidase
XTF-235_EIEPBFGP_01671	MER0000410	58.156	282	118	0	436	717	1	282	4.72e-116	348	S09A	serine peptidase
XTF-347_AGBALGPM_02083	MER0000410	58.156	282	118	0	436	717	1	282	4.57e-116	348	S09A	serine peptidase
XTF-394_DPAILGHE_00490	MER0000410	81.469	286	53	0	397	682	1	286	1.34e-174	496	S09A	serine peptidase
XTF-452_IFAJPFNC_02902	MER0000410	62.989	281	102	2	409	689	1	279	1.15e-125	372	S09A	serine peptidase
XTF-452_IFAJPFNC_03376	MER0000410	64.894	282	97	2	439	720	1	280	4.19e-130	384	S09A	serine peptidase
XTF-599_EMGACCGA_02395	MER0000410	62.5	280	103	2	430	709	2	279	3e-124	369	S09A	serine peptidase
XTF-599_EMGACCGA_03726	MER0000410	64.894	282	97	2	439	720	1	280	6.98e-131	386	S09A	serine peptidase
XTF-114_IIIJGHCJ_02945	MER0061059	61.624	271	104	0	4	274	1	271	7.93e-126	356	S09B	serine peptidase
XTF-394_DPAILGHE_04113	MER0061059	59.41	271	110	0	4	274	1	271	1.67e-123	350	S09B	serine peptidase
XTF-11_NBCJHAFH_02168	MER0066189	77.273	242	55	0	2	243	1	242	2.94e-147	408	S09C	serine peptidase
XTF-394_DPAILGHE_02051	MER0107796	87.574	169	21	0	5	173	1	169	2.88e-113	317	S09C	serine peptidase
XTF-114_IIIJGHCJ_00948	MER0043126	57.554	278	115	3	7	281	3	280	3.55e-121	345	S09X	serine peptidase
XTF-114_IIIJGHCJ_04437	MER0061081	58.303	271	110	2	9	277	4	273	5.73e-121	344	S09X	serine peptidase
XTF-124_NDOADKJN_00049	MER0061081	57.299	274	114	2	6	277	1	273	3.84e-115	329	S09X	serine peptidase
XTF-138_IGCPCMKG_00205	MER0043126	55.872	281	118	4	1	278	3	280	4.41e-116	332	S09X	serine peptidase
XTF-138_IGCPCMKG_01101	MER0061081	56.204	274	117	2	6	277	1	273	1.73e-115	330	S09X	serine peptidase
XTF-160_AHFIIHOH_00727	MER0061081	60.584	274	104	3	9	282	4	273	4.68e-122	347	S09X	serine peptidase
XTF-18_BGMKPBMA_00706	MER0061081	58.029	274	112	2	6	277	1	273	2.32e-116	332	S09X	serine peptidase
XTF-235_EIEPBFGP_00577	MER0061081	58.148	270	110	2	11	278	5	273	2.84e-115	329	S09X	serine peptidase
XTF-26_HPPLEGCD_02864	MER0043126	51.786	280	131	3	1	277	3	281	1.38e-104	303	S09X	serine peptidase
XTF-330_HPBEEJJC_02616	MER0043126	53.405	279	126	3	1	276	3	280	1.89e-104	302	S09X	serine peptidase
XTF-331_KPFCOLOM_02793	MER0061081	55.797	276	117	3	24	297	1	273	1.36e-107	311	S09X	serine peptidase
XTF-347_AGBALGPM_01675	MER0061081	58.519	270	109	2	11	278	5	273	8.18e-116	331	S09X	serine peptidase
XTF-394_DPAILGHE_00155	MER0061081	84.249	273	43	0	4	276	1	273	5.67e-171	470	S09X	serine peptidase
XTF-394_DPAILGHE_02717	MER0061102	79.654	231	47	0	149	379	1	231	2.22e-137	389	S09X	serine peptidase
XTF-394_DPAILGHE_03622	MER0034550	65.462	249	80	1	1	243	1	249	1.37e-118	335	S09X	serine peptidase
XTF-443_FOICNMJE_00550	MER0061081	57.407	270	112	2	14	281	5	273	1.51e-115	330	S09X	serine peptidase
XTF-452_IFAJPFNC_00132	MER0061081	56.391	266	115	1	13	278	9	273	1.58e-111	320	S09X	serine peptidase
XTF-565_CEIGHANA_02760	MER0061081	57.246	276	113	4	6	279	1	273	1.24e-108	313	S09X	serine peptidase
XTF-599_EMGACCGA_01250	MER0061081	54.887	266	119	1	13	278	9	273	1.18e-111	320	S09X	serine peptidase
XTF-606_CMGDIOHH_00791	MER0061081	59.854	274	106	3	9	282	4	273	1.91e-120	343	S09X	serine peptidase
XTF-62_OMHPLKBE_00814	MER0043126	51.429	280	132	3	1	277	3	281	1.98e-103	300	S09X	serine peptidase
XTF-661_JMCKAIEB_00363	MER0043126	56.228	281	117	4	1	278	3	280	4.97e-115	329	S09X	serine peptidase
XTF-11_NBCJHAFH_02663	MER0000454	66.667	351	117	0	40	390	1	351	5.59e-167	469	S11	serine peptidase
XTF-11_NBCJHAFH_04268	MER0000448	47.073	410	201	5	29	422	5	414	1.28e-126	370	S11	serine peptidase
XTF-11_NBCJHAFH_05403	MER0000448	53.571	420	179	5	35	438	3	422	6.56e-153	437	S11	serine peptidase
XTF-124_NDOADKJN_00261	MER0000450	45.355	366	192	3	28	385	1	366	2.31e-112	330	S11	serine peptidase
XTF-124_NDOADKJN_01321	MER0000450	46.849	365	186	3	33	389	1	365	4.01e-121	352	S11	serine peptidase
XTF-124_NDOADKJN_03686	MER0000450	53.74	361	163	2	36	392	1	361	3.42e-142	406	S11	serine peptidase
XTF-18_BGMKPBMA_00942	MER0000450	46.175	366	189	3	31	388	1	366	9.17e-115	336	S11	serine peptidase
XTF-18_BGMKPBMA_03128	MER0000450	46.575	365	187	3	33	389	1	365	9.74e-122	354	S11	serine peptidase
XTF-18_BGMKPBMA_04006	MER0000450	54.294	361	161	2	36	392	1	361	1.27e-143	409	S11	serine peptidase
XTF-235_EIEPBFGP_00863	MER0000450	52.514	358	166	2	32	385	1	358	9.54e-138	394	S11	serine peptidase
XTF-331_KPFCOLOM_00767	MER0000450	54.848	361	159	2	36	392	1	361	3.94e-147	418	S11	serine peptidase
XTF-331_KPFCOLOM_03594	MER0000450	45.628	366	191	3	29	386	1	366	1.89e-111	328	S11	serine peptidase
XTF-347_AGBALGPM_00651	MER0000450	52.514	358	166	2	32	385	1	358	9.54e-138	394	S11	serine peptidase
XTF-394_DPAILGHE_00175	MER0000455	90.038	261	26	0	32	292	1	261	0	500	S11	serine peptidase
XTF-394_DPAILGHE_00284	MER0000451	86.835	357	47	0	32	388	1	357	0	657	S11	serine peptidase
XTF-394_DPAILGHE_01357	MER0000450	95.342	365	17	0	36	400	1	365	0	725	S11	serine peptidase
XTF-394_DPAILGHE_01550	MER0000449	97.2	250	7	0	42	291	1	250	0	506	S11	serine peptidase
XTF-425_EEOHIIHN_01650	MER0004224	67.866	389	125	0	40	428	3	391	0	564	S11	serine peptidase
XTF-443_FOICNMJE_00081	MER0000450	47.922	361	180	3	60	412	1	361	5.2e-119	348	S11	serine peptidase
XTF-452_IFAJPFNC_01504	MER0000450	54.902	357	157	2	36	388	1	357	2.03e-143	409	S11	serine peptidase
XTF-565_CEIGHANA_00966	MER0000450	46.685	362	189	2	33	390	1	362	1.36e-117	343	S11	serine peptidase
XTF-565_CEIGHANA_04094	MER0000450	54.848	361	159	2	35	391	1	361	2.02e-144	411	S11	serine peptidase
XTF-599_EMGACCGA_03205	MER0000450	54.622	357	158	2	36	388	1	357	1.14e-143	409	S11	serine peptidase
XTF-11_NBCJHAFH_00269	MER0002489	81.897	348	59	3	43	388	1	346	0	576	S12	serine peptidase
XTF-11_NBCJHAFH_00614	MER0002489	69.477	344	103	2	45	388	5	346	0	503	S12	serine peptidase
XTF-11_NBCJHAFH_03855	MER0002489	80.636	346	64	2	43	385	1	346	0	573	S12	serine peptidase
XTF-11_NBCJHAFH_05071	MER0003802	53.376	311	142	3	98	407	1	309	1.93e-115	337	S12	serine peptidase
XTF-235_EIEPBFGP_01760	MER0003800	52.812	409	180	9	417	816	2	406	3.07e-140	417	S12	serine peptidase
XTF-347_AGBALGPM_02012	MER0003800	52.567	409	181	9	417	816	2	406	1.18e-139	416	S12	serine peptidase
XTF-394_DPAILGHE_03024	MER0000463	69.602	352	107	0	29	380	1	352	0	528	S12	serine peptidase
XTF-394_DPAILGHE_03223	MER0004154	89.275	345	37	0	52	396	1	345	0	659	S12	serine peptidase
XTF-452_IFAJPFNC_03510	MER0003800	50.627	399	182	6	423	812	14	406	1.05e-132	398	S12	serine peptidase
XTF-599_EMGACCGA_00319	MER0003800	50.123	405	181	8	420	812	11	406	6.8e-132	396	S12	serine peptidase
XTF-124_NDOADKJN_02918	MER0000472	37.584	447	266	5	27	463	10	453	5.87e-105	317	S13	serine peptidase
XTF-394_DPAILGHE_02188	MER0000472	91.247	457	40	0	21	477	1	457	0	874	S13	serine peptidase
XTF-11_NBCJHAFH_03455	MER0011947	83.495	206	33	1	31	235	1	206	4.72e-130	363	S14	serine peptidase
XTF-114_IIIJGHCJ_03657	MER0000474	72.396	192	53	0	12	203	15	206	6.9e-111	313	S14	serine peptidase
XTF-124_NDOADKJN_03170	MER0000474	75.845	207	48	2	1	206	1	206	1.89e-120	337	S14	serine peptidase
XTF-138_IGCPCMKG_01554	MER0000474	76.562	192	45	0	16	207	15	206	3.75e-114	321	S14	serine peptidase
XTF-18_BGMKPBMA_03556	MER0000474	75.845	207	48	2	1	206	1	206	5.08e-120	336	S14	serine peptidase
XTF-235_EIEPBFGP_00806	MER0000474	73.846	195	51	0	8	202	12	206	1.37e-113	320	S14	serine peptidase
XTF-331_KPFCOLOM_04432	MER0000474	74.396	207	51	2	1	206	1	206	6.62e-118	330	S14	serine peptidase
XTF-347_AGBALGPM_00708	MER0000474	73.846	195	51	0	8	202	12	206	1.37e-113	320	S14	serine peptidase
XTF-394_DPAILGHE_03286	MER0000474	99.034	207	2	0	1	207	1	207	4.48e-156	427	S14	serine peptidase
XTF-443_FOICNMJE_00640	MER0000474	72.396	192	53	0	12	203	15	206	1.15e-110	312	S14	serine peptidase
XTF-452_IFAJPFNC_01359	MER0000474	79.487	195	40	0	8	202	12	206	2.72e-121	339	S14	serine peptidase
XTF-565_CEIGHANA_02403	MER0000474	74.879	207	50	2	1	206	1	206	3.77e-118	331	S14	serine peptidase
XTF-599_EMGACCGA_03589	MER0000474	79.487	195	40	0	8	202	12	206	1.42e-121	340	S14	serine peptidase
XTF-661_JMCKAIEB_02072	MER0000474	77.083	192	44	0	16	207	15	206	1.92e-113	319	S14	serine peptidase
XTF-114_IIIJGHCJ_01427	MER0014135	73.881	268	70	0	191	458	1	268	8.79e-141	401	S16	serine peptidase
XTF-124_NDOADKJN_02878	MER0014135	82.288	271	48	0	189	459	1	271	8.18e-165	462	S16	serine peptidase
XTF-124_NDOADKJN_03168	MER0000485	78.629	248	53	0	536	783	1	248	7.45e-140	409	S16	serine peptidase
XTF-138_IGCPCMKG_00850	MER0014135	75.646	271	66	0	188	458	1	271	3.39e-149	422	S16	serine peptidase
XTF-138_IGCPCMKG_01556	MER0000485	69.456	239	73	0	537	775	1	239	2.83e-110	333	S16	serine peptidase
XTF-18_BGMKPBMA_01971	MER0014135	81.919	271	49	0	189	459	1	271	4.7e-164	460	S16	serine peptidase
XTF-18_BGMKPBMA_03558	MER0000485	77.419	248	56	0	536	783	1	248	5.54e-137	402	S16	serine peptidase
XTF-235_EIEPBFGP_00808	MER0000485	76.569	239	56	0	537	775	1	239	2.16e-125	372	S16	serine peptidase
XTF-235_EIEPBFGP_02482	MER0014135	78.113	265	58	0	186	450	1	265	5.75e-151	427	S16	serine peptidase
XTF-331_KPFCOLOM_00698	MER0014135	83.764	271	44	0	189	459	1	271	1.49e-167	469	S16	serine peptidase
XTF-331_KPFCOLOM_04434	MER0000485	80.913	241	46	0	536	776	1	241	3.64e-137	402	S16	serine peptidase
XTF-347_AGBALGPM_00706	MER0000485	76.987	239	55	0	537	775	1	239	1.05e-125	373	S16	serine peptidase
XTF-347_AGBALGPM_02363	MER0014135	78.113	265	58	0	186	450	1	265	5.75e-151	427	S16	serine peptidase
XTF-394_DPAILGHE_01822	MER0014135	96.31	271	10	0	191	461	1	271	0	536	S16	serine peptidase
XTF-394_DPAILGHE_03059	MER0003018	88.341	223	26	0	323	545	1	223	3.39e-144	413	S16	serine peptidase
XTF-394_DPAILGHE_03288	MER0000485	97.177	248	7	0	537	784	1	248	1.47e-174	498	S16	serine peptidase
XTF-443_FOICNMJE_01422	MER0014135	74.254	268	69	0	191	458	1	268	1.19e-142	406	S16	serine peptidase
XTF-452_IFAJPFNC_01361	MER0000485	76.21	248	59	0	537	784	1	248	2.32e-132	390	S16	serine peptidase
XTF-565_CEIGHANA_02401	MER0000485	78.226	248	54	0	536	783	1	248	1.12e-138	406	S16	serine peptidase
XTF-565_CEIGHANA_02626	MER0014135	82.657	271	47	0	189	459	1	271	4.53e-165	463	S16	serine peptidase
XTF-599_EMGACCGA_03587	MER0000485	77.016	248	57	0	537	784	1	248	3.89e-132	389	S16	serine peptidase
XTF-661_JMCKAIEB_02074	MER0000485	68.619	239	75	0	537	775	1	239	4.83e-108	328	S16	serine peptidase
XTF-661_JMCKAIEB_03562	MER0014135	76.015	271	65	0	188	458	1	271	1.15e-150	426	S16	serine peptidase
XTF-394_DPAILGHE_03324	MER0000589	90.283	247	24	0	78	324	1	247	1.49e-172	475	S26A	serine peptidase
XTF-10_IHCFEBKN_04987	MER0026339	56.929	267	112	2	46	309	1	267	5.95e-108	312	S33	serine peptidase
XTF-106_KJNGLJHN_00211	MER0026339	58.801	267	107	2	1	264	1	267	5.83e-115	328	S33	serine peptidase
XTF-106_KJNGLJHN_01145	MER0000431	52.288	306	140	3	5	309	1	301	2.12e-107	313	S33	serine peptidase
XTF-114_IIIJGHCJ_00043	MER0001367	45.96	396	205	6	19	411	1	390	1.43e-111	330	S33	serine peptidase
XTF-124_NDOADKJN_00260	MER0001367	58.477	407	163	3	20	424	1	403	1.45e-173	489	S33	serine peptidase
XTF-124_NDOADKJN_04340	MER0059846	54.407	329	143	3	3	330	17	339	4.13e-122	352	S33	serine peptidase
XTF-18_BGMKPBMA_00941	MER0001367	60.688	407	154	3	20	424	1	403	5.32e-180	505	S33	serine peptidase
XTF-18_BGMKPBMA_04339	MER0059846	54.242	330	144	3	3	331	17	340	6.48e-124	356	S33	serine peptidase
XTF-330_HPBEEJJC_01312	MER0001367	47.97	394	197	6	20	411	1	388	1.68e-118	348	S33	serine peptidase
XTF-330_HPBEEJJC_04119	MER0004146	71.042	259	73	1	22	280	5	261	7.52e-144	402	S33	serine peptidase
XTF-331_KPFCOLOM_00345	MER0001367	57.882	406	163	6	22	424	1	401	3.24e-169	478	S33	serine peptidase
XTF-331_KPFCOLOM_04316	MER0059846	49.39	328	163	2	2	328	14	339	1.64e-115	335	S33	serine peptidase
XTF-394_DPAILGHE_00080	MER0034563	62.81	242	90	0	1	242	1	242	4.23e-109	312	S33	serine peptidase
XTF-394_DPAILGHE_02337	MER0026339	55.431	267	116	2	1	264	1	267	8.74e-107	307	S33	serine peptidase
XTF-394_DPAILGHE_02347	MER0026339	69.517	269	80	2	1	269	1	267	4.07e-139	390	S33	serine peptidase
XTF-394_DPAILGHE_03530	MER0017142	83.265	245	41	0	2	246	1	245	5.43e-156	431	S33	serine peptidase
XTF-394_DPAILGHE_03573	MER0059846	80.119	337	63	1	1	337	4	336	0	571	S33	serine peptidase
XTF-565_CEIGHANA_00729	MER0001367	61.235	405	151	3	22	424	1	401	0	508	S33	serine peptidase
XTF-565_CEIGHANA_02957	MER0059846	51.875	320	151	2	2	320	16	333	2.9e-116	336	S33	serine peptidase
XTF-92_JJEILAKK_03175	MER0026339	68.773	269	82	1	1	269	1	267	1.29e-138	388	S33	serine peptidase
XTF-124_NDOADKJN_01676	MER0195376	99.454	183	1	0	263	445	1	183	2.59e-131	376	S41A	serine peptidase
XTF-394_DPAILGHE_00506	MER0001295	94.505	182	10	0	354	535	1	182	5.28e-122	358	S41A	serine peptidase
XTF-124_NDOADKJN_02128	MER0001299	48.958	576	277	7	46	613	3	569	1.67e-179	517	S49A	serine peptidase
XTF-18_BGMKPBMA_03472	MER0001299	50.446	561	270	6	57	613	13	569	0	526	S49A	serine peptidase
XTF-235_EIEPBFGP_00161	MER0001299	39.683	567	332	3	51	616	12	569	4.03e-133	399	S49A	serine peptidase
XTF-331_KPFCOLOM_01717	MER0001299	47.509	562	286	5	57	614	13	569	1.45e-175	507	S49A	serine peptidase
XTF-347_AGBALGPM_00273	MER0001299	39.683	567	332	3	51	616	12	569	4.03e-133	399	S49A	serine peptidase
XTF-394_DPAILGHE_01100	MER0001299	84.468	573	89	0	46	618	1	573	0	989	S49A	serine peptidase
XTF-452_IFAJPFNC_00359	MER0001299	45.386	531	276	5	88	617	52	569	1.89e-148	438	S49A	serine peptidase
XTF-504_OMAMHDEO_00042	MER0001299	37.587	572	335	11	46	605	12	573	2.15e-105	327	S49A	serine peptidase
XTF-565_CEIGHANA_02454	MER0001299	52.05	561	261	6	57	613	13	569	0	542	S49A	serine peptidase
XTF-599_EMGACCGA_01764	MER0001299	43.396	530	288	5	88	617	52	569	2.37e-142	422	S49A	serine peptidase
XTF-92_JJEILAKK_00616	MER0001299	42.529	522	279	7	78	587	10	522	2.49e-118	362	S49A	serine peptidase
XTF-394_DPAILGHE_00670	MER0001300	82.258	186	33	0	128	313	1	186	1.85e-117	334	S49B	serine peptidase
XTF-394_DPAILGHE_01164	MER0001303	80.928	194	37	0	116	309	1	194	3.6e-117	338	S49B	serine peptidase
XTF-394_DPAILGHE_03522	MER0015468	80.978	184	35	0	93	276	1	184	3.64e-112	318	S54	serine peptidase
XTF-11_NBCJHAFH_02567	MER0003459	73.64	239	63	0	193	431	1	239	4.74e-129	369	S55	serine peptidase
XTF-11_NBCJHAFH_03195	MER0016185	58.642	324	132	1	10	331	1	324	2.65e-136	387	S66	serine peptidase
XTF-18_BGMKPBMA_01314	MER0016185	55.763	321	140	1	10	328	1	321	5.36e-135	384	S66	serine peptidase
XTF-331_KPFCOLOM_04838	MER0016185	57.012	328	138	2	10	334	1	328	1.5e-134	383	S66	serine peptidase
XTF-394_DPAILGHE_00546	MER0016172	71.617	303	86	0	1	303	1	303	3.61e-163	453	S66	serine peptidase
XTF-124_NDOADKJN_02606	MER0001627	85.38	171	25	0	2	172	1	171	5.02e-107	301	T01B	threonine peptidase
XTF-18_BGMKPBMA_01589	MER0001627	85.965	171	24	0	2	172	1	171	2.87e-108	304	T01B	threonine peptidase
XTF-331_KPFCOLOM_03802	MER0001627	83.429	175	29	0	2	176	1	175	5.92e-108	303	T01B	threonine peptidase
XTF-394_DPAILGHE_03985	MER0001627	94.286	175	10	0	2	176	1	175	3.73e-121	336	T01B	threonine peptidase
XTF-10_IHCFEBKN_00950	MER0006132	52.809	623	258	10	4	595	13	630	0	594	T03	threonine peptidase
XTF-10_IHCFEBKN_01875	MER0001978	58.867	547	219	5	37	581	13	555	0	634	T03	threonine peptidase
XTF-106_KJNGLJHN_00991	MER0006132	52.006	623	263	9	4	595	13	630	0	583	T03	threonine peptidase
XTF-106_KJNGLJHN_02049	MER0001978	59.605	557	216	6	40	591	3	555	0	648	T03	threonine peptidase
XTF-114_IIIJGHCJ_01833	MER0001978	54.647	538	240	4	35	570	11	546	0	593	T03	threonine peptidase
XTF-138_IGCPCMKG_02249	MER0001978	53.931	547	249	3	41	586	11	555	0	596	T03	threonine peptidase
XTF-14_EOGGMKHL_02625	MER0094876	54.159	517	234	2	9	525	1	514	9.05e-180	513	T03	threonine peptidase
XTF-160_AHFIIHOH_01621	MER0004202	40.535	523	279	9	2	507	4	511	9.51e-119	356	T03	threonine peptidase
XTF-160_AHFIIHOH_01762	MER0094876	39.612	515	307	3	13	525	2	514	3.14e-103	317	T03	threonine peptidase
XTF-160_AHFIIHOH_04341	MER0094876	51.923	520	239	6	10	524	1	514	1.57e-176	504	T03	threonine peptidase
XTF-394_DPAILGHE_03505	MER0001978	91.336	554	48	0	28	581	2	555	0	1049	T03	threonine peptidase
XTF-452_IFAJPFNC_01526	MER0001978	44.486	535	280	8	19	542	16	544	3.89e-147	432	T03	threonine peptidase
XTF-565_CEIGHANA_01752	MER0094876	46.875	512	267	2	8	515	4	514	6.49e-148	431	T03	threonine peptidase
XTF-599_EMGACCGA_03167	MER0001978	44.112	535	282	8	19	542	16	544	7.76e-146	428	T03	threonine peptidase
XTF-606_CMGDIOHH_00867	MER0094876	53.089	518	234	5	10	522	1	514	3.82e-179	511	T03	threonine peptidase
XTF-606_CMGDIOHH_02187	MER0004202	39.731	521	286	8	2	507	4	511	1.44e-117	353	T03	threonine peptidase
XTF-65_NHLHHGBD_02313	MER0006132	51.04	625	267	14	4	596	13	630	0	563	T03	threonine peptidase
XTF-661_JMCKAIEB_02888	MER0001978	55.027	547	243	3	16	561	11	555	0	605	T03	threonine peptidase
